# Supplementary material for: Integrated Modules Analysis to Explore the Molecular Mechanisms of Phlegm-Stasis Cementation Syndrome with Ischemic Heart Disease
Source: Front Physiol. 2018 Jan 22;9:7. doi: 10.3389/fphys.2018.00007 (PMC5786858; doi:10.3389/fphys.2018.00007)
Supplement: Supplementary file 1 [file Table1.XLS]

## Sheet: Sheet1
Table S1--A total of 640 IHD-associated genes appeared in CADgene database Note: Label 1 representing the genes appearing in CADgene database and PubMed literatures (442 overlapped genes in total); Label 2 representing the genes only appeared in CADgene databse (162 genes in total)
GeneID	Gene_Name	Label
19	ABCA1	1
28	ABO	1
59	ACTA2	1
100	ADA	1
101	ADAM8	1
118	ADD1	1
126	ADH1C	1
133	ADM	1
142	PARP1	1
151	ADRA2B	1
152	ADRA2C	1
153	ADRB1	1
154	ADRB2	1
155	ADRB3	1
156	ADRBK1	1
177	AGER	1
183	AGT	1
185	AGTR1	1
186	AGTR2	1
197	AHSG	1
217	ALDH2	1
240	ALOX5	1
241	ALOX5AP	1
246	ALOX15	1
270	AMPD1	1
308	ANXA5	1
324	APC	1
325	APCS	1
335	APOA1	1
336	APOA2	1
337	APOA4	1
338	APOB	1
344	APOC2	1
345	APOC3	1
346	APOC4	1
347	APOD	1
348	APOE	1
350	APOH	1
355	FAS	1
362	AQP5	1
367	AR	1
368	ABCC6	1
383	ARG1	1
387	RHOA	1
463	ZFHX3	1
472	ATM	1
488	ATP2A2	1
490	ATP2B1	1
581	BAX	1
596	BCL2	1
624	BDKRB2	1
627	BDNF	1
635	BHMT	1
664	BNIP3	1
672	BRCA1	1
675	BRCA2	1
688	KLF5	1
718	C3	1
721	C4B	1
727	C5	1
834	CASP1	1
845	CASQ2	1
846	CASR	1
875	CBS	1
929	CD14	1
948	CD36	1
949	SCARB1	1
958	CD40	1
959	CD40LG	1
960	CD44	1
1012	CDH13	1
1026	CDKN1A	1
1028	CDKN1C	1
1029	CDKN2A	1
1030	CDKN2B	1
1071	CETP	1
1116	CHI3L1	1
1118	CHIT1	1
1129	CHRM2	1
1191	CLU	1
1215	CMA1	1
1234	CCR5	1
1277	COL1A1	1
1278	COL1A2	1
1312	COMT	1
1356	CP	1
1361	CPB2	1
1363	CPE	1
1378	CR1	1
1401	CRP	1
1471	CST3	1
1490	CTGF	1
1524	CX3CR1	1
1535	CYBA	1
1543	CYP1A1	1
1544	CYP1A2	1
1557	CYP2C19	1
1558	CYP2C8	1
1559	CYP2C9	1
1565	CYP2D6	1
1571	CYP2E1	1
1573	CYP2J2	1
1579	CYP4A11	1
1585	CYP11B2	1
1586	CYP17A1	1
1588	CYP19A1	1
1636	ACE	1
1803	DPP4	1
1906	EDN1	1
1952	CELSR2	1
1956	EGFR	1
1958	EGR1	1
1969	EPHA2	1
2053	EPHX2	1
2099	ESR1	1
2100	ESR2	1
2147	F2	1
2149	F2R	1
2152	F3	1
2153	F5	1
2155	F7	1
2157	F8	1
2161	F12	1
2162	F13A1	1
2167	FABP4	1
2169	FABP2	1
2170	FABP3	1
2212	FCGR2A	1
2243	FGA	1
2244	FGB	1
2247	FGF2	1
2249	FGF4	1
2264	FGFR4	1
2266	FGG	1
2308	FOXO1	1
2321	FLT1	1
2335	FN1	1
2524	FUT2	1
2525	FUT3	1
2621	GAS6	1
2624	GATA2	1
2643	GCH1	1
2645	GCK	1
2646	GCKR	1
2693	GHSR	1
2701	GJA4	1
2730	GCLM	1
2784	GNB3	1
2811	GP1BA	1
2876	GPX1	1
2908	NR3C1	1
2938	GSTA1	1
2944	GSTM1	1
2950	GSTP1	1
2952	GSTT1	1
2982	GUCY1A3	1
2997	GYS1	1
3039	HBA1	1
3075	CFH	1
3077	HFE	1
3082	HGF	1
3084	NRG1	1
3091	HIF1A	1
3106	HLA-B	1
3146	HMGB1	1
3156	HMGCR	1
3162	HMOX1	1
3240	HP	1
3273	HRG	1
3290	HSD11B1	1
3297	HSF1	1
3303	HSPA1A	1
3306	HSPA2	1
3308	HSPA4	1
3315	HSPB1	1
3329	HSPD1	1
3371	TNC	1
3383	ICAM1	1
3458	IFNG	1
3479	IGF1	1
3480	IGF1R	1
3486	IGFBP3	1
3552	IL1A	1
3553	IL1B	1
3557	IL1RN	1
3565	IL4	1
3567	IL5	1
3569	IL6	1
3570	IL6R	1
3572	IL6ST	1
3576	IL8	1
3577	CXCR1	1
3579	CXCR2	1
3586	IL10	1
3593	IL12B	1
3603	IL16	1
3605	IL17A	1
3606	IL18	1
3627	CXCL10	1
3638	INSIG1	1
3663	IRF5	1
3667	IRS1	1
3673	ITGA2	1
3674	ITGA2B	1
3690	ITGB3	1
3699	ITIH3	1
3784	KCNQ1	1
3791	KDR	1
3920	LAMP2	1
3931	LCAT	1
3938	LCT	1
3949	LDLR	1
3952	LEP	1
3957	LGALS2	1
3990	LIPC	1
3992	FADS1	1
4000	LMNA	1
4018	LPA	1
4023	LPL	1
4035	LRP1	1
4040	LRP6	1
4048	LTA4H	1
4049	LTA	1
4052	LTBP1	1
4128	MAOA	1
4153	MBL2	1
4205	MEF2A	1
4256	MGP	1
4261	CIITA	1
4282	MIF	1
4306	NR3C2	1
4312	MMP1	1
4313	MMP2	1
4314	MMP3	1
4316	MMP7	1
4317	MMP8	1
4318	MMP9	1
4321	MMP12	1
4353	MPO	1
4363	ABCC1	1
4507	MTAP	1
4524	MTHFR	1
4547	MTTP	1
4552	MTRR	1
4602	MYB	1
4616	GADD45B	1
4772	NFATC1	1
4780	NFE2L2	1
4790	NFKB1	1
4795	NFKBIL1	1
4842	NOS1	1
4843	NOS2	1
4846	NOS3	1
4852	NPY	1
4878	NPPA	1
4929	NR4A2	1
4946	OAZ1	1
4973	OLR1	1
4978	OPCML	1
4982	TNFRSF11B	1
5054	SERPINE1	1
5126	PCSK2	1
5133	PDCD1	1
5144	PDE4D	1
5167	ENPP1	1
5175	PECAM1	1
5243	ABCB1	1
5265	SERPINA1	1
5320	PLA2G2A	1
5327	PLAT	1
5329	PLAUR	1
5340	PLG	1
5346	PLIN1	1
5360	PLTP	1
5444	PON1	1
5445	PON2	1
5446	PON3	1
5465	PPARA	1
5467	PPARD	1
5468	PPARG	1
5593	PRKG2	1
5624	PROC	1
5686	PSMA5	1
5687	PSMA6	1
5728	PTEN	1
5740	PTGIS	1
5743	PTGS2	1
5806	PTX3	1
5950	RBP4	1
5966	REL	1
5972	REN	1
6098	ROS1	1
6272	SORT1	1
6279	S100A8	1
6280	S100A9	1
6283	S100A12	1
6285	S100B	1
6331	SCN5A	1
6347	CCL2	1
6352	CCL5	1
6356	CCL11	1
6367	CCL22	1
6374	CXCL5	1
6385	SDC4	1
6387	CXCL12	1
6401	SELE	1
6402	SELL	1
6403	SELP	1
6404	SELPLG	1
6441	SFTPD	1
6462	SHBG	1
6464	SHC1	1
6532	SLC6A4	1
6646	SOAT1	1
6647	SOD1	1
6648	SOD2	1
6649	SOD3	1
6696	SPP1	1
6714	SRC	1
6720	SREBF1	1
6721	SREBF2	1
6775	STAT4	1
6868	ADAM17	1
6915	TBXA2R	1
6927	HNF1A	1
7018	TF	1
7035	TFPI	1
7040	TGFB1	1
7042	TGFB2	1
7056	THBD	1
7057	THBS1	1
7058	THBS2	1
7060	THBS4	1
7076	TIMP1	1
7077	TIMP2	1
7078	TIMP3	1
7079	TIMP4	1
7097	TLR2	1
7099	TLR4	1
7124	TNF	1
7128	TNFAIP3	1
7132	TNFRSF1A	1
7133	TNFRSF1B	1
7137	TNNI3	1
7139	TNNT2	1
7157	TP53	1
7173	TPO	1
7189	TRAF6	1
7293	TNFRSF4	1
7349	UCN	1
7351	UCP2	1
7391	USF1	1
7412	VCAM1	1
7421	VDR	1
7422	VEGFA	1
7436	VLDLR	1
7450	VWF	1
7486	WRN	1
7515	XRCC1	1
7517	XRCC3	1
7804	LRP8	1
7852	CXCR4	1
7941	PLA2G7	1
8315	BRAP	1
8399	PLA2G10	1
8600	TNFSF11	1
8660	IRS2	1
8693	GALNT4	1
8714	ABCC3	1
8804	CREG1	1
8862	APLN	1
8882	ZNF259	1
9002	F2RL3	1
9365	KL	1
9370	ADIPOQ	1
9388	LIPG	1
9415	FADS2	1
9510	ADAMTS1	1
9518	GDF15	1
9564	BCAR1	1
9570	GOSR2	1
9575	CLOCK	1
9619	ABCG1	1
9722	NOS1AP	1
9927	MFN2	1
10000	AKT3	1
10019	SH2B3	1
10062	NR1H3	1
10135	NAMPT	1
10203	CALCRL	1
10221	TRIB1	1
10266	RAMP2	1
10268	RAMP3	1
10365	KLF2	1
10392	NOD1	1
10544	PROCR	1
10628	TXNIP	1
10631	POSTN	1
10763	NES	1
10891	PPARGC1A	1
11093	ADAMTS13	1
11120	BTN2A1	1
11132	CAPN10	1
22937	SCAP	1
23171	GPD1L	1
23411	SIRT1	1
23564	DDAH2	1
23630	KCNE1L	1
25902	MTHFD1L	1
50943	FOXP3	1
51085	MLXIPL	1
51129	ANGPTL4	1
51141	INSIG2	1
51206	GP6	1
54106	TLR9	1
55937	APOM	1
56606	SLC2A9	1
56729	RETN	1
57591	MKL1	1
58191	CXCL16	1
59272	ACE2	1
64127	NOD2	1
64241	ABCG8	1
64805	P2RY12	1
79001	VKORC1	1
79068	FTO	1
79602	ADIPOR2	1
80332	ADAM33	1
112744	IL17F	1
116519	APOA5	1
136259	KLF14	1
145264	SERPINA12	1
148979	GLIS1	1
199692	ZNF627	1
221458	KIF6	1
221692	PHACTR1	1
255738	PCSK9	1
259296	TAS2R50	1
375056	MIA3	1
387715	ARMS2	1
441933	OR13G1	1
729230	CCR2	1
38	ACAT1	2
39	ACAT2	2
52	ACP1	2
70	ACTC1	2
98	ACYP2	2
140	ADORA3	2
231	AKR1B1	2
239	ALOX12	2
247	ALOX15B	2
249	ALPL	2
302	ANXA2	2
341	APOC1	2
366	AQP9	2
384	ARG2	2
462	SERPINC1	2
522	ATP5J	2
719	C3AR1	2
775	CACNA1C	2
796	CALCA	2
843	CASP10	2
1082	CGB	2
1113	CHGA	2
1138	CHRNA5	2
1268	CNR1	2
1520	CTSS	2
1574	CYP3A	2
1581	CYP7A1	2
1584	CYP11B1	2
1591	CYP24A1	2
1734	DIO2	2
1773	DNASE1	2
1812	DRD1	2
1889	ECE1	2
1909	EDNRA	2
1991	ELANE	2
2052	EPHX1	2
2068	ERCC2	2
2158	F9	2
2209	FCGR1A	2
2512	FTL	2
2729	GCLC	2
2739	GLO1	2
2814	GP5	2
2890	GRIA1	2
2932	GSK3B	2
3053	SERPIND1	2
3356	HTR2A	2
3456	IFNB1	2
3484	IGFBP1	2
3554	IL1R1	2
3609	ILF3	2
3651	PDX1	2
3710	ITPR3	2
3778	KCNMA1	2
3909	LAMA3	2
3929	LBP	2
4043	LRPAP1	2
4045	LSAMP	2
4482	MSRA	2
4513	COX2	2
4536	ND2	2
4548	MTR	2
4879	NPPB	2
4881	NPR1	2
4882	NPR2	2
5027	P2RX7	2
5029	P2RY2	2
5048	PAFAH1B1	2
5050	PAFAH1B3	2
5055	SERPINB2	2
5069	PAPPA	2
5074	PAWR	2
5125	PCSK5	2
5155	PDGFB	2
5328	PLAU	2
5583	PRKCH	2
5627	PROS1	2
5657	PRTN3	2
5732	PTGER2	2
5780	PTPN9	2
5819	PVRL2	2
5997	RGS2	2
6117	RPA1	2
6129	RPL7	2
6263	RYR3	2
6287	SAA@	2
6288	SAA1	2
6340	SCNN1G	2
6405	SEMA3F	2
6525	SMTN	2
6546	SLC8A1	2
6581	SLC22A3	2
6817	SULT1A1	2
6916	TBXAS1	2
6948	TCN2	2
7100	TLR5	2
7223	TRPC4	2
7292	TNFSF4	2
7298	TYMS	2
7453	WARS	2
7753	ZNF202	2
7850	IL1R2	2
8529	CYP4F2	2
8673	VAMP8	2
8906	AP1G2	2
9692	KIAA0391	2
9734	HDAC9	2
9971	NR1H4	2
10159	ATP6AP2	2
10344	CCL26	2
10507	SEMA4D	2
10665	C6orf10	2
10758	TRAF3IP2	2
10800	CYSLTR1	2
10803	CCR9	2
10911	UTS2	2
11019	LIAS	2
11100	HNRNPUL1	2
22918	CD93	2
23022	PALLD	2
23274	CLEC16A	2
23586	DDX58	2
23646	PLD3	2
26191	PTPN22	2
27129	HSPB7	2
27202	GPR77	2
51561	IL23A	2
51738	GHRL	2
51741	WWOX	2
54622	ARL15	2
54658	UGT1A1	2
55775	TDP1	2
55829	SELS	2
56244	BTNL2	2
56603	CYP26B1	2
57026	PDXP	2
57539	WDR35	2
57608	KIAA1462	2
64919	BCL11B	2
65125	WNK1	2
65217	PCDH15	2
79665	DHX40	2
80308	FLAD1	2
80310	PDGFD	2
80350	LPAL2	2
80757	TMEM121	2
84159	ARID5B	2
84557	MAP1LC3A	2
84735	CNDP1	2
84830	C6orf105	2
90141	EFCAB11	2
90226	UCN2	2
114784	CSMD2	2
130502	TTC32	2
151126	ZNF385B	2
166929	SGMS2	2
221935	SDK1	2
259230	SGMS1	2
284252	KCTD1	2
339479	FAM5C	2
387082	SUMO4	2
100048912	CDKN2B-AS1	2
