# Supplementary material for: Integrated Modules Analysis to Explore the Molecular Mechanisms of Phlegm-Stasis Cementation Syndrome with Ischemic Heart Disease
Source: Front Physiol. 2018 Jan 22;9:7. doi: 10.3389/fphys.2018.00007 (PMC5786858; doi:10.3389/fphys.2018.00007)
Supplement: Supplementary file 2 [file Table2.XLS]

## Sheet: positive results
Table S2. Positive results of disease-gene associations in PubMed literature
GeNE_ID	MeSH Heading	Gene	Frequences	totle PMID	Yes/No	the PMID of evidence literature	name of disease	the content of evidence in the PubMed literatures
								content ①	content ②	content ③
14	Myocardial Ischemia AND Genetics	AAMP	1	18634987	Yes	18634987	atherosclerosis	CONCLUSIONS:These data reveal an important functional role of AAMP in the migration of SMCs, identifying AAMP as a potential target to limit lesion formation after injury.	Title:Blockade of angio-associated migratory cell protein inhibits smooth muscle cell migration and neointima formation in accelerated atherosclerosis.
10057	Myocardial Ischemia AND Genetics	ABCC5	1	14507663	Yes	14507663	ischemic cardiomyopathy	These results indicate that MRP5 is localized in cardiac and cardiovascular myocytes as well as endothelial cells with increased expression in ischemic cardiomyopathy
10152	Myocardial Ischemia AND Genetics	ABI2	1	17903303	Yes	17903303	atherosclerosis	our methods identified 11 SNPs with p < 10(-5) by GEE and five SNPs with p < 10(-5) by FBAT for multivariable-adjusted phenotypes. Among the associated variants were SNPs in or near genes that may be considered candidates for further study, such as rs1376877 (GEE p < 0.000001, located in ABI2) for maximum internal carotid artery IMT and rs4814615 (FBAT p = 0.000003, located in PCSK2) for maximum …	Title:Genome-wide association study for subclinical atherosclerosis in major arterial territories in the NHLBI's Framingham Heart Study.
22985	Myocardial Ischemia AND Genetics	ACIN1	1	22038056	Yes	22038056	ischemic preconditioning	Selected differentially regulated genes such as β-catenin, SRPK3, ERDR1, ACIN1, Syntaxin-8, and STC1 were validated by real-time PCR. Taken together, this is the first report identifying important, differentially expressed genes during ischemic preconditioning in Nox2(-/-) mice by using microarray analysis.
93	Myocardial Ischemia AND Genetics	ACVR2B	1	23372767	Yes	23372767	MI.	Altered gene expression of ACVR2B, BID, BMP2, BMPR1A, LMNA, NFKBIA, SMAD1, TGFB3, TNFRSF1A, and TP53 were further validated.The clustering of similar expression patterns for gene products with related function revealed molecular footprints, some of them described for the first time, which elucidate changes in biological processes at different stages after MI.
134	Myocardial Ischemia AND Genetics	ADORA1	1	21603615	Yes	21603615	CAD	CONCLUSIONS:Overall, the transcriptional profiles of EAT and MAT were similar compared to the SAT. Despite this similarity, two genes involved in cardiovascular diseases, ADORA1 and PTGDS, were differentially up-regulated in EAT. These results provide insights about the biology of EAT and its potential implication in CAD.
123624	Myocardial Ischemia AND Genetics	AGBL1	1	22703881	Yes	22703881	coronary artery disease.	tilte:Genetic associations for activated partial thromboplastin time and prothrombin time, their gene expression profiles, and risk of coronary artery disease.	For aPTT, previously reported associations with KNG1, HRG, F11, F12, and ABO were confirmed. A second independent association in ABO was identified and replicated (rs8176704, p = 4.26 × 10(-24)). Pooling the ARIC and replication data yielded two additional loci in F5 (rs6028, p = 3.22 × 10(-9)) and AGBL1 (rs2469184, p = 3.61 × 10(-8)).
196	Myocardial Ischemia AND Genetics	AHR	1	22851653	Yes	22851653	post-myocardial infarction	CONCLUSION:IPost-Co improves cardiac function post-myocardial infarction and reduces reperfusion-induced cell damage by down-regulation of the AhR-signalling transduction pathway ultimately leading to infarct size reduction.
9590	Myocardial Ischemia AND Genetics	AKAP12	1	21074540	Yes	21074540	ischemic heart disease	Our study identifies a potential role for Trx1 overexpression and its association with its regulatory proteins TXNIP, AKAP12, and subsequent activation of Akt/GSK-3β/β-catenin/HIF-1α-mediated VEGF and eNOS expression in inducing angiogenesis and reduced ventricular remodeling. Hence, Trx1 and other proteins identified in our study may prove to be potential therapeutic targets in the treatment of …
56672	Myocardial Ischemia AND Genetics	AKIP1	1	23319652	Yes	23319652	cardiac mitochondrial subpopulation on ischemic injury.	AKIP1 is preferentially localized to interfibrillary mitochondria and up-regulated in this cardiac mitochondrial subpopulation on ischemic injury.	These observations highlight AKIP1 as a critical molecular regulator and a therapeutic control point for stress adaptation in the heart.
23452	Myocardial Ischemia AND Genetics	ANGPTL2	1	23333801	Yes	23333801	CVD	Overall, our studies demonstrate that perivascular adipose tissue-secreted Angptl2 accelerates vascular inflammation and the subsequent CVD development.
27063	Myocardial Ischemia AND Genetics	ANKRD1	1	19299913	Yes	19299913	apoptotic cell death during cardiac IR injury	These results suggest that GADD153 over-expression and the resulting downregulation of CARP may have causative roles in apoptotic cell death during cardiac IR injury.	http://www.ncbi.nlm.nih.gov/gene/27063
328	Myocardial Ischemia AND Genetics	APEX1	1	18712175	Yes	18712175	myocardial infarcts	CONCLUSION:The results of our study suggested that the XRCC3 gene TT genotype and the APE1 gene AG genotype might increase the risk of myocardial infarcts.	http://www.ncbi.nlm.nih.gov/gene/328
26060	Myocardial Ischemia AND Genetics	APPL1	1	22328772	Yes	22328772	anti-ischemic/cardioprotective actions.	APPL1 and adenylate cyclase, 2 immediately downstream molecules required for AMPK-dependent and AMPK-independent signaling, respectively, formed a protein complex with AdipoR1 in a Cav-3 dependent fashion.	CONCLUSIONS:Taken together, these results demonstrated for the first time that Cav-3 plays an essential role in APN transmembrane signaling and APN anti-ischemic/cardioprotective actions.
374	Myocardial Ischemia AND Genetics	AREG	1	23535507	Yes	23535507	ACS	This study was carried out in two phases. On phase 1 a restricted clinical criteria (ACS-Ph1, n=9 and CG-Ph1, n=6) was used in order to select potential mRNA biomarkers candidates. A subsequent phase 2 study was performed using selected phase 1 markers analyzed by RT-qPCR using a larger and independent casuistic (ACS-Ph2, n=74 and CG-Ph2, n=41). A total of 549 genes were found to be differentiall…	CONCLUSIONS:Transcriptomic analysis by microarray technology demonstrated differential expression during a 48 h time course suggesting a potential use of some of these genes as biomarkers for very early stages of ACS, as well as for monitoring early cardiac ischemic recovery.
64333	Myocardial Ischemia AND Genetics	ARHGAP9	1	19911011	Yes	19911011	endothelial dysfunction.	These data suggest that the polymorphism of ARHGAP9 has a critical function in the infiltration of hematopoietic cells into the endothelium and inflammation leading to endothelial dysfunction.
9311	Myocardial Ischemia AND Genetics	ASIC3	1	21127383	Yes	21127383	sensing cardiac ischemia.	CONCLUSIONS:An isoproterenol-induced cardiac ischemia model mimicking clinical conditions of early cardiac angina was used to demonstrate that ASIC3 but not TRPV1 plays a protective role in sensing cardiac ischemia.
115201	Myocardial Ischemia AND Genetics	ATG4A	1	23778083	Yes	23778083	ischemia and reperfusion	CONCLUSIONS:We provide the first human cardiac fingerprint of autophagy gene expression in response to IR. These findings may inform on appropriate cell- and gene-based therapeutic approaches to limit aberrant cardiac injury.	Specifically, there were increases in the autophagy machinery components ATG4A, ATG4C, and ATG4D;
84938	Myocardial Ischemia AND Genetics	ATG4C	1	23778083	Yes	23778083	ischemia and reperfusion	CONCLUSIONS:We provide the first human cardiac fingerprint of autophagy gene expression in response to IR. These findings may inform on appropriate cell- and gene-based therapeutic approaches to limit aberrant cardiac injury.	Specifically, there were increases in the autophagy machinery components ATG4A, ATG4C, and ATG5D;
84971	Myocardial Ischemia AND Genetics	ATG4D	1	23778083	Yes	23778083	ischemia and reperfusion	CONCLUSIONS:We provide the first human cardiac fingerprint of autophagy gene expression in response to IR. These findings may inform on appropriate cell- and gene-based therapeutic approaches to limit aberrant cardiac injury.	Specifically, there were increases in the autophagy machinery components ATG4A, ATG4C, and ATG6D;
8313	Myocardial Ischemia AND Genetics	AXIN2	1	20373104	Yes	20373104	after myocardial infarction (MI)	Although the contribution of Wnt signaling in infarct healing is suggested, its exact role after myocardial infarction (MI) still needs to be unraveled. We evaluated the cardiac presence of active Wnt signaling in vivo following MI, and investigated in which cell types active Wnt signaling was present by determining Axin2 promoter-driven LacZ expression.
10018	Myocardial Ischemia AND Genetics	BCL2L11	1	23098654	Yes	23098654	myocardial ischemia	this study showed a protective role for miR-24 against myocardial ischemia by inhibiting BCL2L11
51283	Myocardial Ischemia AND Genetics	BFAR	1	18805781	Yes	18805781	I/R	CONCLUSION:Our results demonstrate that over-expression of BAR Delta RING renders the heart more resistant to I/R injury and DOX-induced cardiotoxicity, and this protection correlates with reduced cardiomyocyte apoptosi	http://www.ncbi.nlm.nih.gov/gene/51283
329	Myocardial Ischemia AND Genetics	BIRC2	1	24380498	Yes	24380498	atherosclerotic	CONCLUSIONS:EECP could protect vascular endothelial cells from apoptosis, thereby delaying the progression of early atherosclerotic lesions possibly through transcriptional down-regulation of pro-apoptotic gene Apaf-1, and up-regulation of anti-apoptotic gene BIRC2.
649	Myocardial Ischemia AND Genetics	BMP1	1	22770769	Yes	22770769	myocardial infarction.	TPO treatment regulated phosphorylation of STAT3 and extracellular signal-regulated kinases (ERK), and bone morphogenetic protein 1 (BMP1) protein level	TPO could be developed for treatment of cardiac damages.	Title:Thrombopoietin improved ventricular function and regulated remodeling genes in a rat model of myocardial infarction.
11149	Myocardial Ischemia AND Genetics	BVES	1	24066022	Yes	24066022	myocardial ischemia tolerance	The study examined the hypothesis that Popdc1 might be associated with the caveolae and play a role in myocardial ischemia tolerance	The results indicate that Popdc1 is a caveolae-associated protein important for the preservation of caveolae structural and functional integrity and for heart protection.	http://www.ncbi.nlm.nih.gov/gene/11149
716	Myocardial Ischemia AND Genetics	C1S	1	9776733	Yes	9776733	myocardial infarction	complement proteins are endogenously produced by human heart; (2) the classical complement pathway is fully activated after myocardial infarction; (3) complement activation is directly involved in myocardial damage after ischemic insults; and (4) damage from complement activation may be chronically sustained. These data suggest that inhibition of the complement system should be effective in treat…
59284	Myocardial Ischemia AND Genetics	CACNG7	1	20090424	Yes	20090424	ischemic cardiomyopathy.	In both atrial and ventricular myocytes ischemic cardiomyopathy reduced expression of CACNG7 and induced overexpression of FXYD1, the gene crucial for Na(+) and K(+) homeostasis. Thus, our cell-specific molecular profiling defined new landmarks for correct molecular modeling of ischemic cardiomyopathy and development of underlying targeted therapies.	Title:Molecular remodeling of ion channels, exchangers and pumps in atrial and ventricular myocytes in ischemic cardiomyopathy.
813	Myocardial Ischemia AND Genetics	CALU	1	20673165	Yes	20673165	nSTACS	Our results suggest that CALU A29809G is associated with arterial calcification and short-term prognosis of the outcome of patients with nSTACS.	non-ST-elevation acute coronary syndrome (nSTACS).
826	Myocardial Ischemia AND Genetics	CAPNS1	1	22753411	Yes	22753411	after myocardial infarction.	Title:Deficiency of Capn4 gene inhibits nuclear factor-κB (NF-κB) protein signaling/inflammation and reduces remodeling after myocardial infarction.	http://www.ncbi.nlm.nih.gov/gene/826
867	Myocardial Ischemia AND Genetics	CBL	1	24583314	Yes	24583314	remodeling after myocardial ischemia	CONCLUSIONS:c-Cbl activation promotes myocyte apoptosis, inhibits angiogenesis, and causes adverse cardiac remodeling after myocardial infarction. These findings point to c-Cbl as a potential therapeutic target for the maintenance of cardiac function and remodeling after myocardial ischemia.	http://www.ncbi.nlm.nih.gov/gene/12402
6362	Myocardial Ischemia AND Genetics	CCL18	1	19036375	Yes	19036375	atherosclerotic plaque formation	CONCLUSION:CCL18 is predominantly expressed in human atherosclerotic plaques and may participate in the atherosclerotic plaque formation.
6354	Myocardial Ischemia AND Genetics	CCL7	1	22134703	Yes	22134703	MI	Expression of the chemokine genes CCL2, CCL3, CCL4, CCL7, CXCL2 and CXCL10 was significantly increased 24 h after infarction, returning to baseline levels on day 30.	These results contribute to the better knowledge of the regenerative niche in MI, allowing a more efficient selection or genetic manipulation of cells in therapeutic protocols
1237	Myocardial Ischemia AND Genetics	CCR8	1	11133740	Yes	11133740	atherosclerotic plaques and in endothelial-derived spindle cells	Immunohistochemical studies identified CCR8 and I-309 on the endothelium of human atherosclerotic plaques and in endothelial-derived spindle cells of Kaposi sarcoma. These results indicate that CCR8 is an endothelial receptor that may modulate endothelial function.
972	Myocardial Ischemia AND Genetics	CD74	1	23868943	Yes	23868943	myocardial infarction.	CONCLUSIONS:The compartmentalized and opposing effects of MIF after myocardial ischemia and reperfusion are largely mediated by CXCR2. Although MIF confers protective effects by improving myocardial healing and function through CXCR2 in resident cells, thereby complementing paracrine effects through CD74/AMP-activated protein kinase, it exerts detrimental effects on CXCR2-bearing inflammatory cel…	CONCLUSIONS:The compartmentalized and opposing effects of MIF after myocardial ischemia and reperfusion are largely mediated by CXCR2. Although MIF confers protective effects by improving myocardial healing and function through CXCR2 in resident cells, thereby complementing paracrine effects through CD74/AMP-activated protein kinase, it exerts detrimental effects on CXCR2-bearing inflammatory cel…
79577	Myocardial Ischemia AND Genetics	CDC73	1	22369086	Yes	22369086	myocardial infarction	We identified seven CNV regions that were associated significantly with hyperlipidemia and myocardial infarction in our patients through multistage analysis (P<0.001), at 1p21.3, 1q31.2 (CDC73), 1q42.2 (DISC1), 3p21.31 (CDCP1), 10q11.21 (RET) 12p12.3 (PIK3C2G) and 16q23.3 (CDH13), respectively. In particular, the CNV region at 10q11.21 was examined by quantitative real-time PCR, the results of wh…
64866	Myocardial Ischemia AND Genetics	CDCP1	1	22369086	Yes	22369086	myocardial infarction	We identified seven CNV regions that were associated significantly with hyperlipidemia and myocardial infarction in our patients through multistage analysis (P<0.001), at 1p21.3, 1q31.2 (CDC73), 1q42.2 (DISC1), 3p21.31 (CDCP1), 10q11.21 (RET) 12p12.3 (PIK3C2G) and 16q23.3 (CDH13), respectively. In particular, the CNV region at 10q11.21 was examined by quantitative real-time PCR, the results of wh…
1045	Myocardial Ischemia AND Genetics	CDX2	1	22082491	Yes	22082491	cardiac injury/ cardiovascular regenerative therapy.	CONCLUSIONS:Fetal maternal stem cell transfer appears to be a critical mechanism in the maternal response to cardiac injury. Furthermore, we have identified Cdx2 cells as a novel cell type for potential use in cardiovascular regenerative therapy.
51192	Myocardial Ischemia AND Genetics	CKLF	1	17173078	Yes	17173078	acute myocardial infarction	CONCLUSION:CKLF1 gene transfer significantly increases the mobilization of CD34+ stem cells in acute myocardial infarction rats.
1180	Myocardial Ischemia AND Genetics	CLCN1	1	22197187	Yes	22197187	Prinzmetal angina pectoris.	Title：A Becker myotonia patient with compound heterozygosity for CLCN1 mutations and Prinzmetal angina pectoris.
26253	Myocardial Ischemia AND Genetics	CLEC4E	1	23375685	Yes	23375685	MI	Macrophages from MI patients and controls stratified for 9p21.3 haplotypes, exhibited marked differences in gene expression. Most pronounced differences were found in inflammatory mediators, like the chemokines CCL8 and CCL2 and the lectines CLEC4E and CLEC5A. Differences in expression changes could be seen most obviously during inflammatory stimulation for both, the interleukins IL12B and IL1B, …
23601	Myocardial Ischemia AND Genetics	CLEC5A	1	23375685	Yes	23375685	MI	Macrophages from MI patients and controls stratified for 9p21.3 haplotypes, exhibited marked differences in gene expression. Most pronounced differences were found in inflammatory mediators, like the chemokines CCL8 and CCL2 and the lectines CLEC5E and CLEC5A. Differences in expression changes could be seen most obviously during inflammatory stimulation for both, the interleukins IL12B and IL1B, …	ONCLUSION:These findings show that gene expression is different in 9p21.3 haplotype-stratified macrophages. While these effects are relatively small in our in vitro model of atherosclerosis, these biological effects may contribute to a long term effect in risk haplotype carriers increasing susceptibility to CAD and MI.
57511	Myocardial Ischemia AND Genetics	COG6	1	22883088	Yes	22883088	pCAD	CONCLUSION:The polymorphism of miRNA-1 target gene COG6 rs9548934C→T is associated with lower risk of pCAD, especially in female subjects and subjects with lower serum lipid levels
1290	Myocardial Ischemia AND Genetics	COL5A2	1	23574622	Yes	23574622	MI	Network-based approaches can enable the discovery of clinically-interesting predictive insights that are accurate and robust. Col5a2 shows predictive potential in MI, and in principle may represent a novel candidate marker for the identification and treatment of ischemic cardiovascular disease.
1291	Myocardial Ischemia AND Genetics	COL6A1	1	22343710	Yes	22343710	MI	These unexpected results demonstrate for the first time that deletion of type VI collagen in this knockout model plays a critical protective role after MI by limiting infarct size, chronic apoptosis, aberrant remodeling, and fibrosis, leading to preservation of cardiac function	http://www.ncbi.nlm.nih.gov/gene/?term=COL6A1
1349	Myocardial Ischemia AND Genetics	COX7B	1	23535507	Yes	23535507	ACS	ALOX15, AREG, BCL2A1, BCL2L1, CA1, COX7B, ECHDC3, IL18R1, IRS2, KCNE1, MMP9, MYL4 and TREML4, are differentially expressed in both phases of this study	CONCLUSIONS:Transcriptomic analysis by microarray technology demonstrated differential expression during a 48 h time course suggesting a potential use of some of these genes as biomarkers for very early stages of ACS, as well as for monitoring early cardiac ischemic recovery.
1375	Myocardial Ischemia AND Genetics	CPT1B	1	23566841	Yes	23566841	acute myocardial infarction	Title：Single nucleotide polymorphism in CPT1B and CPT2 genes and its association with blood carnitine levels in acute myocardial infarction patients.	Further studies on large number of patients are necessary to confirm the role of CPT1B and CPT2 polymorphism in AMI.
51185	Myocardial Ischemia AND Genetics	CRBN	1	24755080	Yes	24755080	myocardial I-R injury	CRBN plays an important role in myocardial I-R injury through modulation of AMPK activity.
1387	Myocardial Ischemia AND Genetics	CREBBP	1	24338162	Yes	24338162	myocardial ischemia-reperfusion injury	CREB binding protein (CBP) as a potential miR-22 target by bioinformatics was significantly inhibited after miR-22 transfection	Title:MicroRNA-22 targeting CBP protects against myocardial ischemia-reperfusion injury through anti-apoptosis in rats.	http://www.ncbi.nlm.nih.gov/gene/1387
1395	Myocardial Ischemia AND Genetics	CRHR2	1	23962778	Yes	23962778	I/R injury.	Estrogens maintain CRHR2 expression in myocardium, which may through an epigenetic mechanism, and enhance UCN-induced cardioprotective effects against I/R injury.
1514	Myocardial Ischemia AND Genetics	CTSL	1	21147810	Yes	21147810	post-MI	Our data indicate that CTSL regulates cardiac repair and remodelling post-MI through a mechanism with multiple pathways
153090	Myocardial Ischemia AND Genetics	DAB2IP	1	22902071	Yes	22902071	graft arteriosclerosis	Our data suggest that AIP1 inhibits intimal formation in GA by downregulating IFN-γ-activated migratory and proliferative signaling pathways in smooth muscle-like cells	Title:AIP1 in graft arteriosclerosis	http://www.ncbi.nlm.nih.gov/gene/153090
23604	Myocardial Ischemia AND Genetics	DAPK2	1	23467745	Yes	23467745	ischemia/reperfusion injury	p-ERK1/2, p-DAPK2, and mitochondrial Bax were downregulated	Title:Histamine H2 receptor activation exacerbates myocardial ischemia/reperfusion injury by disturbing mitochondrial and endothelial function.
131566	Myocardial Ischemia AND Genetics	DCBLD2	1	17697260	Yes	17697260	graft arteriosclerosis.	ESDN is a marker of vascular remodeling and regulator of cell proliferation in graft arteriosclerosis.	http://www.ncbi.nlm.nih.gov/gene/131566
91319	Myocardial Ischemia AND Genetics	DERL3	1	19940266	Yes	19940266	ischemic heart.	This study describes a potentially protective role for Derl3 in the heart, and is the first to investigate the functional consequences of enhancing ERAD in the cardiac context	Title:Roles for endoplasmic reticulum-associated degradation and the novel endoplasmic reticulum stress response gene Derlin-3 in the ischemic heart.
27185	Myocardial Ischemia AND Genetics	DISC1	1	22369086	Yes	22369086	myocardial infarction	seven CNV regions that were associated significantly with hyperlipidemia and myocardial infarction in our patients through multistage analysis (P<0.001), at 1p21.3, 1q31.2 (CDC73), 1q42.2 (DISC1), 3p21.31 (CDCP1), 10q11.21 (RET) 12p12.3 (PIK3C2G) and 16q23.3 (CDH13),
54567	Myocardial Ischemia AND Genetics	DLL4	1	23229021	Yes	23229021	ischemic angiogenesis	Title:Mesenchymal stem cells modified with miR-126 release angiogenic factors and activate Notch ligand Delta-like-4, enhancing ischemic angiogenesis and cell survival.	http://www.ncbi.nlm.nih.gov/gene/54485
91039	Myocardial Ischemia AND Genetics	DPP9	1	23608773	Yes	23608773	atherosclerosis	DPP9 inhibition might provide interesting therapeutic prospects in reducing atherosclerosis and/or in the prevention of plaque rupture.
1810	Myocardial Ischemia AND Genetics	DR1	1	18294176	Yes	18294176	ischaemia/reperfusion	In conclusion, DR1 activation is involved in the apoptosis of cultured neonatal rat cardiomyocytes in simulated ischaemia/reperfusion through the mitochondrial and death receptor pathways.
79746	Myocardial Ischemia AND Genetics	ECHDC3	1	23535507	Yes	23535507	acute coronary syndrome	ALOX15, AREG, BCL2A1, BCL2L1, CA1, COX7B, ECHDC3, IL18R1, IRS2, KCNE1, MMP9, MYL4 and TREML4, are differentially expressed in both phases of this study.	Title：Novel genes detected by transcriptional profiling from whole-blood cells in patients with early onset of acute coronary syndrome
55741	Myocardial Ischemia AND Genetics	EDEM2	1	22703881	Yes	22703881	CAD	PROCR/EDEM2 (rs2295888, p = 5.25 × 10(-13)). Assessment of existing gene expression and coronary artery disease (CAD) databases identified associations of five of the GWAS loci with altered gene expression and two with CAD. In summary, eight genetic loci that account for ∼29% of the variance in aPTT and two loci that account for ∼14% of the variance in PT were detected and supported by functional…
1944	Myocardial Ischemia AND Genetics	EFNA3	1	20837903	Yes	20837903	ischemic heart disease.	2 potential targets of microRNA-210, Efna3 and Ptp1b, involved in angiogenesis and apoptosis were confirmed through additional experimental validation.	Title:MicroRNA-210 as a novel therapy for treatment of ischemic heart disease.
1959	Myocardial Ischemia AND Genetics	EGR2	1	15623427	Yes	15623427	myocardial infarct	as genes associated with cell proliferation and phenotype specification (MYC, EGR2, ATF3, HOXA1)	title:Molecular dynamics of the compensatory response to myocardial infarct
2041	Myocardial Ischemia AND Genetics	EPHA1	1	21282286	Yes	21282286	MI	We have identified a novel, beneficial role for ephrinA1-Fc administration at the time of MI, and propose this as a promising new target for infarct salvage in non reperfused MI. More experiments are in progress to identify receptor-expressing cell types as well as the functional implications of receptor activation.
54757	Myocardial Ischemia AND Genetics	FAM20A	1	23185530	Yes	23185530	STEMI	In the acute phase of STEMI, dozens of genes from several pathways linked with lipid/glucose metabolism, platelet function and atherosclerotic plaque stability show altered expression. Up-regulation of SOCS3 and FAM20 genes in the first days of myocardial infarction is observed in the vast majority of patients.
2199	Myocardial Ischemia AND Genetics	FBLN2	1	23841699	Yes	23841699	cardiac remodelling.	In conclusion our data indicate that fibulin-2 is essential for AngII-induced TGF-β-mediated cardiac hypertrophy via enhanced TGF-β activation and suggest that fibulin-2 is a potential therapeutic target to inhibit AngII-induced cardiac remodelling.	http://www.ncbi.nlm.nih.gov/gene/2199
2237	Myocardial Ischemia AND Genetics	FEN1	1	21040914	Yes	21040914	CAD risk,	The rs174537T is associated with a lower proportion of AA in serum phospholipids and reduced CAD risk, in association with reduced total- and LDL-cholesterol and lipid peroxides	METHODS:In this case-control study, CAD patients (n=756, 40-79 years) and healthy controls (n=890) were genotyped for rs174537 near FADS1 (FEN1 rs174537G>T), FADS2 (rs174575, rs2727270), and FADS3 (rs1000778). We calculated the odds ratios (ORs) for CAD risk and measured serum PUFA composition and lipid peroxide.
2246	Myocardial Ischemia AND Genetics	FGF1	1	19181401	Yes	19181401	chronic myocardial ischemia	The functional activities of EPCs were enhanced by sp-FGF1 gene transfer. Transplantation of this gene modified EPCs promoted neovascularization in a porcine model of chronic myocardial ischemia, indicating the therapeutic potential of this cell-based gene therapy strategy for the treatment of ischemic diseases.
8823	Myocardial Ischemia AND Genetics	FGF16	1	23430353	Yes	23430353	cardiac dysfunction	In conclusion, FGF-2 and FGF-16 increase resistance to acute doxorubicin-induced cardiac dysfunction, and protein kinase C activation is implicated in this response.
51024	Myocardial Ischemia AND Genetics	FIS1	1	22099302	Yes	22099302	ischemic injury	Title:Fine-tuning of Drp1/Fis1 availability by AKAP121/Siah3 regulates mitochondrial adaptation to hypoxia	hrough modulating Fis1/Drp1 complex availability, our studies identify Siah2 as a key regulator of hypoxia-induced mitochondrial fission and its physiological significance in ischemic injury and nematode life span.
2355	Myocardial Ischemia AND Genetics	FOSL2	1	20427335	Yes	20427335	infarcted myocardium	CONCLUSION:Taken together with the observation that Fra-2-regulated genes are implicated in fibrosis, identification of Fra-2 as an O(2)-sensitive transcriptional regulator of inducible TGFbeta expression positions Fra-2 as an important player in reoxygenation-induced fibrosis.
2303	Myocardial Ischemia AND Genetics	FOXC2	1	15905966	Yes	15905966	coronary artery disease	abstract:Vascular morphogenesis is a vital process for embryonic development, normal physiologic conditions (e.g. wound healing) and pathological processes (e.g. atherosclerosis, cancer). Genetic studies of vascular anomalies have led to identification of critical genes involved in vascular morphogenesis. A susceptibility gene, VG5Q (formally named AGGF1), was cloned for Klippel-Trenaunay syndrom…
11167	Myocardial Ischemia AND Genetics	FSTL1	1	22675198	Yes	22675198	ACS	Our study is the first to use expression cloning for biomarker discovery upstream of a gene of interest and to identify FSTL1 as an independent prognostic biomarker in ACS
2535	Myocardial Ischemia AND Genetics	FZD2	1	22510436	Yes	22510436	myocardial ischemia/reperfusion	Our data indicates that upon binding to Wnt5a, increased Frizzled-2 expression after hypoxia/reoxygenation treatment activated intracellular calcium release in H9c2 cells. Our findings provide a new perspective in understanding calcium overload in myocardial ischemia/reperfusion.	http://www.ncbi.nlm.nih.gov/gene/57265
23710	Myocardial Ischemia AND Genetics	GABARAPL1	1	21159781	Yes	21159781	I/R	Expressions of the antioxidants catalase and manganese superoxide dismutase-2 (SOD2) and the autophagy-related proteins LC3II and Gabarapl1 also are decreased following I/R compared with controls
2688	Myocardial Ischemia AND Genetics	GH1	1	21273694	Yes	21273694	CAD	In conclusion, genetic polymorphisms in the GHR gene and its ligand, GH1, may modulate the risk of CAD in the Asian Indian population.
2690	Myocardial Ischemia AND Genetics	GHR	1	21273694	Yes	21273694	CAD	In conclusion, genetic polymorphisms in the GHR gene and its ligand, GH1, may modulate the risk of CAD in the Asian Indian population.
2737	Myocardial Ischemia AND Genetics	GLI3	1	19729595	Yes	19729595	angiogenesis and endothelial cell activity in adult mammals.	CONCLUSIONS:Collectively, these observations indicate that Gli3 contributes to vessel growth under both ischemic and nonischemic conditions and provide the first evidence that Gli3 regulates angiogenesis and endothelial cell activity in adult mammals.
9535	Myocardial Ischemia AND Genetics	GMFG	1	16873721	Yes	16873721	cardiac ischemia/reperfusion model	Regulating GMFG function may provide a novel approach to modulate the pathophysiology of cardiovascular diseases.	Moreover, we found that GMFG expression was significantly increased in a cardiac ischemia/reperfusion model where inflammation and angiogenesis take place actively.
2812	Myocardial Ischemia AND Genetics	GP1BB	1	21420725	Yes	21420725	stable angina or non-ST elevation acute coronary syndrome.	the glycoprotein Ib β-polypeptide (GP1BB) was increased in NSTE-ACS also in comparison with healthy subjects.	Tiltle:Gene expression profiling reveals multiple differences in platelets from patients with stable angina or non-ST elevation acute coronary syndrome.
2819	Myocardial Ischemia AND Genetics	GPD1	1	21685173	Yes	21685173	SCD in patients with CAD	Common variations in or near CASQ2, GPD1L, and NOS1AP are associated with increased risk of SCD in patients with CAD. These findings provide further evidence for overlap between the genetic architecture of rare and common forms of SCD, and replication in additional populations is warranted.
8111	Myocardial Ischemia AND Genetics	GPR68	1	22462679	Yes	22462679	ischemic heart disease.	In conclusion, we tracked a (micromolar) bioactive small molecule's mechanism-of-action to a candidate target protein, GPR68, and validated this target as a previously unrecognized regulator of myocardial cellular responses to tissue acidosis, setting the stage for future (nanomolar) target-based drug lead discovery.	Title:Regulated expression of pH sensing G Protein-coupled receptor-68 identified through chemical biology defines a new drug target for ischemic heart disease.
2934	Myocardial Ischemia AND Genetics	GSN	1	19246681	Yes	19246681	myocardial infarction	Gelsolin, a calcium-regulated actin severing and capping protein, is highly expressed in murine and human hearts after myocardial infarction and is associated with progression of heart failure in humans.	http://www.ncbi.nlm.nih.gov/gene/?term=GSN
10014	Myocardial Ischemia AND Genetics	HDAC5	1	18606865	Yes	18606865	acute coronary syndromes.	These results demonstrate that HDAC inhibitors alter the response to ischemic injury in the heart and reduce infarct size, suggesting novel therapeutic approaches for acute coronary syndromes.
23493	Myocardial Ischemia AND Genetics	HEY2	1	16151017	Yes	16151017	atherosclerotic	CONCLUSIONS:HERP1 expression was associated with the SMC proliferation and dedifferentiation in vitro and in vivo. HERP1 may play a role in promoting the phenotypic modulation of VSMCs during vascular injury and atherosclerotic process by interfering with SRF binding to CArG-box through physical association between HERP1 and SRF.
3117	Myocardial Ischemia AND Genetics	HLA-DQA1	1	20141563	Yes	20141563	acute myocardial infarction	This study demonstrates that the associations between HLA-DRB1 and DQA1 loci and cardiovascular disease exists but that they are considerably weaker than those previously reported for other diseases with an established autoimmune aetiology such as type 1 diabetes, systemic lupus erythematosus and rheumatoid arthritis.	Tilte:Weak associations between human leucocyte antigen genotype and acute myocardial infarction
3159	Myocardial Ischemia AND Genetics	HMGA1	1	15901130	Yes	15901130	atherosclerotic plaques	This report is the first to describe HMGA1 as one of the first mediators in the development of human atherosclerotic plaques.
3198	Myocardial Ischemia AND Genetics	HOXA1	1	15623427	Yes	15623427	myocardial infarct.	genes associated with cell proliferation and phenotype specification (MYC, EGR2, ATF3, HOXA1) recapitulating developmental histogenesis programs.	Title:Molecular dynamics of the compensatory response to myocardial infarct.
3320	Myocardial Ischemia AND Genetics	HSP90AA1	1	23778083	Yes	23778083	IR/ cardiac injury.	CONCLUSIONS:We provide the first human cardiac fingerprint of autophagy gene expression in response to IR. These findings may inform on appropriate cell- and gene-based therapeutic approaches to limit aberrant cardiac injury.	chaperone-mediated autophagy activity with increased heat shock protein (HSP) A8, HSP90AA1
126393	Myocardial Ischemia AND Genetics	HSPB6	1	19850943	Yes	19850943	ischemic heart disease.	Therefore, phosphorylation of Hsp20 at serine 16 may represent a potential therapeutic target in ischemic heart disease.
8518	Myocardial Ischemia AND Genetics	IKBKAP	1	19928652	Yes	19928652	coronary artery disease	Hierarchical clusterization has demonstrated that the genes expression of patients with acute myocardial infarction was different from healthy individuals. It also demonstrated that the individual groups are homogeneous, especially the group of patients with acute myocardial infarction, regardless of diagnosis, number of risk factors and progression of coronary artery disease. Further Bland-Altma…
8807	Myocardial Ischemia AND Genetics	IL18RAP	1	16043644	Yes	16043644	atherosclerosis	CONCLUSIONS:Variations of the IL18 gene consistently influence circulating levels of IL-18 and clinical outcome in patients with coronary artery disease, which supports the hypothesis of a causal role of IL-18 in atherosclerosis and its complications
3654	Myocardial Ischemia AND Genetics	IRAK1	1	23208587	Yes	23208587	I/R injury	CONCLUSIONS:MicroRNA-146a protects the myocardium from I/R injury. The mechanisms may involve attenuation of NF-κB activation and inflammatory cytokine production by suppressing IRAK1 and TRAF6.
3670	Myocardial Ischemia AND Genetics	ISL1	1	22727192	Yes	22727192	following MI/myocardial dysfunction.	Isl1 gives rise to subpopulations of progenitors in both the bone marrow and spleen, and is re-expressed in the spleen and left ventricle following MI. Intramyocardial gene transfer of Isl1 to the border zone of the infarcted hearts resulted in partial salvage of left ventricular function, enhanced vascularization, and reduced myocardial fibrosis. The Isl1 gene appears to be an attractive reparat…
3728	Myocardial Ischemia AND Genetics	JUP	1	23110151	Yes	23110151	atherosclerosis	this proof of principle study identified and verified JUP isoforms as potential plasma biomarkers for atherosclerosis
8997	Myocardial Ischemia AND Genetics	KALRN	1	17357071	Yes	17357071	CAD.	Our data suggest the importance of the KALRN gene and the Rho GTPase-signaling pathway in the pathogenesis of CAD.
3745	Myocardial Ischemia AND Genetics	KCNB1	1	21562308	Yes	21562308	ischemic attacks in the heart	These findings provide novel evidence that HP enhances the ability of BMSCs to migrate and home to the injured region; this effect is mediated through a regulatory role of Kv2.1 on FAK phosphorylation/activation.	http://www.ncbi.nlm.nih.gov/gene/25736
9817	Myocardial Ischemia AND Genetics	KEAP1	1	20418481	Yes	20418481	endothelial protective effects	Taken together, our results indicate that resveratrol both in vitro and in vivo confers endothelial protective effects which are mediated by the activation of Nrf2
3816	Myocardial Ischemia AND Genetics	KLK1	1	23639635	Yes	23639635	CAD.	In the present study, plasma KLK2 levels were a useful predictor for the presence and extent of CAD. More extensive studies are, however, necessary in order to validate these findings.
889	Myocardial Ischemia AND Genetics	KRIT1	1	15905966	Yes	15905966	coronary artery disease	abstract:Vascular morphogenesis is a vital process for embryonic development, normal physiologic conditions (e.g. wound healing) and pathological processes (e.g. atherosclerosis, cancer). Genetic studies of vascular anomalies have led to identification of critical genes involved in vascular morphogenesis. A susceptibility gene, VG5Q (formally named AGGF1), was cloned for Klippel-Trenaunay syndrom…
9079	Myocardial Ischemia AND Genetics	LDB2	1	19997623	Yes	19997623	CAD.	Thus, the A-module appears to be important for atherosclerosis development and, together with LDB2, merits further attention in CAD research.
53353	Myocardial Ischemia AND Genetics	LRP1B	1	15166012	Yes	15166012	atheromatous plaques	CONCLUSIONS:LRP1B modulates the catabolism of uPAR and PDGFR, affecting the migration of SMCs. This functional characterization of LRP1B opens novel avenues for elucidating the (patho)physiological significance of SMC migration in atheromatous plaques.
4056	Myocardial Ischemia AND Genetics	LTC4S	1	17110605	Yes	17110605	atherosclerosis.	LTC4S plays a key role in the process of inflammation as the rate limiting enzyme in the conversion of arachidonic acid to cysteinyl-leukotrienes, important mediators of inflammatory responses. The (-444)C variant upregulates LTC4S mRNA expression, increasing the synthesis of proinflammatory leukotrienes. Our results support genetic variation modifying inflammatory pathways as an important mechan…
4057	Myocardial Ischemia AND Genetics	LTF	1	22406253	Yes	22406253	coronary artery stenosis	Title:Functional polymorphisms in the LTF gene and risk of coronary artery stenosis.
4294	Myocardial Ischemia AND Genetics	MAP3K10	1	23189122	Yes	23189122	AS	miR-155 contributes to the prevention of AS development and progression. It may also be involved in the posttranscriptional regulation of the inflammatory response and MAPK pathway by targeting mitogen-activated protein kinase kinase kinase 10.
5599	Myocardial Ischemia AND Genetics	MAPK8	1	23778083	Yes	23778083	IR	CONCLUSIONS:We provide the first human cardiac fingerprint of autophagy gene expression in response to IR. These findings may inform on appropriate cell- and gene-based therapeutic approaches to limit aberrant cardiac injury.	tumor necrosis factor-related apoptosis-inducing ligand, MAPK8 and BCL2L1
9261	Myocardial Ischemia AND Genetics	MAPKAPK2	1	8755992	Yes	8755992	heart ischemia/reperfusion	Using the isolated perfused rat heart, we show that global ischemia does not activate the 42- and 44-kD extracellular signal-regulated (protein) kinase (ERK) subfamily of MAPKs but rather stimulates a 38-kD activator of MAPK-activated protein kinase-2 (MAPKAPK2). This activation is maintained during reperfusion
8550	Myocardial Ischemia AND Genetics	MAPKAPK5	1	23667179	Yes	23667179	atherosclerosis	we predict that PPAP2B, GALNT4, MAPKAPK5, TCTN1, SRR, SNF8, and ICAM1 play a causal role in the susceptibility to atherosclerosis through a role in the vasculature
4210	Myocardial Ischemia AND Genetics	MEFV	1	16387839	Yes	16387839	CHD	we examined three FMF-associated mutations, M694V (A2080G), M694I (G2082A), and V726A (T2177C), encoded by the FMF gene (MEFV), we suggest that carrying the proinflammatory M694V pyrin allele may increase the risk to develop AMI. Conversely, the wild-type pyrin genotype may predispose to a greater chance to live longer in a modern environment with reduced pathogen load and improved control of sev…
4223	Myocardial Ischemia AND Genetics	MEOX2	1	24155330	Yes	24155330	cardiac myofibroblast	The Ski-Zeb2-Meox3 pathway provides a novel mechanism for regulation of the cardiac myofibroblast phenotype
10461	Myocardial Ischemia AND Genetics	MERTK	1	23836795	Yes	23836795	cardiac repair after infarction.	CONCLUSIONS:These data collectively and directly link efferocytosis to wound healing in the heart and identify Mertk as a significant link between acute inflammation resolution and organ function.	Title:Enhanced efferocytosis of apoptotic cardiomyocytes through myeloid-epithelial-reproductive tyrosine kinase links acute inflammation resolution to cardiac repair after infarction.
4240	Myocardial Ischemia AND Genetics	MFGE8	1	17420351	Yes	17420351	plaque development.	Lack of Mfge8 in bone marrow-derived cells enhances the accumulation of apoptotic cell corpses in atherosclerosis and alters the protective immune response, which leads to an acceleration of plaque development.
4519	Myocardial Ischemia AND Genetics	MT-CYB	1	24604425	Yes	24604425	CAD	Based on our study findings, we hypothesize that the somatically acquired variations in MT-TK and MT-CYB genes may negatively impact the energy metabolism of cardiomyocytes in right atrial appendage tissues and contribute in the cardiac dysfunction among CAD patients. In conclusion, our findings may be likely to have potential implications in understanding the disease pathophysiology, diagnosis a…
4635	Myocardial Ischemia AND Genetics	MYL4	1	23535507	Yes	23535507	acute coronary syndrome.	This study was carried out in two phases. On phase 1 a restricted clinical criteria (ACS-Ph1, n=9 and CG-Ph1, n=6) was used in order to select potential mRNA biomarkers candidates. A subsequent phase 2 study was performed using selected phase 1 markers analyzed by RT-qPCR using a larger and independent casuistic (ACS-Ph2, n=74 and CG-Ph2, n=41). A total of 549 genes were found to be differentiall…	Title：Novel genes detected by transcriptional profiling from whole-blood cells in patients with early onset of acute coronary syndrome.
4638	Myocardial Ischemia AND Genetics	MYLK	1	17357071	Yes	17357071	CAD	KALRN and two other associated genes identified in this study (CDGAP and MYLK) belong to the Rho GTPase-signaling pathway. Our data suggest the importance of the KALRN gene and the Rho GTPase-signaling pathway in the pathogenesis of CAD
29895	Myocardial Ischemia AND Genetics	MYLPF	1	22037191	Yes	22037191	ischemia-reperfusion	Title：p21-activated kinase improves cardiac contractility during ischemia-reperfusion concomitant with changes in troponin-T and myosin light chain 2 phosphorylation.	http://www.ncbi.nlm.nih.gov/gene/17907
4684	Myocardial Ischemia AND Genetics	NCAM1	1	23462508	Yes	23462508	ischemic cardiomyopathy.	title:The 140-kD isoform of CD56 (NCAM1) directs the molecular pathogenesis of ischemic cardiomyopathy.
4693	Myocardial Ischemia AND Genetics	NDP	1	15905966	Yes	15905966	coronary artery disease	abstract:Vascular morphogenesis is a vital process for embryonic development, normal physiologic conditions (e.g. wound healing) and pathological processes (e.g. atherosclerosis, cancer). Genetic studies of vascular anomalies have led to identification of critical genes involved in vascular morphogenesis. A susceptibility gene, VG5Q (formally named AGGF1), was cloned for Klippel-Trenaunay syndrom…
10397	Myocardial Ischemia AND Genetics	NDRG1	1	24265802	Yes	24265802	following myocardial infarction	This study underscores the importance of SGK1 signalling in cardiac neo-angiogenesis and wound healing after an ischemic insult in vivo.	Ablation of SGK1 in these mice caused a significant decrease in phosphorylation of SGK1 target protein NDRG1	Title:Ablation of SGK1 impairs endothelial cell migration and tube formation leading to decreased neo-angiogenesis following myocardial infarction.
4791	Myocardial Ischemia AND Genetics	NFKB2	1	15364800	Yes	15364800	ACS plaques	Gene expression analysis showed that the proapoptotic genes (ie, BAX, CASP1, FAS, FAS L, FOS, NFkB2, P53, PCNA) were significantly more expressed (P<0.001) in ACS plaques
4792	Myocardial Ischemia AND Genetics	NFKBIA	1	23372767	Yes	23372767	after MI.	Altered gene expression of ACVR2B, BID, BMP2, BMPR1A, LMNA, NFKBIA, SMAD1, TGFB3, TNFRSF1A, and TP53 were further validated.The clustering of similar expression patterns for gene products with related function revealed molecular footprints, some of them described for the first time, which elucidate changes in biological processes at different stages after MI.
58157	Myocardial Ischemia AND Genetics	NGB	1	17098866	Yes	17098866	myocardial ischemia.	These findings extend prior evidence for cytoprotection by Ngb and suggest both direct (parenchymatous) and indirect (vasomotor) protective mechanisms.	Title:Neuroglobin-overexpressing transgenic mice are resistant to cerebral and myocardial ischemia.
29881	Myocardial Ischemia AND Genetics	NPC1L1	1	19752398	Yes	19752398	coronary heart disease (CHD)	Our data indicate that variation in the NPC1L1 gene is associated with plasma total and LDL-C levels and CHD risk.	Our objective was to examine whether five variants (-133A>G, -18A>C, L272L, V1296V, and U3_28650A>G) at the NPC1L1 gene have effects on lipid levels, prevalence, and incidence of coronary heart disease (CHD) and lipid-lowering response to pravastatin
9423	Myocardial Ischemia AND Genetics	NTN1	1	24122613	Yes	24122613	atherosclerosis and unstable plaques.	Present findings provide support for the hypothesis that dysregulation of expression of NTN1 in SMCs and its chemorepulsive receptor UNC5B in macrophages are involved in the development of atherosclerosis and unstable plaques.
4969	Myocardial Ischemia AND Genetics	OGN	1	9409213	Yes	9409213	atherosclerotic plaques	These data indicate that osteoglycin is a new marker of differentiated VSMCs and may be an essential component of the normal vascular matrix.	title:Identification of osteoglycin as a component of the vascular matrix. Differential expression by vascular smooth muscle cells during neointima formation and in atherosclerotic plaques.
8473	Myocardial Ischemia AND Genetics	OGT	1	18367586	Yes	18367586	cardiomyocytes from ischemia-reperfusion injury	These results demonstrate that the protective effects of glucosamine are mediated via increased formation of O-GlcNAc and suggest that this is due, in part, to enhanced mitochondrial Bcl-2 translocation.	O-GlcNAc transferase (OGT) expression	Glucosamine protects neonatal cardiomyocytes from ischemia-reperfusion injury via increased protein O-GlcNAc and increased mitochondrial Bcl-2.
84876	Myocardial Ischemia AND Genetics	ORAI1	1	18832659	Yes	18832659	pathological thrombus	These results establish Orai1 as the long-sought platelet SOC channel and a crucial mediator of ischemic cardiovascular and cerebrovascular events.	title:Orai1 (CRACM1) is the platelet SOC channel and essential for pathological thrombus formation.
5025	Myocardial Ischemia AND Genetics	P2RX4	1	18641271	Yes	18641271	ischemic heart failure.	The cardiac P2X receptor is a novel target to treat post-myocardial infarction ischemic heart failure.	http://www.ncbi.nlm.nih.gov/gene/5025
5028	Myocardial Ischemia AND Genetics	P2RY1	1	22574824	Yes	22574824	CAD	Polymorphisms in P2RY1 and P2RY12 are associated with on-aspirin platelet reactivity in patients with CAD.
8974	Myocardial Ischemia AND Genetics	P4HA2	1	17545479	Yes	17545479	I/R-associated cardiac inflammatory responses.	these results demonstrate for the first time that HIF-1 activation following infusion of siRNA to P4HA2 plays a key role in modulating I/R-associated cardiac inflammatory responses.
24145	Myocardial Ischemia AND Genetics	PANX1	1	22982782	Yes	22982782	ischemic cardiac injury.	ATP release through Panx1 channels in cardiac myocytes during ischemia may be an early paracrine event leading to profibrotic responses to ischemic cardiac injury.
5118	Myocardial Ischemia AND Genetics	PCOLCE	1	16300990	Yes	16300990	cardiac fibrosis.`	this finding suggests PCPE-1 as a new potential target for intervention with cardiac fibrosis.`	http://www.ncbi.nlm.nih.gov/gene/?term=PCOLCE
8654	Myocardial Ischemia AND Genetics	PDE5A	1	19139381	Yes	19139381	adverse LV remodeling after myocardial infarction.	Increased PDE5 expression predisposes mice to adverse LV remodeling after myocardial infarction. Increased myocardial PDE5 expression in patients with advanced cardiomyopathy may contribute to the development of heart failure and represents an important therapeutic target.	http://www.ncbi.nlm.nih.gov/gene/8654
5197	Myocardial Ischemia AND Genetics	PF4V1	1	22384011	Yes	22384011	stable CAD	We conclude that low PF-4var/CXCL4L1 levels are associated with a poor outcome in patients with stable CAD and preserved LV function. This prognostic value is independent of NT-proBNP levels, suggesting that both neurohormonal and platelet-related factors determine outcome in these patients.
5245	Myocardial Ischemia AND Genetics	PHB	1	22311408	Yes	22311408	I/R-induced cell death	CONCLUSIONS:DXR could alleviate I/R-induced arrhythmias, which might be related to increased expression of PHB. The enhanced expression of PHB prevented against the depletion of GSH and consequently inhibited apoptosis of cardiomyocytes. Furthermore, up-regulation of PHB might ameliorate I/R-induced cell death and leakage of hFABP by suppressing neutrophil infiltration and IL-6 expressions.
5288	Myocardial Ischemia AND Genetics	PIK3C2G	1	22369086	Yes	22369086	myocardial infarction	We identified seven CNV regions that were associated significantly with hyperlipidemia and myocardial infarction in our patients through multistage analysis (P<0.001), at 1p21.3, 1q31.2 (CDC73), 1q42.2 (DISC1), 3p21.31 (CDCP1), 10q11.21 (RET) 12p12.3 (PIK3C2G) and 16q23.3 (CDH13), respectively. In particular, the CNV region at 10q11.21 was examined by quantitative real-time PCR, the results of wh…
5308	Myocardial Ischemia AND Genetics	PITX2	1	23042660	Yes	23042660	cardioembolic strok	3 loci from related cardiovascular GWAS studies were significant: PHACTR1 in large-vessel disease (P=2.63e(-6)), PITX2 in cardioembolic stroke (P=4.78e(-8)), and ZFHX3 in cardioembolic stroke (P=5.50e(-7)).
5321	Myocardial Ischemia AND Genetics	PLA2G4A	1	20978898	Yes	20978898	AMI	Myocardial cPLA2 level increased and is positively correlated with plasma CK-MB activity and negatively correlated with membrane phospholipid content in AMI rats at early stage.	http://www.ncbi.nlm.nih.gov/gene/?term=PLA2G4A
8398	Myocardial Ischemia AND Genetics	PLA2G6	1	19261908	Yes	19261908	cardiac I/R.	these findings can in part explain the contradictory results obtained from previous studies of iPLA(2)-VIA and NHE1 during cardiac I/R.	http://www.ncbi.nlm.nih.gov/gene/8398
5325	Myocardial Ischemia AND Genetics	PLAGL1	1	22106414	Yes	22106414	I/R injury	Title:Down-regulation of the transcription factor ZAC1 upon pre- and postconditioning protects against I/R injury in the mouse myocardium.	http://www.ncbi.nlm.nih.gov/gene/5325
1263	Myocardial Ischemia AND Genetics	PLK3	1	17467744	Yes	17467744	myocardial apoptosis following ischemia/reperfusion.	These findings suggest that PTD-FNK reduces the volume of myocardial infarction with corresponding functional recovery, at least in part, through the suppression of myocardial apoptosis following ischemia/reperfusion.	http://www.ncbi.nlm.nih.gov/gene/?term=FNK
127435	Myocardial Ischemia AND Genetics	PODN	1	24043300	Yes	24043300	atherosclerosis	CONCLUSIONS:Podocan appears to be a potent negative regulator of the migration and proliferation of both murine and human SMCs. The lack of podocan results in excessive arterial repair and prolonged SMC proliferation, which likely is mediated by the Wnt-TCF pathway.	we examined the effect of overexpression of the human form of podocan on human SMCs and tested for podocan expression in human atherosclerosis.
9588	Myocardial Ischemia AND Genetics	PRDX6	1	16766642	Yes	16766642	myocardial ischemic reperfusion injury	The present study thus indicates a nonredundant role of Prdx6 in myocardial ischemic reperfusion injury as catalase, and GSHPx could not make up for the deficiency of Prdx6 activities.
5715	Myocardial Ischemia AND Genetics	PSMD9	1	21496327	Yes	21496327	CAD,	In summary, the PSMD9 IVS3+nt460A/G, +nt437C/T and exon E197G A/G SNPs are linked to CAD, stroke/TIA and macrovascular pathology of T2D in Italians.
5730	Myocardial Ischemia AND Genetics	PTGDS	1	21603615	Yes	21603615	CAD	CONCLUSIONS:Overall, the transcriptional profiles of EAT and MAT were similar compared to the SAT. Despite this similarity, two genes involved in cardiovascular diseases, ADORA1 and PTGDS, were differentially up-regulated in EAT. These results provide insights about the biology of EAT and its potential implication in CAD.
5733	Myocardial Ischemia AND Genetics	PTGER3	1	16009796	Yes	16009796	myocardial injury during ischemia and reperfusio	CONCLUSIONS:Constitutive prostaglandin EP3 receptor signaling exerts a protective effect on cardiomyocytes, which is probably Gi mediated and results in a remarkable attenuation of myocardial injury during ischemia and reperfusion. Cardioprotective actions of E-type prostaglandins may be mediated by this receptor subtype.
5764	Myocardial Ischemia AND Genetics	PTN	1	15451633	Yes	15451633	ischemic myocardium	In this study, we demonstrate that delivery of PTN plasmid in fibrin glue increases neovasculature formation compared to injection of the naked plasmid in saline.	Title:Enhanced neovasculature formation in ischemic myocardium following delivery of pleiotrophin plasmid in a biopolymer.
5777	Myocardial Ischemia AND Genetics	PTPN6	1	18765230	Yes	18765230	myocardial or hindlimb ischemia.	The present study demonstrates that TNFR-1 and SHP-1 may be useful targets for the treatment of myocardial or hindlimb ischemia.	http://www.ncbi.nlm.nih.gov/gene/5777
5921	Myocardial Ischemia AND Genetics	RASA1	1	15905966	Yes	15905966	coronary artery disease	abstract:Vascular morphogenesis is a vital process for embryonic development, normal physiologic conditions (e.g. wound healing) and pathological processes (e.g. atherosclerosis, cancer). Genetic studies of vascular anomalies have led to identification of critical genes involved in vascular morphogenesis. A susceptibility gene, VG5Q (formally named AGGF1), was cloned for Klippel-Trenaunay syndrom…
8434	Myocardial Ischemia AND Genetics	RECK	1	24594117	Yes	24594117	plaque instability	miR-21 might be a biomarker for plaque instability by suppressing target gene RECK to promote the expression and secretion of MMP-9 in macrophages
5979	Myocardial Ischemia AND Genetics	RET	1	22369086	Yes	22369086	myocardial infarction	We identified seven CNV regions that were associated significantly with hyperlipidemia and myocardial infarction in our patients through multistage analysis (P<0.001), at 1p21.3, 1q31.2 (CDC73), 1q42.2 (DISC1), 3p21.31 (CDCP1), 10q11.21 (RET) 12p12.3 (PIK3C2G) and 16q23.3 (CDH13), respectively. In particular, the CNV region at 10q11.21 was examined by quantitative real-time PCR, the results of wh…
8737	Myocardial Ischemia AND Genetics	RIPK1	1	22553001	Yes	22553001	cardiac remodeling after myocardial ischemia-reperfusion	title:Inhibition of RIP1-dependent necrosis prevents adverse cardiac remodeling after myocardial ischemia-reperfusion in vivo.
91543	Myocardial Ischemia AND Genetics	RSAD2	1	15890971	Yes	15890971	atherosclerosis	CONCLUSIONS:Viperin is expressed in atherosclerosis and induced in vascular cells by inflammatory stimuli and cytomegalovirus infection. The putative functions of viperin in atherosclerosis may relate to disease-associated microbes.
79363	Myocardial Ischemia AND Genetics	RSG1	1	22363809	Yes	22363809	CAD	Differential expression of ABCA1, RSG1 and ADBR2 was replicated. In conclusion, we identified these 4 genes to be expressed differently in CAD cases which might play a role in the pathogenesis of atherosclerotic vascular disease
286205	Myocardial Ischemia AND Genetics	SCAI	1	12514664	Yes	12514664	nonfatal myocardial infarction and the extent of CAD.	Our results suggest that the ScaI ANP polymorphism may be associated with nonfatal myocardial infarction and the extent of CAD. However, the precise mechanism of this association remains to be determined.
871	Myocardial Ischemia AND Genetics	SERPINH1	1	21412710	Yes	21412710	myocardial infarction	title:Heat shock protein 47 (HSP47) antisense oligonucleotides reduce cardiac remodeling and improve cardiac function in a rat model of myocardial infarction.
6424	Myocardial Ischemia AND Genetics	SFRP4	1	20528676	Yes	20528676	after ischemic injury.	All together, we show that administration of Sfrp4 interferes with canonical Wnt signaling that could mediate the formation of acellular scar and consequently contributes to the prevention of aggravation of cardiac function.	Title:Secreted frizzled related protein 4 reduces fibrosis scar size and ameliorates cardiac function after ischemic injury.
6446	Myocardial Ischemia AND Genetics	SGK1	1	24265802	Yes	24265802	following myocardial infarction.	This study underscores the importance of SGK2 signalling in cardiac neo-angiogenesis and wound healing after an ischemic insult in vivo.	Ablation of SGK1 in these mice caused a significant decrease in phosphorylation of SGK1 target protein NDRG2	Title:Ablation of SGK1 impairs endothelial cell migration and tube formation leading to decreased neo-angiogenesis following myocardial infarction.
92799	Myocardial Ischemia AND Genetics	SHKBP1	1	21756327	Yes	21756327	after myocardial infarction	CONCLUSION:This study enhances understanding of the interaction network that executes inflammatory responses in human MI. Network-encoded information can be translated into knowledge with potential prognostic application. Independent evaluations are required to further estimate the clinical relevance of the new prognostic genes.	We suggest a new panel of gene expression biomarkers (TRAF2, SHKBP1 and UBC) with high discriminatory capability	Title:Information encoded in a network of inflammation proteins predicts clinical outcome after myocardial infarction
6614	Myocardial Ischemia AND Genetics	SIGLEC1	1	19285973	Yes	19285973	coronary artery disease.	Siglec-1 may be considered as a potential non-invasive indicator for monitoring disease severity and a biomarker for predicting the relative risk of cardiovascular events	Title:Siglec-1 on monocytes is a potential risk marker for monitoring disease severity in coronary artery disease.
6506	Myocardial Ischemia AND Genetics	SLC1A2	1	16718509	Yes	16718509	ischaemia reperfusion injury	Expression and activity of the glutamate transporter EAAT2 in cardiac hypertrophy: implications for ischaemia reperfusion injury.	http://www.ncbi.nlm.nih.gov/gene/?term=SLC1A2
7779	Myocardial Ischemia AND Genetics	SLC30A1	1	20201890	Yes	20201890	Coronary Artery Disease	These findings position ZnT-1 as a probable missing link in the mechanism underlying atrial tachycardia remodeling.
6508	Myocardial Ischemia AND Genetics	SLC4A3	1	21608017	Yes	21608017	ischemia/reperfusion	Importantly, AE(3) is required for SQS to inhibit sI/R-induced elevation of [Cl(-)](i), which subsequently inhibited sI/R-induced Ca(2+) overload, ROS production, and cell apoptosis.	http://www.ncbi.nlm.nih.gov/gene/6508	Title:Anion exchanger 3 is required for sasanquasaponin to inhibit ischemia/reperfusion-induced elevation of intracellular Cl- concentration and to elicit cardioprotection.
9497	Myocardial Ischemia AND Genetics	SLC4A7	1	20962104	Yes	20962104	ischaemic coronary endothelial cells.	The electroneutral sodium bicarbonate co-transporter SLC4A7 localizes in mitochondria and suppresses the ischaemia-induced activation of the mitochondrial pathway of apoptosis in coronary EC.
6590	Myocardial Ischemia AND Genetics	SLPI	1	18294346	Yes	18294346	ischemia/reperfusion injury	SLPI plays a crucial role in early myocardial performance and postischemic inflammation after cardiac transplantation. A dual inhibitory effect on protease and TGF-beta expression might be the underlying mechanism	Title:The effect of secretory leukocyte protease inhibitor (SLPI) on ischemia/reperfusion injury in cardiac transplantation.
11267	Myocardial Ischemia AND Genetics	SNF8	1	23667179	Yes	23667179	atherosclerosis	we predict that PPAP2B, GALNT4, MAPKAPK5, TCTN1, SRR, SNF8, and ICAM2 play a causal role in the susceptibility to atherosclerosis through a role in the vasculature
8470	Myocardial Ischemia AND Genetics	SORBS2	1	24342996	Yes	24342996	infarcted heart	Sorbin and SH3 domain-containing protein 2 is released from infarcted heart in the very early phase: proteomic analysis of cardiac tissues from patients.
56848	Myocardial Ischemia AND Genetics	SPHK2	1	21904650	Yes	21904650	IR injury	Sphingosine kinase (SphK) exhibits two isoforms, SphK1 and SphK2.deletion of the SphK2 gene sensitizes the myocardium to IR injury and diminishes the protective effect of IPC.
26576	Myocardial Ischemia AND Genetics	SRPK3	1	22038056	Yes	22038056	ischemic preconditioning	Selected differentially regulated genes such as β-catenin, SRPK3, ERDR1, ACIN1, Syntaxin-8, and STC2 were validated by real-time PCR. Taken together, this is the first report identifying important, differentially expressed genes during ischemic preconditioning in Nox2(-/-) mice by using microarray analysis.
63826	Myocardial Ischemia AND Genetics	SRR	1	23667179	Yes	23667179	atherosclerosis	we predict that PPAP2B, GALNT4, MAPKAPK5, TCTN1, SRR, SNF8, and ICAM3 play a causal role in the susceptibility to atherosclerosis through a role in the vasculature
55576	Myocardial Ischemia AND Genetics	STAB2	1	21781994	Yes	21781994	atherosclerosis	These results show that the CRLTLTVRKC peptide homes to plaques by targeting stabilin-2; the peptide shows promise as a drug delivery moiety for, and an aid to molecular imaging of, atherosclerosis and other inflammatory diseases.
6776	Myocardial Ischemia AND Genetics	STAT5A	1	12860560	Yes	12860560	ischemic PC	The results of the present study demonstrate that STAT5A, and not STAT6, plays a role in ischemic PC. For the first time, the results also indicated a role of Src kinase pathway in STAT5A PC and PI-3 kinase-Akt pathways appear to be the downstream regulator for STAT5A-STAT6 signaling pathway.
6781	Myocardial Ischemia AND Genetics	STC1	1	22038056	Yes	22038056	ischemic myocardium	Selected differentially regulated genes such as β-catenin, SRPK3, ERDR1, ACIN1, Syntaxin-8, and STC3 were validated by real-time PCR. Taken together, this is the first report identifying important, differentially expressed genes during ischemic preconditioning in Nox2(-/-) mice by using microarray analysis	Title:Novel role of NADPH oxidase in ischemic myocardium: a study with Nox2 knockout mice.
10273	Myocardial Ischemia AND Genetics	STUB1	1	20413784	Yes	20413784	heat ischemic injury	Title:Promotion of CHIP-mediated p53 degradation protects the heart from ischemic injury.
10454	Myocardial Ischemia AND Genetics	TAB1	1	12829618	Yes	12829618	myocardial injury	ischemic activation of p38-MAPK contributing to myocardial injury is by TAB1-associated autophosphorylation.
79600	Myocardial Ischemia AND Genetics	TCTN1	1	23667179	Yes	23667179	atherosclerosis	we predict that PPAP2B, GALNT4, MAPKAPK5, TCTN1, SRR, SNF8, and ICAM4 play a causal role in the susceptibility to atherosclerosis through a role in the vasculature
26136	Myocardial Ischemia AND Genetics	TES	1	22156939	Yes	22156939	CAD	These results demonstrate association between reduced TES expression and CAD, establish a novel role for TES in EC functions and raise the possibility that reduced TES expression increases susceptibility to the development of CAD.
7020	Myocardial Ischemia AND Genetics	TFAP2A	1	23393395	Yes	23393395	ischemic injury.	CONCLUSIONS:Our data demonstrate that AKT-dependent upregulation of AP-2α is essential for CO-induced SDF-1α expression and myocardial repair after ischemic injury.	http://www.ncbi.nlm.nih.gov/gene/7020
7046	Myocardial Ischemia AND Genetics	TGFBR1	1	22136666	Yes	22136666	acute MI.	We identified TGFBR1 as a new candidate prognostic biomarker after acute MI.
7066	Myocardial Ischemia AND Genetics	THPO	1	15121769	Yes	15121769	coronary heart disease	We evaluated polymorphisms in 40 genes previously associated with coronary heart disease and found significant (p<0.05) associations with 10: ACE, APOE, F7, FGB, GP1BA, IL1RN, LRP1, MTHFR, SELP, and THPO
124491	Myocardial Ischemia AND Genetics	TMEM170A	1	23152477	Yes	23152477	coronary artery disease	This study identified rs4888378 in the BCAR1-CFDP1-TMEM170A locus as a novel genetic determinant of cIMT and coronary artery disease risk in individuals of European descent
8797	Myocardial Ischemia AND Genetics	TNFRSF10A	1	14711179	Yes	14711179	after myocardial infarction	Expression of TRAILR-1 and TRAILR-2 in human cardiomyocytes was confirmed immunohistochemically	Title:Enhanced expression of the apoptosis inducing ligand TRAIL in mononuclear cells after myocardial infarction
8795	Myocardial Ischemia AND Genetics	TNFRSF10B	1	14711179	Yes	14711179	after myocardial infarction	Expression of TRAILR-1 and TRAILR-3 in human cardiomyocytes was confirmed immunohistochemically	Title:Enhanced expression of the apoptosis inducing ligand TRAIL in mononuclear cells after myocardial infarction
8792	Myocardial Ischemia AND Genetics	TNFRSF11A	1	16424351	Yes	16424351	atherosclerosis	We show enhanced expression of the OPG/RANKL/RANK system both in clinical and experimental atherosclerosis, with enhanced T-cell expression of RANKL as an important feature of unstable disease.	http://www.ncbi.nlm.nih.gov/gene/?term=TNFRSF11A
8741	Myocardial Ischemia AND Genetics	TNFSF13	1	19806256	Yes	19806256	atherosclerotic disorders	The enhanced expression of APRIL in atherosclerotic disorders, both systemically and within the lesion, may suggest a potential involvement of APRIL in atherogenesis.	http://www.ncbi.nlm.nih.gov/gene/8741
7185	Myocardial Ischemia AND Genetics	TRAF1	1	20421522	Yes	20421522	atherosclerosis	TRAF1 deficiency attenuates atherogenesis in mice, most likely owing to impaired monocyte recruitment to the vessel wall. These data identify TRAF1 as a potential treatment target for atherosclerosis
7188	Myocardial Ischemia AND Genetics	TRAF5	1	20651286	Yes	20651286	atherogenesis	TRAF5 deficiency accelerates atherogenesis in mice, an effect likely mediated by increased inflammatory cell recruitment to the vessel wall and enhanced foam cell formation	Title:TRAF5 deficiency accelerates atherogenesis in mice by increasing inflammatory cell recruitment and foam cell formation.
7200	Myocardial Ischemia AND Genetics	TRH	1	15096458	Yes	15096458	heart after MI	CONCLUSIONS:Taken together, these results indicate that TRH is specifically induced in the heart after MI and that it can increase cardiac performance in rats with ischemic cardiomyopathy. Thus, in addition to catecholamine and angiotensin II, pro-TRH/TRH may be another important axis that affects hemodynamics and cardiac function in heart failure.
7222	Myocardial Ischemia AND Genetics	TRPC3	1	18184877	Yes	18184877	cardiomyocyte apoptosis following I/R	These results suggest that CCE mediated via TRPC may play a role in cardiomyocyte apoptosis following I/R due, at least in part, to increased calpain activation	Overexpression of TRPC3 increases apoptosis but not necrosis in response to ischemia-reperfusion in adult mouse cardiomyocytes
7226	Myocardial Ischemia AND Genetics	TRPM2	1	24492610	Yes	24492610	ischemia-reperfusion injury	Title:TRPM2 channels protect against cardiac ischemia-reperfusion injury: role of mitochondria.
10587	Myocardial Ischemia AND Genetics	TXNRD2	1	22144571	Yes	22144571	postischemic reperfusion	We report that Txnrd2 exerts a crucial function during postischemic reperfusion via thiol regeneration. The efficacy of cyclosporin A in cardiac Txnrd2 deficiency may indicate a role for Txnrd2 in reducing mitochondrial reactive oxygen species, thereby preventing opening of the mitochondrial permeability transition pore.
51569	Myocardial Ischemia AND Genetics	UFM1	1	16617122	Yes	16617122	ischemic heart disease	A novel ubiquitin fold modifier (Ufm1) that has not been previously associated with ER stress and not found to be induced under any condition was also found to be upregulated in the hearts of MCP mice (transgenic mice that express MCP-1 specifically in the heart). The present results strongly suggest that activation of ER stress response is involved in the development of ischemic heart disease in…
219699	Myocardial Ischemia AND Genetics	UNC5B	1	24122613	Yes	24122613	atherosclerosis and unstable plaques.	CONCLUSIONS:Present findings provide support for the hypothesis that dysregulation of expression of NTN1 in SMCs and its chemorepulsive receptor UNC5B in macrophages are involved in the development of atherosclerosis and unstable plaques.
7404	Myocardial Ischemia AND Genetics	UTY	1	23640493	Yes	23640493	Coronary artery disease	Coronary artery disease predisposing haplogroup I of the Y chromosome is associated with downregulation of UTY and PRKY genes in macrophages but not with conventional cardiovascular risk factors.
7424	Myocardial Ischemia AND Genetics	VEGFC	1	16627361	Yes	16627361	coronary artery disease	These data suggest that the nonconclusive VEGF gene therapy trials chronic coronary artery disease was not due to a preexisting upregulation of VEGF in chronic ischemic myocardium. There might be room for further therapeutic angiogenesis in chronic ischemic myocardium
8840	Myocardial Ischemia AND Genetics	WISP1	1	19339243	Yes	19339243	post-infarct cardiac remodeling	Our results suggest that a TNF-alpha/WISP1 signaling pathway may contribute to post-infarct cardiac remodeling, a condition characterized by fibrosis and progressive cardiomyocyte loss
7481	Myocardial Ischemia AND Genetics	WNT11	1	21463175	Yes	21463175	ischemic injury.	Transplantation of MSC(Wnt11) improved cardiac function. The release of Wnt11 and other factors from transplanted MSC(Wnt11) is more likely responsible for protection of native CM at risk	Title:Paracrine effect of Wnt11-overexpressing mesenchymal stem cells on ischemic injury.
7474	Myocardial Ischemia AND Genetics	WNT5A	1	22510436	Yes	22510436	myocard ischemia/reperfusion.	Our data indicates that upon binding to Wnt5a, increased Frizzled-2 expression after hypoxia/reoxygenation treatment activated intracellular calcium release in H9c3 cells. Our findings provide a new perspective in understanding calcium overload in myocard ischemia/reperfusion.
10413	Myocardial Ischemia AND Genetics	YAP1	1	23275380	Yes	23275380	chronic MI.	Our findings suggest that Yap1 is critical for basal heart homeostasis and that Yap1 deficiency exacerbates injury in response to chronic MI.
8086	Myocardial Ischemia AND Genetics	AAAS	2	23661678 8739533	Yes	23661678	CAD	We demonstrate that genetic risk profiles of lipid factors and CAD are associated with AAAs but Not with Ias
8751	Myocardial Ischemia AND Genetics	ADAM15	2	20227692 19563617	Yes	19563617	MI	This study revealed a significant difference of ADAM-15 expression in rat MI and indicated that ADAM-15 maybe one of the important factors involved in inflammatory response and cardiac remodelling of rat MI.
9507	Myocardial Ischemia AND Genetics	ADAMTS4	2	21257285 20625753	Yes	20625753	ACS	Patients with ACS showed increased ADAMTS4 expression, which may aggravate the development of atherosclerosis and instability of atherosclerotic plaques. Therefore, the ADAMTS4 expression may be a valuable marker for predicting the severity of ACS.
136	Myocardial Ischemia AND Genetics	ADORA2B	2	22531331 22269324	Yes	22531331	cardiac I-R	CONCLUSION:Adora2b signaling on BM-derived cells such as PMNs represents an endogenous cardioprotective mechanism during cardiac I-R. The authors' findings suggest that Adora2b agonist treatment during cardiac I-R reduces tumor necrosis factor α release of PMNs, thereby dampening tissue injury.
208	Myocardial Ischemia AND Genetics	AKT2	2	21890689 17982014	Yes	21890689	Myocardial injury after ischemia-reperfusion	our data suggested a novel mechanism in which increasing retention of Akt2-KO macrophages resulted in increasing cardiac Akt2-KO macrophage density in the myocardial space.	Title:Myocardial injury after ischemia-reperfusion in mice deficient in Akt2 is associated with increased cardiac macrophage density.
287	Myocardial Ischemia AND Genetics	ANK2	2	23188564 22778271	Yes	23188564	coronary artery disease	as estimated by resampling techniques. GEP results were validated by qPCR for ANK2 and GSTT1.	Title:Transcriptome analysis in patients with progressive coronary artery disease: identification of differential gene expression in peripheral blood.
361	Myocardial Ischemia AND Genetics	AQP4	2	22777185 9119993	Yes	22777185	acute myocardial infarction	Deletion of AQP4 is protective in acute myocardial ischemia-reperfusion, and this molecule might be a future target in the treatment of acute myocardial infarction.
22926	Myocardial Ischemia AND Genetics	ATF6	2	16601230 19940266	Yes	16601230	I/R injury	These results suggest that the UPR is activated in the heart during I/R and that, as a result, the ATF6 branch of the UPR may induce expression of proteins that can function to reduce I/R injury.
487	Myocardial Ischemia AND Genetics	ATP2A1	2	17630344 16798816	Yes	17630344 16798816	I/R injury	Thus SERCA1a(+/+) hearts were markedly protected against I/R injury, suggesting that expression of SERCA 1a isoform reduces postischemic Ca(2+) overload and thus provides potent myocardial protection.	The results indicate that SERCA overexpression can reduce the *OH-induced contractile dysfunction in murine myocardium, whereas a reduced SR Ca(2+)-ATPase activity aggravates this injury. Loss of pPLB levels at Ser16 likely amplifies the differences observed in injury response.
558	Myocardial Ischemia AND Genetics	AXL	2	24567414 24236135	Yes	24567414	atherosclerotic	CONCLUSIONS:The present study discovered that the higher expression of Gas6/Axl pathway components in the LIMA compared with that in the aorta may partly explain the less frequent atherosclerotic events involving the LIMA compared with other arteries. Moreover, Gas6 may play a critical and protective role in human vascular biology.
571	Myocardial Ischemia AND Genetics	BACH1	2	16824198 19439223	Yes	16824198	I/R	Thus, Bach1 plays a pivotal role in setting the levels of both constitutive and inducible expression of HO-1 in the myocardium. Bach1 inactivation during I/R appears to be a key mechanism controlling the activation level of cytoprotective program involving HO-1.
578	Myocardial Ischemia AND Genetics	BAK1	2	24337106 24140513	Yes	24337106	myocardial I/R-induced apoptosis.	Cardioprotection is lost when CORM-2 is replaced by iCORM-2. CORM-2 treatment, at the time of reperfusion, was concluded to attenuate myocardial I/R-induced apoptosis. The protection mechanisms may be targeted to the mitochondria and involved in the inhibition of the BAK/BAX‑mediated intrinsic pathway.
597	Myocardial Ischemia AND Genetics	BCL2A1	2	23535507 20161703	Yes	23535507	acute coronary syndrome	This studYes was carried out in two phases. On phase 1 a restricted clinical criteria (ACS-Ph1, n=9 and CG-Ph1, n=6) was used in order to select potential mRNA biomarkers candidates. A subsequent phase 2 studYes was performed using selected phase 1 markers analYeszed bYes RT-qPCR using a larger and independent casuistic (ACS-Ph2, n=74 and CG-Ph2, n=41). A total of 549 genes were found to be diffe…	Title:Novel genes detected by transcriptional profiling from whole-blood cells in patients with early onset of acute coronary syndrome.Novel genes detected by transcriptional profiling from whole-blood cells in patients with early onset of acute coronary syndrome.
652	Myocardial Ischemia AND Genetics	BMP4	2	24398041 21979437	Yes	24398041	post-infarction remodeling and heart failure.	We investigated if the expression of BMP4 and its receptors BMPR1a and BMPR4 were activated in post-infarction remodeling and heart failure.	SIGNIFICANCE:Adult hearts express BMP4, the mRNA increasingly so in patients with coronary artery disease with good cardiac function. BMPRs are downregulated in cardiac remodeling and failure. Recombinant BMP6 has protective effects on cultured cardiomyoc비2锘盍耀
659	Myocardial Ischemia AND Genetics	BMPR2	2	24398041 19181654	Yes	24398041	post-infarction remodeling and heart failure.	We investigated if the expression of BMP4 and its receptors BMPR1a and BMPR2 were activated in post-infarction remodeling and heart failure.	SIGNIFICANCE:Adult hearts express BMP4, the mRNA increasingly so in patients with coronary artery disease with good cardiac function. BMPRs are downregulated in cardiac remodeling and failure. Recombinant BMP4 has protective effects on cultured cardiomyocytes.
715	Myocardial Ischemia AND Genetics	C1R	2	9776733 23992930	Yes	9776733	after myocardial infarction	complement proteins are endogenously produced by human heart; (2) the classical complement pathway is fully activated after myocardial infarction; (3) complement activation is directly involved in myocardial damage after ischemic insults; and (5) damage	title:Human heart generates complement proteins that are upregulated and activated after myocardial infarction
730	Myocardial Ischemia AND Genetics	C7	2	9776733 10487495	Yes	9776733	after myocardial infarction	complement proteins are endogenously produced by human heart; (2) the classical complement pathway is fully activated after myocardial infarction; (3) complement activation is directly involved in myocardial damage after ischemic insults; and (6) damage	title:Human heart generates complement proteins that are upregulated and activated after myocardial infarction
6363	Myocardial Ischemia AND Genetics	CCL19	2	22427939 17170367	Yes	17170367	atherosclerosis	The abnormal regulation of CCL19 and CCL21 and their common receptor in atherosclerosis could contribute to disease progression by recruiting T-cells and macrophages to the atherosclerotic lesions and by promoting inflammatory responses in these cells.	Title:Enhanced expression of the homeostatic chemokines CCL19 and CCL21 in clinical and experimental atherosclerosis: possible pathogenic role in plaque destabilization.
6366	Myocardial Ischemia AND Genetics	CCL21	2	22427939 17170367	Yes	17170367	atherosclerosis	The abnormal regulation of CCL19 and CCL21 and their common receptor in atherosclerosis could contribute to disease progression by recruiting T-cells and macrophages to the atherosclerotic lesions and by promoting inflammatory responses in these cells.	Title:Enhanced expression of the homeostatic chemokines CCL19 and CCL22 in clinical and experimental atherosclerosis: possible pathogenic role in plaque destabilization.
890	Myocardial Ischemia AND Genetics	CCNA2	2	17495221 16820573	Yes	17495221	cardiac regeneration after myocardial infarction	Cyclin A2 induces cardiac regeneration after myocardial infarction and prevents heart failure.
921	Myocardial Ischemia AND Genetics	CD5	2	24526693 10946312	Yes	24526693	MI and ASCVD	Seven proteins in aggregate (cyclophilin A, cluster of differentiation 5 molecule [CD5] antigen-like, cell-surface glycoprotein mucin cell surface associated protein 18 [MUC-18], collagen-α 1 [XVIII] chain, salivary α-amylase 1, C-reactive protein, and multimerin-2) were highly associated with MI (P<0.0001) and significantly improved its prediction compared with a model with clinical risk factors…	CONCLUSIONS: Proteomics profiling identified single- and multiple-marker protein panels that are associated with new-onset ASCVD and may lead to a better understanding of underlying disease mechanisms. Our findings include many novel protein biomarkers that, if externally validated, may improve risk assessment for MI and ASCVD.
1019	Myocardial Ischemia AND Genetics	CDK4	2	18596061 15576649	Yes	18596061	post-ischaemic regeneration	CONCLUSION:Expression of Skp2 enhanced the effect of D1NLS and CDK4 on the proliferation of cardiomyocytes and further contributed to improved post-ischaemic cardiac function. Skp2 might be a versatile tool to improve the effect of cyclins on post-ischaemic regeneration of cardiomyocytes in vivo.
1139	Myocardial Ischemia AND Genetics	CHRNA7	2	21765369 16280133	Yes	16280133	ischemic heart disease.	alpha7 nAChR on ECs may be a new endothelium target for revascularization in therapeutic angiogenesis of ischemic heart disease.
1282	Myocardial Ischemia AND Genetics	COL4A1	2	24156251 22144573	Yes	24156251	CAD	Both rs605143 and rs565470 of COL4A1gene are associated with CAD in Uygur population of China.
1284	Myocardial Ischemia AND Genetics	COL4A2	2	24725463 22144573	Yes	22144573	MI	Additionally, there is evidence for concordance of SNP associations with both CAC and MI at a number of other loci, including 3q22 (MRAS gene), 13q34 (COL4A1/COL4A2 genes), and 1p13 (SORT1 gene).
1376	Myocardial Ischemia AND Genetics	CPT2	2	23566841 19249310	Yes	23566841	AMI.	Further studies on large number of patients are necessary to confirm the role of CPT1B and CPT2 polymorphism in AMI.
1399	Myocardial Ischemia AND Genetics	CRKL	2	22318994 21921262	Yes	21921262	STEMI	CrkL, the active form of Src, and GPVI signaling are upregulated in platelets from STEMI patients.
1493	Myocardial Ischemia AND Genetics	CTLA4	2	17652883 11238045	Yes	17652883	AMI.	The G/G genotype polymorphism of the CTLA-4 gene is associated with increased risk of AMI.
2919	Myocardial Ischemia AND Genetics	CXCL1	2	18276907 21718796	Yes	18276907	atherogenesis	CONCLUSIONS:GROalpha could be involved in atherogenesis and plaque destabilization, potentially contributing to inflammation, matrix degradation, and lipid accumulation within the atherosclerotic lesion.	http://www.ncbi.nlm.nih.gov/gene/2919
4283	Myocardial Ischemia AND Genetics	CXCL9	2	18617279 20060182	Yes	18617279	CAD	Patients with CAD showed higher constitutive expression of CCL2, CXCL8, CXCL9, CXCL10 and IFN-gamma mRNA and, after stimulation with oxLDL, higher expression of CCL2 and CXCL8 mRNA than the control group。Altogether, our data suggest that PBMCs from CAD patients are able to produce higher concentrations of chemokines and cytokines involved in the regulation of monocyte and lymphocyte migration and…
10663	Myocardial Ischemia AND Genetics	CXCR6	2	23158928 16880330	Yes	23158928	I/R injury	The study suggested that since disruption of the CXCL16/CXCR6 signaling cascade had a cardio-protective effect against I/R injury
1593	Myocardial Ischemia AND Genetics	CYP27A1	2	24080357 19801147	Yes	24080357	CAD.	CYP27A1 is the known causative gene of cerebrotendinous xanthomatosis, a disorder which is sometimes accompanied by early onset atherosclerosis. This and the observation of potentially harmful variations in unrelated CAD patients provide additional evidence for the suggested causative role of the p.Arg225His mutation in CAD.
1616	Myocardial Ischemia AND Genetics	DAXX	2	22106414 18025529	Yes	22106414	myocardial ischemia/reperfusion	Our study clearly indicates that Daxx participates in myocardial ischemia/reperfusion proapoptotic signaling in vivo.
1805	Myocardial Ischemia AND Genetics	DPT	2	23262218 12395208	Yes	23262218	ventricular remodeling process after MI	These results implicated that DPT participates in the ventricular remodeling process after MI and may act as a potential therapeutic target for ventricular remodeling.
1938	Myocardial Ischemia AND Genetics	EEF2	2	23466593 21402077	Yes	23466593	heart ischemia.	In conclusion, AMPKα2 controls cardiac p70S6K under normoxia and regulates eEF-2 but not the mTOR-p70S6K pathway during ischemia. This challenges the accepted notion that mTOR-p70S6K is inhibited by myocardial ischemia mainly via an AMPK-dependent mechanism.
1994	Myocardial Ischemia AND Genetics	ELAVL1	2	19096025 20219984	Yes	19096025	myocardial infarction	Title：IL-10 inhibits inflammation and attenuates left ventricular remodeling after myocardial infarction via activation of STAT3 and suppression of HuR.
2006	Myocardial Ischemia AND Genetics	ELN	2	22718481 22318994	Yes	22718481	cardiac function in infarcted rat	Title:Transplantation of elastin-secreting myoblast sheets improves cardiac function in infarcted rat heart	http://www.ncbi.nlm.nih.gov/gene/2006
2160	Myocardial Ischemia AND Genetics	F11	2	22703881 20627246	Yes	20627246	atherosclerotic plaque	Our previous studies have determined that the F11 receptor (F11R; aka JAM-A) exerts a critical force in the adhesion of human platelets to inflamed endothelial cells (ECs), and thus can play a significant role in the initiation of atherosclerotic plaque formation.
2263	Myocardial Ischemia AND Genetics	FGFR2	2	19358330 23845966	Yes	19358330	myocardial infarction	Title：Endothelium-targeted overexpression of constitutively active FGF receptor induces cardioprotection in mice myocardial infarction
2274	Myocardial Ischemia AND Genetics	FHL2	2	12419565 17360532	Yes	12419565	myocardial ischemia-reperfusion injury	Our findings demonstrate for the first time that both IL-6 and IL-8 mRNAs are upregulated in human cardiac myocytes following CPB and these cytokines may be involved in myocardial ischemia-reperfusion injury, as reflected by their association with an increased expression of FHL2.
5348	Myocardial Ischemia AND Genetics	FXYD1	2	20090424 23224879	Yes	20090424	molecular modeling of ischemic cardiomyopathy	In both atrial and ventricular myocytes ischemic cardiomyopathy reduced expression of CACNG7 and induced overexpression of FXYD1, the gene crucial for Na(+) and K(+) homeostasis. Thus, our cell-specific molecular profiling defined new landmarks for correct molecular modeling of ischemic cardiomyopathy and development of underlying targeted therapies.
2745	Myocardial Ischemia AND Genetics	GLRX	2	17893043 20182516	Yes	17893043	ischemia/reperfusion	These findings suggest that various oxidants may damage the cells via distinct mechanisms in which the action of Grx1 may or may not be protective and Grx1 may exert its function on specific target proteins.	Title:Targeted disruption of the glutaredoxin 1 gene does not sensitize adult mice to tissue injury induced by ischemia/reperfusion and hyperoxia.
2719	Myocardial Ischemia AND Genetics	GPC3	2	19733558 22318994	Yes	19733558	ischemic injury to the heart	Title：Loss of glypican-3 function causes growth factor-dependent defects in cardiac and coronary vascular development.
3002	Myocardial Ischemia AND Genetics	GZMB	2	22282196 12748253	Yes	12748253	atherosclerosis	These observations suggest that granzyme B-mediated apoptosis may contribute to the pathogenesis of these diseases	Title:Granzyme B in atherosclerosis and transplant vascular disease: association with cell death and atherosclerotic disease severity.
57817	Myocardial Ischemia AND Genetics	HAMP	2	20553779 17363462	Yes	20553779	infarct	Together, these data show a particular upregulation of the iron-regulatory peptide hepcidin in the ischemic and the non-ischemic myocardium after myocardial infarction. It is speculated that upregulation of hepcidin may reduce iron toxicity and thus infarct size expansion in an infarcted heart.	http://www.ncbi.nlm.nih.gov/gene/57817
9759	Myocardial Ischemia AND Genetics	HDAC4	2	23434587 18606865	Yes	18606865	acute coronary syndromes.	These results demonstrate that HDAC inhibitors alter the response to ischemic injury in the heart and reduce infarct size, suggesting novel therapeutic approaches for acute coronary syndromes.	In vitro, siRNA knockdown experiments implicate HDAC4 as a mediator of the effects in ischemic cardiac myocytes
3135	Myocardial Ischemia AND Genetics	HLA-G	2	22395526 18976687	Yes	22395526	Atherosclerosis	Atherosclerosis and related complications still represent the major cause of morbidity and mortality in industrialized countries. Therefore, it is particularly important to investigate the molecules involved in cardiac inflammation. Evidence exists showing that the human leukocyte antigen‑G (HLA-G) gene tissue expression and related protein physiological significance is influenced by two polymorp…
27429	Myocardial Ischemia AND Genetics	HTRA2	2	22535253 19502560	Yes	22535253	MI/R injury	Taken together, these results demonstrated that increased expression and leakage of Omi/HtrA2 enhanced MI/R injury in aging hearts via degrading XIAP and promoting myocardial apoptosis.
3589	Myocardial Ischemia AND Genetics	IL11	2	22707562 22872639	Yes	22707562	I/R injury	Finally, IL-11 failed to suppress the ROS production after I/R in STAT3 CKO mice. IL-11 administration exhibits the postconditioning effects through cardiac STAT3 activation, suggesting that IL-11 has the clinical therapeutic potential to prevent I/R injury in heart.
10068	Myocardial Ischemia AND Genetics	IL18BP	2	16043644 17951325	Yes	16043644	atherosclerosis	BACKGROUND:Interleukin (IL)-18 plays a key role in atherosclerosis and its complications. The present study investigated the genetic variability of 4 genes of the IL-18 system-IL18, IL18R1, IL18RAP, and IL18BP-in relation to circulating IL-18 levels and cardiovascular mortality.
3558	Myocardial Ischemia AND Genetics	IL2	2	23950981 22528677	Yes	23950981	coronary restenosis	RESULTS:Six pathways (cell-extracellular matrix (ECM) interactions pathway, IL2 signaling pathway, IL6 signaling pathway, platelet derived growth factor pathway, vitamin D receptor pathway and the mitochondria pathway) were significantly associated in one or two of the software packages.	CONCLUSION:With these results we demonstrate a potential role of the cell-ECM interactions pathway in the development of coronary restenosis. These findings contribute to the increasing knowledge of the genetic etiology of restenosis formation and could serve as a hypothesis-generating effort for further functional studies.
11213	Myocardial Ischemia AND Genetics	IRAK3	2	17621545 22995519	Yes	17621545	ACS	We show for the first time that inflammatory responses associated with ACS induce an unresponsiveness state to endotoxin challenge in circulating monocytes, which correlates with expression of IRAK-M, TLR4 and IL-10. The magnitude of this response varies according to the clinical condition (UA, STEMI or NSTEMI), and is regulated by TNF-alpha.	http://www.ncbi.nlm.nih.gov/gene/11213
3689	Myocardial Ischemia AND Genetics	ITGB2	2	21037509 23592636	Yes	21037509	MI	CONCLUSION:Consistent with earlier findings, polymorphisms within the ADAMTS1 gene influenced the effectiveness of statins in reducing the risk of MI. Other pharmacogenetic interactions with SNPs in the TNFRSF1A and ITGB2 genes were established and the confirmation will be pursued in future studies.
22808	Myocardial Ischemia AND Genetics	MRAS	2	23738802 22144573	Yes	23738802 22144573	CAD	Our results demonstrate that the genomic locus for the MRAS gene confers risk for CAD, obesity and dyslipidaemia and point to the possible involvement of other genes or regulatory elements at this locus, rather than changes in the M-Ras protein function, in these events.	there is evidence for concordance of SNP associations with both CAC and MI at a number of other loci, including 3q22 (MRAS gene), 13q34 (COL4A1/COL4A2 genes), and 1p13 (SORT1 gene).
4481	Myocardial Ischemia AND Genetics	MSR1	2	19715475 17945237	Yes	19715475	atherosclerosis	This study demonstrates an association between MSR1 polymorphisms and atherosclerosis, suggesting that atherosclerotic risk associated with classic risk factors may be modified by MSR1 polymorphisms. These findings point to a significant role of MSR1 in atherosclerosis.
57447	Myocardial Ischemia AND Genetics	NDRG2	2	21193923 23463182	Yes	21193923	I/R injury	These data suggested for the first time that I/R injury-induced up-regulation of pro-apoptotic c-Myc expression may contribute to the down-regulation of anti-apoptotic NDRG2. This stress response might be involved in the novel mechanism of myocardial apoptosis induced by I/R injury in rat.
114548	Myocardial Ischemia AND Genetics	NLRP3	2	23580606 23874021	Yes	23874021	myocardial fibroblasts post-MI	This study shows that the NLRP3 inflammasome is up-regulated in myocardial fibroblasts post-MI, and may be a significant contributor to infarct size development during ischaemia-reperfusion.
4855	Myocardial Ischemia AND Genetics	NOTCH4	2	18802018 20799913	Yes	18802018	arteriosclerosis.	CONCLUSIONS:Together, our findings indicate that impaired Notch6 activity in graft ECs is a key event associated with TA by triggering EC activation and apoptosis.	Title:Impaired Notch4 activity elicits endothelial cell activation and apoptosis: implication for transplant arteriosclerosis.
5008	Myocardial Ischemia AND Genetics	OSM	2	22056139 15550692	Yes	22056139	myocardial infarction (MI)	we demonstrate that oncostatin M (OSM) is a major mediator of cardiomyocyte dedifferentiation and remodeling during acute myocardial infarction (MI) and in chronic dilated cardiomyopathy (DCM).
5024	Myocardial Ischemia AND Genetics	P2RX3	2	17462717 18158099	Yes	17462717	myocardial ischemic injury.	The P2X(3) labeling intensity and the numerical density in SG of the experimental myocardial ischemic injury group were enhanced, suggesting the involvement of P2X(3) receptor for the transmission of pain after myocardial ischemic injury.
11235	Myocardial Ischemia AND Genetics	PDCD10	2	15905966 22482882	Yes	15905966	coronary artery disease	abstract:Vascular morphogenesis is a vital process for embryonic development, normal physiologic conditions (e.g. wound healing) and pathological processes (e.g. atherosclerosis, cancer). Genetic studies of vascular anomalies have led to identification of critical genes involved in vascular morphogenesis. A susceptibility gene, VG5Q (formally named AGGF1), was cloned for Klippel-Trenaunay syndrom…
5170	Myocardial Ischemia AND Genetics	PDPK1	2	22232248 17077284	Yes	22232248	injured ischemic myocardium	These findings suggest that PDK1 has a protective role in the injured ischemic myocardium via overexpression of the cell survival pathway in CMCs. Hence PDK1 can be used as a treatment strategy for myocardial salvage inin hypoxic injury
375033	Myocardial Ischemia AND Genetics	PEAR1	2	21791418 21742104	Yes	21791418	Coronary Artery Disease	These experiments identify the precise genetic variant in PEAR1 associated with altered platelet function and provide a plausible biologic mechanism to explain the association between variation in the PEAR1 gene and platelet function phenotype.
5281	Myocardial Ischemia AND Genetics	PIGF	2	19201345 18805052	Yes	19201345	myocardial hypoxia/ischemia.	CONCLUSIONS:Cardiomyocyte PIGF expression is upregulated by hypoxia in vitro and its expression increases significantly in allografts with myocardial damage. Collectively, these results provide important temporal and spatial evidence that endogenous PlGF may facilitate cardiac healing after myocardial hypoxia/ischemia.
65018	Myocardial Ischemia AND Genetics	PINK1	2	23638067 21159781	Yes	23638067	ischemia-reperfusion injury.	title:Loss of PINK1 increases the heart's vulnerability to ischemia-reperfusion injury.
5322	Myocardial Ischemia AND Genetics	PLA2G5	2	16115226 16188494	Yes	16115226	infarction	CONCLUSIONS:sPLA2-V production in myocardium is limited to the acute phase of infarction. sPLA2-V may play a dual role, acting both to remove degraded cell-membrane through cooperative activity with COX-2 in necrotic areas and to attack ischaemic myocytes around the lesion via degradation of membrane phospholipids.
8613	Myocardial Ischemia AND Genetics	PPAP2B	2	23667179 23104851	Yes	23667179	atherosclerosis	we predict that PPAP2B, GALNT4, MAPKAPK5, TCTN1, SRR, SNF8, and ICAM1 play a causal role in the susceptibilit to atherosclerosis through a role in the vasculature
5473	Myocardial Ischemia AND Genetics	PPBP	2	12878486 16696549	Yes	12878486	atherosclerosis	The discovery of upregulated expression of F13A, PF4 and PBP in CAD blood cells suggests peripheral blood cell involvement in atherosclerosis	http://www.ncbi.nlm.nih.gov/gene/5473
5744	Myocardial Ischemia AND Genetics	PTHLH	2	8179578 8624779	Yes	8179578	coronary atherosclerosis.	PTHLH Also known as HHM; PLP; BDE2; PTHR; PTHRP http://www.ncbi.nlm.nih.gov/gene/5744	Coronary arterial PTHrP overexpression is closely related to the severity and/or progression of coronary atherosclerosis.
10111	Myocardial Ischemia AND Genetics	RAD50	2	15623426 14716681	Yes	15623426	cardiac ischemic preconditioning.	Therefore, this report focuses on the overexpression of Rad50 and DNA topoisomerase and proposes that the DNA-repair mechanism in the permanent left anterior descending coronary artery (LAD) occlusion model involves these two proteins.	Title:Antibody-array technique reveals overexpression of important DNA-repair proteins during cardiac ischemic preconditioning.
710	Myocardial Ischemia AND Genetics	SERPING1	2	22705194 22078245	Yes	22705194	MIR injury	CONCLUSIONS:These results suggested that C1INH prevented MIR injury in mice and that this cardioprotective effect may not solely result from complement inhibition, but might be also contributed by inhibiting leukocyte recruitment into ischemic tissue, an effect that is not mediated via protease inhibition.	http://www.ncbi.nlm.nih.gov/gene/710
6422	Myocardial Ischemia AND Genetics	SFRP1	2	14581414 21233250	Yes	14581414	infarct healing	CONCLUSIONS:Overexpression of FrzA, through direct or indirect interaction with different phases of infarct healing, reduced infarct size and improved cardiac function.	http://www.ncbi.nlm.nih.gov/gene/?term=SFRP1
6502	Myocardial Ischemia AND Genetics	SKP2	2	18596061 21420505	Yes	18596061	post-ischaemic regeneration	CONCLUSION:Expression of Skp2 enhanced the effect of D1NLS and CDK4 on the proliferation of cardiomyocytes and further contributed to improved post-ischaemic cardiac function. Skp3 might be a versatile tool to improve the effect of cyclins on post-ischaemic regeneration of cardiomyocytes in vivo.
376497	Myocardial Ischemia AND Genetics	SLC27A1	2	17034771 15618539	Yes	17034771	infarct	Title:Fatty acid transporter levels and palmitate oxidation rate correlate with ejection fraction in the infarcted rat heart.	http://www.ncbi.nlm.nih.gov/gene/376497
10599	Myocardial Ischemia AND Genetics	SLCO1B1	2	20712525 17439540	Yes	20712525 17439540	myocardial infarction	This is the first study to demonstrate that common genetic variability within the SLCO1B1 and ABCB1 genes is associated with the modification of the effectiveness of statins in the prevention of the clinical outcome, myocardial infarction.	The 521T-->C polymorphism of SLCO1B1 appears to modulate significantly the total cholesterol-lowering efficacy of pravastatin in Chinese patients with CHD. Further studies are warranted to determine the extent to which SLCO1B1 genetic variation may contribute to resistance to pravastatin in Asian patients treated with standard doses of pravastatin.
54345	Myocardial Ischemia AND Genetics	SOX18	2	16179596 15905966	Yes	16179596	atherosclerosis	Our results indicate that SOX18 is involved in vascular cell growth and suggest that this transcription factor may play a role in atherosclerosis
57057	Myocardial Ischemia AND Genetics	TBX20	2	24650916 22080862	Yes	24650916	myocardial infarction	While genetically marked fibroblasts contributed heterogeneously to interstitial but not cardiomyocyte compartments in infarcted hearts, fibroblast-restricted depletion of one highly expressed cardiogenic marker, T-box 20, caused marked myocardial dysmorphology and perturbations in scar formation on myocardial infarction.
6943	Myocardial Ischemia AND Genetics	TCF21	2	23874238 22660318	Yes	23874238	coronary heart disease	Thus, both disease-related growth factor and embryonic signaling pathways may regulate CHD risk through two independent alleles at TCF21.	Title：Disease-related growth factor and embryonic signaling pathways modulate an enhancer of TCF21 expression at the 6q23.2 coronary heart disease locus.
7048	Myocardial Ischemia AND Genetics	TGFBR2	2	21127203 19959123	Yes	19959123	SCA caused by VA in the setting of CAD	We show an association between a common TGFBR2 polymorphism and risk of SCA caused by VA in the setting of CAD. If validated, these findings support the role of genetic variation in TGFss signaling in SCA susceptibility.
8743	Myocardial Ischemia AND Genetics	TNFSF10	2	15808757 14711179	Yes	15808757	atherosclerosis.	CONCLUSIONS:Tumor necrosis factor-related apoptosis-inducing ligand is expressed in plaque-infiltrating CD3 cells and induced by oxLDL, whereas levels of soluble TRAIL are reduced in patients with acute coronary syndromes and negatively correlate with C-reactive protein levels. These results support a possible role for TRAIL in atherosclerosis.	http://www.ncbi.nlm.nih.gov/gene/?term=TNFSF10
8740	Myocardial Ischemia AND Genetics	TNFSF14	2	16186421 19023130	Yes	16186421	atherosclerotic plaques	CONCLUSIONS:These findings suggest that LIGHT could serve as a molecular link between lipid metabolism, inflammation, and thrombus formation, which are all features of atherosclerotic plaques.	http://www.ncbi.nlm.nih.gov/gene/?term=TNFSF14
51086	Myocardial Ischemia AND Genetics	TNNI3K	2	18552163 19925440	Yes	18552163	ischemic cardiac disease.	Therefore, modulation of TNNI3K activity would be a useful therapeutic approach for ischemic cardiac disease.
285852	Myocardial Ischemia AND Genetics	TREML4	2	24975946 23535507	Yes	23535507	acute coronary syndrome	This studYes was carried out in two phases. On phase 1 a restricted clinical criteria (ACS-Ph1, n=9 and CG-Ph1, n=6) was used in order to select potential mRNA biomarkers candidates. A subsequent phase 2 studYes was performed using selected phase 1 markers analYeszed bYes RT-qPCR using a larger and independent casuistic (ACS-Ph2, n=74 and CG-Ph2, n=41). A total of 549 genes were found to be diffe…	Title:Novel genes detected by transcriptional profiling from whole-blood cells in patients with early onset of acute coronary syndrome.
7494	Myocardial Ischemia AND Genetics	XBP1	2	16794188 20625543	Yes	16794188	infarct	These results indicate that hypoxia activates the UPR in cardiac myocytes and that XBP1-inducible proteins may contribute to protecting the myocardium during hypoxic stress	Title：Activation of the unfolded protein response in infarcted mouse heart and hypoxic cultured cardiac myocytes.
94	Myocardial Ischemia AND Genetics	ACVRL1	3	17074310 19181654 22869457	Yes	17074310	atherosclerosis	We conclude that there is a balance between the actions of BMP-2 and MGP in the initiation of vascular mesenchymal cell condensation and SMC differentiation, and that targeting ALK1, BMP2 and/or MGP may lead to novel concepts of atherosclerosis treatment.	http://www.ncbi.nlm.nih.gov/gene/94
11173	Myocardial Ischemia AND Genetics	ADAMTS7	3	23829786 23561647 21239051	Yes	23829786 23561647 21239051	CAD and MI	two additional loci at ADAMTS7 (rs3825807, P = 6.5 × 10(-6)) and at PHACTR1 (rs12526453, P = 1.0 × 10(-3)) show a nominally significant association with coronary artery calcification with MI/CAD risk alleles increasing the degree of arterial calcification. The 9p21 locus was also nominally associated with aortic calcification (P = 3.2 × 10(-4)). These findings indicate that these CAD and MI risk …	ADAMTS7 gene affects ADAMTS7 maturation and VSMC migration. This editorial highlights these findings and discusses targeted ADAMTS7 inhibition as a possible novel approach to treat CAD.	Identification of ADAMTS7 as a novel locus for coronary atherosclerosis and association of ABO with myocardial infarction in the presence of coronary atherosclerosis: two genome-wide association studies.
148	Myocardial Ischemia AND Genetics	ADRA1A	3	16859660 9851940 17645635	Yes	16859660	MI	CONCLUSION:Enhanced inotropy resulting from transgenic overexpression of alpha1A-AR is well maintained chronically after MI and limits echocardiography-determined LV remodeling, preserves function, and reduces acute heart failure death.	http://www.ncbi.nlm.nih.gov/gene/148
150	Myocardial Ischemia AND Genetics	ADRA2A	3	20135061 22698489 24201118	Yes	20135061	acute coronary syndrome	title：Adrenergic receptor polymorphisms and platelet reactivity after treatment with dual antiplatelet therapy with aspirin and clopidogrel in acute coronary syndrome.	A slight though negligible association was found between 6.3 kb allele of alpha2A-AR with platelet reactivity ADP-Ag induced (beta: -2.91 [-5.68;-0.14], p=0.04).
199	Myocardial Ischemia AND Genetics	AIF1	3	21070071 21168672 22116621	Yes	21070071	ischemic vascular diseases.	title:Ursolic acid induces allograft inflammatory factor-1 expression via a nitric oxide-related mechanism and increases neovascularization.	These findings suggest that UA may be a potential therapeutic agent in the induction of neovascularization and provide a novel mechanistic insight into the potential effects of UA on ischemic vascular diseases.
358	Myocardial Ischemia AND Genetics	AQP1	3	22777185 23238222 23248216	Yes	23238222	ischemia	Cardioplegia, ischemia and hypoxia decrease AQP1 mRNA as well as total protein expression and glycosylation, possibly regulated by miR-214.
657	Myocardial Ischemia AND Genetics	BMPR1A	3	24398041 23372767 14530411	Yes	24398041	coronary artery disease	We investigated if the expression of BMP4 and its receptors BMPR1a and BMPR3 were activated in post-infarction remodeling and heart failure.	SIGNIFICANCE:Adult hearts express BMP4, the mRNA increasingly so in patients with coronary artery disease with good cardiac function. BMPRs are downregulated in cardiac remodeling and failure. Recombinant BMP5 has protective effects on cultured cardiomyoc
682	Myocardial Ischemia AND Genetics	BSG	3	16461815 19576641 24144446	Yes	16461815	acute MI	CONCLUSIONS:EMMPRIN and MT1-MMP are upregulated on monocytes in acute MI. During cellular interactions, EMMPRIN stimulates MMP-9 in monocytes and MMP-2 in smooth muscle cells, indicating that EMMPRIN may display a key regulatory role for MMP activity in cardiovascular pathologies.	http://www.ncbi.nlm.nih.gov/gene/?term=BSG
729	Myocardial Ischemia AND Genetics	C6	3	9776733 17143192 21210805	Yes	9776733	myocardial infarction	complement proteins are endogenously produced by human heart; (2) the classical complement pathway is fully activated after myocardial infarction; (3) complement activation is directly involved in myocardial damage after ischemic insults; and (4) damage from complement activation may be chronically sustained. These data suggest that inhibition of the complement system should be effective in treat…
735	Myocardial Ischemia AND Genetics	C9	3	9776733 10868627 19131645	Yes	9776733	myocardial infarction	complement proteins are endogenously produced by human heart; (2) the classical complement pathway is fully activated after myocardial infarction; (3) complement activation is directly involved in myocardial damage after ischemic insults; and (4) damage from complement activation may be chronically sustained. These data suggest that inhibition of the complement system should be effective in treat…
998	Myocardial Ischemia AND Genetics	CA1	3	23535507 9166280 19563693	Yes	23535507	acute coronary syndrome	Title:Novel genes detected by transcriptional profiling from whole-blood cells in patients with early onset of acute coronary syndrome.	Technical and biological validation further confirmed that ALOX15, AREG, BCL2A1, BCL2L1, CA1, COX7B, ECHDC3, IL18R1, IRS2, KCNE1, MMP9, MYL4 and TREML4, are differentially expressed in both phases of this study
1270	Myocardial Ischemia AND Genetics	CDC42	3	16873721 21516086 23333386	Yes	23333386	atherosclerosis	we compared the expression of microRNAs (miRNAs) in EPCs in atherosclerosis patients and normal controls	We predicted and identified p21/Cdc42/Rac1-activated kinase 1 (PAK1) as a novel target of miR-221 in EPCs.	Overall, these findings demonstrate that miR-221 affects the MEK/ERK pathway by targeting PAK1 to inhibit the proliferation of EPCs.
9820	Myocardial Ischemia AND Genetics	CNTF	3	12950323 21967077 22507542	Yes	22507542	post-MI	Further, these studies show that cardiac glucose metabolism can be restored in leptin-resistant hearts by CNTF-mediated activation of survival kinases, resulting in multiple improved structural and functional outcomes post-MI.
6372	Myocardial Ischemia AND Genetics	CUL7	3	15142950 17019813 19435717	Yes	19435717	myocardial infarction	Title：Expression of a transgene encoding mutant p193/CUL7 preserves cardiac function and limits infarct expansion after myocardial infarction
1896	Myocardial Ischemia AND Genetics	CXCL6	3	16880330 19919988 22886775	Yes	16880330	atherosclerosis	CONCLUSIONS:These data suggest that scavenger receptor activity mediated by CXCL16 in vivo is atheroprotective, and they contrast with studies that document protection from atherosclerosis in scavenger receptor class A- and CD36-deficient mice.
2064	Myocardial Ischemia AND Genetics	EDA	3	8254263 21350212 22748493	Yes	21350212	in adverse cardiac remodeling after infarction	CONCLUSIONS:Our study demonstrated that parenchymal fn-EDA plays a critical role in adverse cardiac remodeling after infarction. Absence of fn-EDA enhances survival and cardiac performance by modulating matrix turnover and inflammation via leukocytes and fibroblasts after infarction.	he extracellular matrix protein fibronectin-EDA (EIIIA; EDA)
50848	Myocardial Ischemia AND Genetics	ERBB2	3	19017630 22792252 23261977	Yes	22792252	ischemic heart disease.	CONCLUSIONS/SIGNIFICANCE:Hypoxia in the human heart alters the expression of the EGF system. Mimicking the HER2 down-regulation seen in the human heart in cultured cardiomyocytes inhibited their proliferation under hypoxic conditions. Interestingly, HB-EGF is induced in the hypoxic human hearts, and rescues hypoxic cardiomyocytes from the effect of HER2 inhibition in the in vitro model. The resul…	http://www.ncbi.nlm.nih.gov/gene/2064
2260	Myocardial Ischemia AND Genetics	F11R	3	23642836 20627246 17885212	Yes	20627246	atherosclerotic plaques	F11R plays also an important role in the subsequent growth of atherosclerotic plaques. Identification of drugs that interfere with these pathophysiologic actions of F11R thus represents an effective new approach for the prevention and treatment of atherosclerosis, heart attacks and stroke.
2625	Myocardial Ischemia AND Genetics	FGFR1	3	11279416 15477408 17518610	Yes	17518610	infarct heart	Chemical dimerization of fibroblast growth factor receptor-1 induces myoblast proliferation, increases intracardiac graft size, and reduces ventricular dilation in infarcted hearts.
2691	Myocardial Ischemia AND Genetics	GATA3	3	22336257 24012161 24223457	Yes	24223457	AMI	ONCLUSIONS:The TBET/GATA3 mRNA ratio was elevated in AMI patients throughout most of the first 20 hours after symptom onset. The biphasic M-shaped release kinetics was more likely to reflect pathophysiological changes rather than treatment effects.
3309	Myocardial Ischemia AND Genetics	GHRH	3	8957255 19293247 20133784	Yes	19293247	I/R injury	CONCLUSION:Our findings suggest that GHRH promotes cardiac myocyte survival through multiple signalling mechanisms and protects against I/R injury in isolated rat heart, indicating a novel cardioprotective role of this hormone.
26353	Myocardial Ischemia AND Genetics	HSPA5	3	16794188 21960749 23559016	Yes	21960749	heart failure after myocardial infarction	CONCLUSIONS:By down-regulating GRP78, caspase-12 and CHOP expressions in myocardial cells in rat heart failure after myocardial infarction, atorvastatin treatment decreased the apoptosis of myocardial cells, suggesting the possible mechanism by which atorvastatin functions in protecting against heart failure.
759	Myocardial Ischemia AND Genetics	HSPB8	3	12456486 15242971 17445085	Yes	17445085	ischemic heart disease	This review discusses the biological function of H11K, its molecular mechanisms of action, and its potential therapeutic relevance. In particular, we discuss how preemptive conditioning of the heart by H11K might be beneficial for patients with ischemic heart disease who would be at risk of further irreversible cardiac damage.	http://www.ncbi.nlm.nih.gov/gene/26353
3757	Myocardial Ischemia AND Genetics	KCNH2	3	17675083 17993325 22338672	Yes	22338672	MI	CONCLUSIONS:Our data suggest that the common K897T polymorphism is associated with an increased risk of TdP developing in the subacute phase of MI. Our findings support the concept that the electrical remodeling associated with this healing phase of MI may unmask a genetic substrate predisposing to a time-limited development of life-threatening arrhythmias. They also provide the first line of evi…	Long QT syndrome genes and the KCNH2-K897T polymorphism were screened by using denaturing high-performance liquid chromatography plus direct sequencing and a specific TaqMan assay, respectively
4217	Myocardial Ischemia AND Genetics	MAP3K5	3	19815822 20427335 23015639	Yes	23015639	ischaemic cardiomyopathy.	Title:Association of DJ-1/PTEN/AKT- and ASK1/p38-mediated cell signalling with ischaemic cardiomyopathy.	CONCLUSION:The present study characterized differences in the molecular mechanisms, metabolism, and pathological cell signalling associated with ISCM and IDCM, which may provide novel targets for intervention at the cellular level.
3753	Myocardial Ischemia AND Genetics	MDM2	3	15364800 17142834 23162013	Yes	15364800	stable angina plaques	whereas the antiapoptotic genes (ie, MDM2, TERT, XRCC1) were more transcribed (P<0.001) in stable angina plaques.
4193	Myocardial Ischemia AND Genetics	MMP14	3	20056917 20643648 21666120	Yes	20056917	post-MI myocardial remodeling	CONCLUSIONS:The MMP-inhibitory function of TIMP2 is a key determinant of post-MI myocardial remodeling primarily because of its inhibitory action on MT1-MMP. TIMP2 replenishment in diseased myocardium could provide a potential therapy in reducing or preventing disease progression.
4323	Myocardial Ischemia AND Genetics	PAK1	3	19762778 22037191 23333386	Yes	22037191	ischemic events	Thus, results of our study provide a basis for targeting a novel pathway, including Pak1, in the therapies for patients with ischemic events.
5058	Myocardial Ischemia AND Genetics	PDK1	3	12668130 17077284 22232248	Yes	17077284	ischemic preconditioning of the myocardium	We conclude that PDK1 mediates preconditioning in the heart by regulating activating PKB-GSK-3beta to regulate mitochondrial but not sarcolemmal membrane potential. 3'Phosphoinositide-dependent kinase-1 (PDK1) is essential for ischemic preconditioning of the myocardium.
5163	Myocardial Ischemia AND Genetics	PER2	3	23977055 23771689 20061537	Yes	23977055	myocardial ischemia and reperfusion	In summary, these studies reveal an important role of cardiac Per3 for fatty acid metabolism and inflammation during myocardial ischemia and reperfusion, respectively.
8864	Myocardial Ischemia AND Genetics	PRKCD	3	12386152 15240825 15277209	Yes	12386152	myocardial ischemia,	These results validate an approach of deltaPKC inhibition to protect against myocardial ischemia,
5580	Myocardial Ischemia AND Genetics	PTPN1	3	24760754 20837903 16505227	Yes	24760754	MI-induced heart failure promptly after ischemia	In conclusion, PTP1B deficiency reduces MI-induced heart failure promptly after ischemia by enhancing angiogenesis, myocardial perfusion, and diastolic function.	http://www.ncbi.nlm.nih.gov/gene/5770
5770	Myocardial Ischemia AND Genetics	RCAN1	3	14739160 21930771 23863953	Yes	14739160	post-MI heart	Together, these results reveal a protective role for MCIP1 in the post-MI heart	http://www.ncbi.nlm.nih.gov/gene/?term=RCAN1
1827	Myocardial Ischemia AND Genetics	RHEB	3	19143643 22294621 23567640	Yes	22294621	myocardial damage during ischemia	CONCLUSIONS:Inactivation of Rheb protects CMs during ED through activation of autophagy. Rheb and mTORC2 may represent therapeutic targets to reduce myocardial damage during ischemia, particularly in obese patients.
6009	Myocardial Ischemia AND Genetics	RUNX1	3	12937148 16892559 22318994	Yes	12937148	chronic cardiac ischemia.	We concluded that strong overexpression of NCAM(CD56) and RUNX1(AML1) is a constant and characteristic feature of cardiomyocytes within or adjacent to scars in ICM.	Title：NCAM(CD56) and RUNX1(AML1) are up-regulated in human ischemic cardiomyopathy and a rat model of chronic cardiac ischemia.
861	Myocardial Ischemia AND Genetics	SCN4A	3	20823275 22374989 22722661	Yes	22374989	infarct	CONCLUSION:Whereas SkM1 gene transfer reduces the incidence of inducible VT/VF, Cx32 therapy to improve gap junctional conductance results in larger infarct size, a different VT morphology, and no antiarrhythmic efficacy.	http://www.ncbi.nlm.nih.gov/gene/6329
6329	Myocardial Ischemia AND Genetics	SEMA3A	3	21869591 23430612 23711091	Yes	21869591	after MI	In conclusion, Sema3A can ameliorate electrical remodeling at infarct border zones after MI.
10371	Myocardial Ischemia AND Genetics	SFRP2	3	19079247 19357414 20826809	Yes	19079247	infarcted heart.	This study thus uncovers a function for sFRP2 and a potential therapeutic application for sFRP2 antagonism in controlling fibrosis in the infarcted heart.
6423	Myocardial Ischemia AND Genetics	SIRT3	3	24748594 24370889 23159776	Yes	24748594 24370889	IR injury	decreased SIRT3 may increase the susceptibility of cardiac-derived cells and adult hearts to IR injury and may contribute to a greater level of IR injury in the aged heart.	Sirt3 may contribute to postponing cardiovascular risk factor development.
23410	Myocardial Ischemia AND Genetics	SMAD1	3	15911698 19959123 23372767	Yes	15911698	I/R injury.	CONCLUSIONS:These findings suggest that the Smad1 signaling pathway plays a role in cardioprotection against I/R injury.
4086	Myocardial Ischemia AND Genetics	SMAD7	3	11959632 17483238 22693908	Yes	11959632	post-MI heart	Taken together, our data imply that decreased inhibitory Smad 7 signal in cardiac fibroblasts may play a role in the pathogenesis of cardiac fibrosis in the post-MI heart.
4092	Myocardial Ischemia AND Genetics	STAR	3	23831818 12468579 9625219	Yes	23831818	infarction site.	Collectively, our in vivo and ex vivo evidence suggests that postinfarction expression of nonsteroidogenic StAR in cardiac fibroblasts has novel antiapoptotic activity, allowing myofibroblast precursor cells to survive the traumatized event, probably to differentiate and function in tissue repair at the infarction site.
6770	Myocardial Ischemia AND Genetics	STAT6	3	11457752 12860560 10704172	Yes	11457752 12860560	ischemia/reperfusion	We report here that 2 components of the JAK/STAT signaling pathway, namely STAT 5A and STAT 6, are selectively activated in the rat heart subjected to ischemia/reperfusion	The results of the present study demonstrate that STAT5A, and not STAT6, plays a role in ischemic PC. For the first time, the results also indicated a role of Src kinase pathway in STAT5A PC and PI-3 kinase-Akt pathways appear to be the downstream regulator for STAT5A-STAT6 signaling pathway
6778	Myocardial Ischemia AND Genetics	STK11	3	16332922 20108250 20441792	Yes	20441792	recovery after ischemia	Ablation of LKB1 leads to a decreased cardiac efficiency despite normal mitochondrial oxidative metabolism.	http://www.ncbi.nlm.nih.gov/gene/6794
6794	Myocardial Ischemia AND Genetics	TGFB3	3	15096457 20427335 23372767	Yes	23372767	infarction	eight major time-dependent gene expression patterns were recognized among 4,221 probe sets commonly altered over time. Altered gene expression of ACVR2B, BID, BMP2, BMPR1A, LMNA, NFKBIA, SMAD1, TGFB3, TNFRSF1A, and TP53 were further validated	Title：Identification of temporal and region-specific myocardial gene expression patterns in response to infarction in swine.
7043	Myocardial Ischemia AND Genetics	TLR3	3	24390148 24140513 23163821	Yes	24390148 24140513	I/R	TLR3-Trif signaling represents an injurious pathway during I/R. Extracellular RNA released during I/R may contribute to myocardial inflammation and infarction.	Modulation of TLR3 may be an effective approach for ameliorating heart injury in heart attack patients.
7098	Myocardial Ischemia AND Genetics	TRAF2	3	24572254 21756327 20651286	Yes	24572254	after I/R injury	CONCLUSION:The study shows that dysferlin, a calcium-triggered exocytotic membrane repair protein, is required for the cytoprotective effects of TRAF2-mediated signaling after I/R injury.
7186	Myocardial Ischemia AND Genetics	VCAN	3	12377743 15142969 16311904	Yes	12377743	acute coronary thrombosis.	Specific accumulation of versican, hyaluronan, and CD46 at the sites of plaque erosion implicates an involvement of these molecules in events associated with acute coronary thrombosis.
1462	Myocardial Ischemia AND Genetics	VDAC1	3	23983249 23559016 12663490	Yes	23983249	reperfusion injury	CONCLUSIONS:Our data (1) point to a new role of CypD at the ER-mitochondria interface and (2) suggest that decreasing ER-mitochondria interaction at reperfusion can protect cardiomyocytes against lethal reperfusion injury through the reduction of mitochondrial Ca(2+) overload via the CypD/VDAC1/Grp75/IP3R1 complex.
7416	Myocardial Ischemia AND Genetics	VEGFB	3	10666423 18511699 18757827	Yes	10666423	Myocardial Ischemia	EGF-B in the development or function of coronary vasculature and suggest potential clinical use in therapeutic angiogenesis.
7423	Myocardial Ischemia AND Genetics	WNT1	3	22085926 21212399 19339243	Yes	22085926	acute ischaemic cardiac injury	These findings reveal that a pro-fibrotic Wnt1/βcatenin injury response is critically required for preserving cardiac function after acute ischaemic cardiac injury
7471	Myocardial Ischemia AND Genetics	ATF3	4	22466652 20154065 15623427 11485922	Yes	15623427	myocardial infarct	as genes associated with cell proliferation and phenotype specification (MYC, EGR2, ATF3, HOXA1) recapitulating developmental histogenesis programs.	Title:Molecular dynamics of the compensatory response to myocardial infarct
467	Myocardial Ischemia AND Genetics	CCND2	4	15576649 17019813 18079102 18250142	Yes	15576649	infarct	title：Targeted expression of cyclin D2 results in cardiomyocyte DNA synthesis and infarct regression in transgenic mice.
894	Myocardial Ischemia AND Genetics	CCR1	4	10974226 18088392 20035082 20378860	Yes	18088392	structural remodelling after MI	in conclusion, functional impairment and structural remodelling after MI is reduced in the genetic absence of Ccr1 due to an abrogated early inflammatory recruitment of neutrophils and improved tissue healing, thus revealing a potential therapeutic target.
1230	Myocardial Ischemia AND Genetics	CD151	4	21240296 19927637 19079294 17225869	Yes	21240296 19927637 19079294	after myocardial infarction.	The AAV-mediated, HRE regulated delivery of the CD151 gene shows higher expression in the ischemic myocardium and more efficiently targets CD151 to the hypoxic regions after myocardial infarction.	Intramyocardial injection of rAAV-CD151 could enhance the myocardial express of CD151 protein, increase capillary and arteriole densities and improve blood perfusion in swine with myocardial infarction.	This study demonstrated that the rAAV-mediated CD151 gene delivery promoted efficient neovascularization and increased the blood perfusion after myocardial infarction in pigs.
977	Myocardial Ischemia AND Genetics	CFB	4	9236148 19273909 22326848 23450431	Yes	19273909	MI in cardiomyocytes.	Title:Ca2+/calmodulin-dependent kinase II triggers cell membrane injury by inducing complement factor B gene expression in the mouse heart.	Our findings demonstrate what we believe is a novel target for CaMKII in myocardial injury and suggest that CaMKII is broadly important for the genetic effects of MI in cardiomyocytes.
629	Myocardial Ischemia AND Genetics	CYR61	4	15117851 16155362 18505769 19339243	Yes	15117851	myocardial ischemia	CCN1, a potent proangiogenic factor, is induced in the vasculature by tissue injury, angiotensin II (Ang II), and growth factor stimulation. Because these conditions occur in myocardial ischemia and pressure overload, we investigated the regulation of CCN1 in cardiomyocytes in vitro and in the heart in vivo.	http://www.ncbi.nlm.nih.gov/gene/3491
3491	Myocardial Ischemia AND Genetics	EGLN1	4	18824759 21194030 21270129 23775121	Yes	18824759	ischemic heart disease.	CONCLUSIONS:This is the first study to image the biological role of shRNA therapy for improving cardiac function. Inhibition of PHD2 by shRNA led to significant improvement in angiogenesis and contractility by in vitro and in vivo experiments. With further validation, the combination of shRNA therapy and molecular imaging can be used to track novel cardiovascular gene therapy applications in the …	http://www.ncbi.nlm.nih.gov/gene/54583	Title:Short hairpin RNA interference therapy for ischemic heart disease.
54583	Myocardial Ischemia AND Genetics	FOXO3	4	15961397 20360245 21159781 23828572	Yes	21159781	myocardial infarction (MI) or acute ischemia/reperfusion (I/R) injury	superoxide dismutase-2 (SOD2) and the autophagy-related proteins LC3II and Gabarapl1 also are decreased following I/R compared with controls. Mice with cardiomyocyte-specific FoxO deficiency subjected to MI have reduced cardiac function, increased scar formation, induction of stress-responsive signaling, and increased apoptotic cell death relative to controls.	FoxO function in oxidative stress resistance was investigated in cultured cardiomyocytes and in mice with cardiomyocyte-specific combined deficiency of FoxO1 and FoxO3 subjected to myocardial infarction (MI) or acute ischemia/reperfusion (I/R) injury
2309	Myocardial Ischemia AND Genetics	HSPB2	4	14592939 17873008 18267957 18974385	Yes	14592939	I/R-induced necrosis and apoptosis	Thus, whereas neither alphaBC nor HSPB2 is essential for myocardial development and function under nonstressful conditions, one or both are required for maximal functional recovery and protection from I/R-induced necrosis and apoptosis.
3316	Myocardial Ischemia AND Genetics	IL18R1	4	23535507 16043644 15371332 11581135	Yes	23535507 16043644	atherosclerosis	y23535507This study was carried out in two phases. On phase 1 a restricted clinical criteria (ACS-Ph1, n=9 and CG-Ph1, n=6) was used in order to select potential mRNA biomarkers candidates. A subsequent phase 2 study was performed using selected phase 1 markers analyzed by RT-qPCR using a larger and independent casuistic (ACS-Ph2, n=74 and CG-Ph2, n=41). A total of 549 genes were found to be diff…	Yes16043644Variations of the IL18 gene consistently influence circulating levels of IL-18 and clinical outcome in patients with coronarYes artery disease, which supports the hypothesis of a causal role of IL-18 in atherosclerosis and its complications
8809	Myocardial Ischemia AND Genetics	KCNE1	4	23535507 18803136 15821036 17675083	Yes	23535507	acute coronary syndrome.	Title:Novel genes detected by transcriptional profiling from whole-blood cells in patients with early onset of acute coronary syndrome.	Technical and biological validation further confirmed that ALOX15, AREG, BCL2A1, BCL2L1, CA1, COX7B, ECHDC3, IL18R1, IRS2, KCNE1, MMP9, MYL4 and TREML4, are differentially expressed in both phases of this study
9314	Myocardial Ischemia AND Genetics	KLF4	4	19620500 20185800 22095729 22965990	Yes	19620500	acute myocardial infarction	In this study, fibroblasts transduced with human stemness factors OCT3/4, SOX2, KLF4, and c-MYC converted into an embryonic stem cell-like phenotype and demonstrated the ability to spontaneously assimilate into preimplantation host morula via diploid aggregation, unique to bona fide pluripotent cells	CONCLUSIONS:Fibroblasts reprogrammed by human stemness factors thus acquire the potential to repair acute myocardial infarction, establishing iPS in the treatment of heart disease.
3934	Myocardial Ischemia AND Genetics	LCN2	4	16254208 17616539 19329498 23701109	Yes	16254208	remodeling of plaques and infarcted hearts	CONCLUSIONS:NGAL/24p3 is increased in atherosclerotic plaques and MI. Colocalization with MMP-9 in areas with high-proteolytic activity suggests a role for NGAL/24p3 in modulating the MMP-9-mediated remodeling of plaques and infarcted hearts.	http://www.ncbi.nlm.nih.gov/gene/?term=LCN2
5064	Myocardial Ischemia AND Genetics	PALM	4	23140073 22050707 18083895 17212005	Yes	17212005	CHD	Definite significant association was also detected between CHD and certain dermatoglyphics phenotypes including FTP, T-D count and palm patterns
5066	Myocardial Ischemia AND Genetics	PAM	4	23714244 20421349 15815800 15769459	Yes	23714244	acute ischemic heart disease	These results suggest that the pβ-SP-ODD-VEGF with PAM-ABP may be efficacious in the treatment of acute ischemic heart disease.
27250	Myocardial Ischemia AND Genetics	PDCD4	4	20219857 20560046 20562424 23845966	Yes	20219857	ischaemia/reperfusion injury	Title:Ischaemic preconditioning-regulated miR-21 protects heart against ischaemia/reperfusion injury via anti-apoptosis through its target PDCD4.
5294	Myocardial Ischemia AND Genetics	PIK3CG	4	15031261 20179753 23142539 24725463	Yes	20179753	M I/R injury	CONCLUSIONS/SIGNIFICANCE:Our data show that PI3Kgamma is cardioprotective during M I/R injury independent of its catalytic kinase activity and that loss of PI3Kgamma function in the hematopoietic compartment does not affect disease outcome. Thus, clinical development of specific PI3Kgamma blockers should proceed with caution.	http://www.ncbi.nlm.nih.gov/gene/5294
10267	Myocardial Ischemia AND Genetics	RAMP1	4	17306419 18209487 19680258 24477823	Yes	17306419	myocardial ischemic injury	Ischemia-injured myocardia hyper-expressed AM and its receptors - CRLR, RAMP1, RAMP2 and RAMP3 - and the response of ischemic myocardia to AM was potentiated, and the level of Akt phosphorylation was also increased, which suggests that changes in cardiac AM/AM receptor might play an important role in the pathogenesis of myocardial ischemic injury.
6093	Myocardial Ischemia AND Genetics	ROCK1	4	16260635 19406912 20383434 23845966	Yes	16260635	cardiac fibrosis	CONCLUSIONS:These findings indicate ROCK1 is critical for the development of cardiac fibrosis, but not hypertrophy, in response to various pathological conditions and suggest that signaling pathways leading to the hypertrophic and profibrotic response of the heart are distinct.
6657	Myocardial Ischemia AND Genetics	SOX2	4	19620500 20185800 22095729 22965990	Yes	19620500	acute myocardial infarction	In this study, fibroblasts transduced with human stemness factors OCT3/4, SOX2, KLF6, and c-MYC converted into an embryonic stem cell-like phenotype and demonstrated the ability to spontaneously assimilate into preimplantation host morula via diploid aggregation, unique to bona fide pluripotent cells. In utero, iPS-derived chimera executed differentiation programs to construct normal heart parenc…	CONCLUSIONS:Fibroblasts reprogrammed by human stemness factors thus acquire the potential to repair acute myocardial infarction, establishing iPS in the treatment of heart disease.
7273	Myocardial Ischemia AND Genetics	TTN	4	7473778 16820602 21041693 22707558	Yes	21041693	myocardial schemia/reperfusion injury.	title:Titin is a target of matrix metalloproteinase-2: implications in myocardial ischemia/reperfusion injury.
7316	Myocardial Ischemia AND Genetics	UBC	4	21756327 18060101 16778129 12748253	Yes	21756327	myocardial infarction	We suggest a new panel of gene expression biomarkers (TRAF2, SHKBP1 and UBC) with high discriminatory capability. Follow-up validations reported promising outcomes and motivate future research.	Title:Information encoded in a network of inflammation proteins predicts clinical outcome after myocardial infarction
2837	Myocardial Ischemia AND Genetics	UTS2R	4	12842917 17900760 19258379 12056541	Yes	12842917	myocardial fibrogenesis	These results indicate that, in addition to potent hemodynamic effects, UII may be implicated in myocardial fibrogenesis through increased collagen synthesis by cardiac fibroblasts and may also be an important determinant of pathological cardiac hypertrophy in conditions characterized by UII receptor upregulation.
331	Myocardial Ischemia AND Genetics	XIAP	4	17321613 19919994 21277870 22535253	Yes	21277870	myocardial infarct	SIGNIFICANCE:The current findings demonstrate that overexpression of XIAP via in vivo delivery in an adenovirus can reduce both myocardial apoptosis and infarction following ischemia/reperfusion, at least in part, due to the ability of XIAP to inhibit caspase-3. These findings confirm previous work suggesting a link between myocardial apoptosis and infarction i.e., anti-apoptotic therapy was effe…
10060	Myocardial Ischemia AND Genetics	ABCC9	5	23739550 23436329 20656890 18316485 16770012	Yes	23739550	AMI.	The 734I allele in ABCC9 may influence susceptibilitYes to AMI by impairing the response of vascular, but Not cardiac, KATP channels to intracellular nucleotides. This is the first human mutation in an ion channel gene to be implicated in AMI.
966	Myocardial Ischemia AND Genetics	CD59	5	9476114 9741456 17869078 19131645 22873203	Yes	19131645	atherosclerosis.	These combined results highlight the atherogenic role of MAC and the atheroprotective role of CD59 and suggest that inhibition of MAC formation may provide a therapeutic approach for the treatment of atherosclerosis.
1267	Myocardial Ischemia AND Genetics	CNP	5	10732906 11940536 12019296 16179391 17407830	Yes	17407830	myocardial infarction	Cardiomyocyte-restricted over-expression of C-type natriuretic peptide prevents cardiac hypertrophy induced by myocardial infarction in mice.
2920	Myocardial Ischemia AND Genetics	CXCL2	5	7573543 11342480 17545479 21718796 22134703	Yes	7573543 11342480	ischemia/reperfusion	Mechanisms by which neutrophils are attracted to the myocardium in ischemia/reperfusion are not fully defined. Lipopolysaccharide-induced CXC chemokine (LIX), cytokine-induced neutrophil chemoattractant (KC), and macrophage inflammatory protein-2 (MIP-2) are rodent chemokines with potent neutrophil-chemotactic activity. The goals of the present study were to evaluate the roles of these chemokines…	CXC chemokine (LIX)LIX is expressed by resident myocardial cells during ischemia-reperfusion and is induced in cultured cardiomyocytes by oxidative stress or TNF-alpha via NF-kappaB activation. Although KC and MIP-2 are expressed by inflammatory cells infiltrating the myocardium during reperfusion after ischemia, neutrophil recruitment to reperfused rat myocardium is mainly due to cardiomyocyte e…
356	Myocardial Ischemia AND Genetics	FASLG	5	11779403 12576484 15297380 15364800 15364863	Yes	12576484	myocardial ischemia-reperfusion injury.	These results indicate that vascular endothelial FasL may exert potent anti-inflammatory actions in the setting of myocardial ischemia-reperfusion injury.
9173	Myocardial Ischemia AND Genetics	IL1RL1	5	12460879 19198610 19919994 20602249 24335613	Yes	12460879	myocardial injury	These data identify ST2 release in response to myocardial infarction and suggest a role for this innate immune receptor in myocardial injury.	st2 =IL1RL1
5594	Myocardial Ischemia AND Genetics	MAPK1	5	23719772 23595215 23243208 22926037 22821618	Yes	23719772	I/R injury	These findings suggest that DGKα exacerbates I/R injury by inhibiting the cardioprotective effects of PKCε, ERK1/2, and p70S6K activation.
4322	Myocardial Ischemia AND Genetics	MMP13	5	23608725 21903941 19233360 16122719 12031701	Yes	16122719	coronary artery disease	Functional polymorphisms in the MMP1, MMP2, MMP7, MMP9, MMP12, and MMP13 genes have also been related to coronary artery disease, arterial stiffness, and/or abdominal aortic aneurysm
5578	Myocardial Ischemia AND Genetics	PRKCA	5	9918525 11909826 17921332 19556521 22661511	Yes	11909826	myocardial angiogenesis in vivo after ischemia.	In conclusion, the expression of PKCalpha is required for full EC migration, adhesion to vitronectin, vascular endothelial growth factor-induced extracellular signal-regulated kinase activation, and tube formation and is likely to be of importance in myocardial angiogenesis in vivo after ischemia.
5747	Myocardial Ischemia AND Genetics	PTK2	5	10727448 17186162 18539755 19492142 21562308	Yes	21562308	injured region	These findings provide novel evidence that HP enhances the ability of BMSCs to migrate and home to the injured region; this effect is mediated through a regulatory role of Kv2.2 on FAK phosphorylation/activation.	http://www.ncbi.nlm.nih.gov/gene/5747
6382	Myocardial Ischemia AND Genetics	SDC1	5	21842422 18823942 17242279 14625378 9351452	Yes	21842422	MI	These results may facilitate additional exploration of the utility of serum Sdc1 as a biomarker for MI in humans.
6678	Myocardial Ischemia AND Genetics	SPARC	5	21602472 19103879 18505769 16416312 11445660	Yes	16416312	CAD.	SPARC was expressed in adipose tissues and its expression was enhanced in obese mice. In human, plasma SPARC levels were elevated in obesity and CAD patients. This elevated SPARC may be involved in the progression of CAD.
8877	Myocardial Ischemia AND Genetics	SPHK1	5	17320845 17610857 18334546 21904650 24212262	Yes	17610857	IR injury	CONCLUSIONS:Deletion of the SphK1 gene sensitizes the myocardium to IR injury and appears to impair the protective effect of IPC. These data provide the first genetic evidence that the SphK1-S1P pathway is a critical mediator of IPC and cell survival.
6876	Myocardial Ischemia AND Genetics	TAGLN	5	9409213 22239539 23175675 23732083 12124994	Yes	12124994	coronary artery disease	ignificant differences were observed in the -1965delG of PAI1 (SERPINE1) with respect to allelic frequency, the G>A in the promoter region SNP in SM22 (TAGLN) for dominant genotype, and in two other SNPs (C>T in intron 1 of HGF, and -1965delG of PAI1) for recessive genotype.	title:Highly multiplexed genotyping of coronary artery disease-associated SNPs using MALDI-TOF mass spectrometry
7490	Myocardial Ischemia AND Genetics	WT1	5	23874238 23028582 21654746 19968998 17998053	Yes	17998053	infarct	We found that its expression correlated with the infarct area, thereby providing the first demonstration that WT1 is a useful early marker of myocardial infarction. This study demonstrates for the first time that, despite high hematocrit levels, endogenously overexpressed EPO provides protection against myocardial infarction in a murine model of permanent LAD ligation.
1027	Myocardial Ischemia AND Genetics	CDKN1B	7	12107911 15180955 15763077 15961397 17483238 23312942 23324130	y	15961397	atherosclerosis	Vascular smooth muscle cell (VSMC) proliferation and migration contribute significantly to atherosclerosis	In a rat balloon carotid arterial injury model, adenovirus-mediated gene transfer of FKHRL1 caused an increase in the expression of p27(kip1) in the VSMC and inhibition of neointimal hyperplasia. These data suggest that FoxO activity inhibits VSMC proliferation and activation and that this signaling axis may represent a therapeutic target in vasculopathic disease states
650	Myocardial Ischemia AND Genetics	BMP2	6	23897228 23372767 22133823 17074310 15911698 12374778	Yes	23372767	MI.	Altered gene expression of ACVR2B, BID, BMP2, BMPR1A, LMNA, NFKBIA, SMAD1, TGFB3, TNFRSF1A, and TP53 were further validated.The clustering of similar expression patterns for gene products with related function revealed molecular footprints, some of them described for the first time, which elucidate changes in biological processes at different stages after MI.
1017	Myocardial Ischemia AND Genetics	CDK2	6	9256282 9636407 11090553 17483238 20070102 21372285	Yes	9256282	coronary arteriosclerosis	title：Prevention of graft coronary arteriosclerosis by antisense cdk2 kinase oligonucleotide
1080	Myocardial Ischemia AND Genetics	CFTR	6	23221371 21642951 19592457 15289377 12349828 10400771	Yes	23221371 21642951	/R-induced myocardial infarction.	It is concluded that activation of endogenous myocardial CFTR upon early reperfusion is involved in protection against necrotic myocardial injury induced by I/R in vivo and in vitro. Cardiac CFTR may serve as a target accessible even after ischemic attack for pharmacotherapeutic intervention in I/R-induced myocardial infarction.	These results provide compelling evidence for a critical role for CFTR Cl(-) channels in IPC- and POC-mediated cardioprotection against I/R-induced myocardial injury.
1410	Myocardial Ischemia AND Genetics	CRYAB	6	24464634 23559016 21841311 20595653 18974385 17873008	Yes	23559016	apoptosis during MI.	activation of CRYAB acts as a molecular switch in bypassing mitochondrial pathway of apoptosis during MI.
1634	Myocardial Ischemia AND Genetics	DCN	6	11244976 12377743 12395208 15949932 19474808 19684189	Yes	12395208	infarct	CONCLUSIONS:The present results demonstrated the time-dependent increase in the expression of dermatopontin mRNA in parallel with that of decorin mRNA in the infarct zone. Coexpression of dermatopontin mRNA with decorin and type I collagen mRNAs suggests that dermatopontin plays a role in ECM (fibrillar collagen matrix) reformation in the infarct along with decorin and type I collagen.
26959	Myocardial Ischemia AND Genetics	HBP1	6	18984601 20483361 21698364 22179023 22402367 23324130	Yes	21698364	neointima formation in restenosis after vascular damage.	In conclusion, HMGB1 induces migration of VSMCs through a TLR4-dependent PI3 K/Akt signaling pathway, which suggests a possible molecular mechanism for HMGB1 may contribute to neointima formation in restenosis after vascular damage.	http://www.ncbi.nlm.nih.gov/gene/73389
3123	Myocardial Ischemia AND Genetics	HLA-DRB1	6	23505291 20842443 20141563 15825968 15529553 1491403	Yes	20842443	CHD	CHD in Chinese population is strongly associated with HLA-DRB1*01 and DRB1*04 haplotypes, and formation of CD4(+)CD28(null) T cells was related to HLA-DRB1*01, DRB1*04, and DRB1*15 alleles.
5292	Myocardial Ischemia AND Genetics	PIM1	6	15471855 20075333 20203306 21938741 22385356 22619278	Yes	20075333	myocardial regeneration	CONCLUSIONS:These findings define a mechanistic basis for enhanced myocardial regeneration in transgenic mice overexpressing Pim-1 kinase.
5460	Myocardial Ischemia AND Genetics	POU5F1	6	16454353 18430437 19620500 20185800 21391851 23643079	Yes	19620500	acute myocardial infarction	In this study, fibroblasts transduced with human stemness factors OCT3/4, SOX2, KLF5, and c-MYC converted into an embryonic stem cell-like phenotype and demonstrated the ability to spontaneously assimilate into preimplantation host morula via diploid aggr	CONCLUSIONS:Fibroblasts reprogrammed by human stemness factors thus acquire the potential to repair acute myocardial infarction, establishing iPS in the treatment of heart disease.	http://www.ncbi.nlm.nih.gov/gene/5460
5741	Myocardial Ischemia AND Genetics	PTH	6	8624779 16408509 17374704 17911357 18055578 24120622	Yes	17911357	ventricular myocardium	our data suggest that increasing levels of PTHrP and PTH.1R expression can mediate, at least in part, the T4 administration-induced cardioprotection in rat ventricular myocardium.
6548	Myocardial Ischemia AND Genetics	SLC9A1	6	15496305 19261908 20460605 21565973 23602948 24080184	Yes	19261908	cardiac I/R.	these findings can in part explain the contradictory results obtained from previous studies of iPLA(2)-VIA and NHE2 during cardiac I/R.	http://www.ncbi.nlm.nih.gov/gene/6548
6722	Myocardial Ischemia AND Genetics	SRF	6	16151017 18344281 20558820 22746344 22933322 23175675	Yes	16151017	vascular injury and atherosclerotic process	CONCLUSIONS:HERP1 expression was associated with the SMC proliferation and dedifferentiation in vitro and in vivo. HERP2 may play a role in promoting the phenotypic modulation of VSMCs during vascular injury and atherosclerotic process by interfering with SRF binding to CArG-box through physical association between HERP1 and SRF.
6910	Myocardial Ischemia AND Genetics	TBX5	6	19073933 20723802 22522929 22660318 22931955 23863953	Yes	22931955	infarcted	CONCLUSIONS:GMT gene transfer induced cardiomyocyte-like cells in infarcted hearts.	Tbx5 (GMT)
7015	Myocardial Ischemia AND Genetics	TERT	6	11888518 15364800 19578363 20385227 21980409 22178426	Yes	15364800	stable angina plaques	whereas the antiapoptotic genes (ie, MDM2, TERT, XRCC1) were more transcribed (P<0.001) in stable angina plaques
7442	Myocardial Ischemia AND Genetics	TRPV1	6	17586621 18567714 19812353 19887954 21127383 23025809	Yes	17586621	I/R injury	Thus PC-induced protection of the heart was impaired in TRPV1(-/-) hearts, indicating that TRPV1 contributes to the beneficial effects of preconditioning against I/R injury through release substance P and CGRP.
7352	Myocardial Ischemia AND Genetics	UCP3	6	14708035 17786284 18328500 19526854 23530414 24434797	Yes	24434797	myocardial ischemia-reperfusion	SIGNIFICANCE:UCP2 and UCP3 protein levels are considerably increased in the ischemic area early after acute myocardial IR. The right ventricular UCP2 protein expression does not change, that is, effect of IR on UCP2 protein is a local process. However, UCP3 protein level increased both in ischemic area of the left ventricle and in non-ischemic area of the right ventricle.
23237	Myocardial Ischemia AND Genetics	ARC	7	12163436 15934420 17142452 17142834 18782777 20173041 23382383	Yes	20173041	I/R-induced	These results support the conclusion that in females, endogenous estrogen limits I/R-induced cardiomyocyte apoptosis by producing a baseline antiapoptotic profile, which is associated with estrogen-dependent high constitutive myocardial ARC expression.
717	Myocardial Ischemia AND Genetics	C2	7	9776733 15801202 16405962 17486761 18088482 22527638 22623978	Yes	9776733	myocardial infarction	complement proteins are endogenously produced by human heart; (2) the classical complement pathway is fully activated after myocardial infarction; (3) complement activation is directly involved in myocardial damage after ischemic insults; and (9) damage
859	Myocardial Ischemia AND Genetics	CAV3	7	15306231 18936328 20736437 21285295 21622683 22328772 23403888	Yes	18936328	ischemia/reperfusion injury	CONCLUSIONS:Expression of caveolin-3 is both necessary and sufficient for cardiac protection, a conclusion that unites long-standing ultrastructural and molecular observations in the ischemic heart. The present results indicate that increased expression of caveolins, apparently via actions that depend on phosphoinositide 3-kinase, has the potential to protect hearts exposed to ischemia/reperfusio…
6376	Myocardial Ischemia AND Genetics	CX3CL1	7	24307998 22134703 22321225 20523302 17456471 15886814 12569158	Yes	17456471	atherosclerotic	These findings support the hypothesis that CX3CR1 and CX3CL1 mediate heterotypic anchorage of foam cells to CASMCs in the context of atherosclerosis and suggest that this chemokine/chemokine receptor pair may be considered as a pro-inflammatory target for therapeutic intervention in atherosclerotic cardiovascular disease.
2833	Myocardial Ischemia AND Genetics	CXCR3	7	22262158 19797174 18617279 17015796 16682613 11532900 11532896	Yes	11532900	CAD.	This suggests that CX3CR1 may be involved in the pathogenesis of CAD.
1649	Myocardial Ischemia AND Genetics	DDIT3	7	12907943 17531211 19299913 19734355 20651282 21330607 21960749	Yes	19299913	cardiac IR injury.	These results suggest that GADD154 over-expression and the resulting downregulation of CARP may have causative roles in apoptotic cell death during cardiac IR injury.	http://www.ncbi.nlm.nih.gov/gene/27064
8772	Myocardial Ischemia AND Genetics	FADD	7	24140513 24058479 23410819 22202974 17490677 11550095 10200473	Yes	24058479	post-ischemic heart failure	CONCLUSION:Taken together, our results suggest FADD plays a critical role in post-ischemic heart failure. Inhibition of FADD retards heart failure progression. Our data supports the further investigation of FADD as a potential target for genetic manipulation in the treatment of heart failure.
3611	Myocardial Ischemia AND Genetics	ILK	7	23450431 24260102 21949693 19687354 19489098 18823942 18505769	Yes	18823942	CAD	Functionally, ILK is necessary and sufficient for SDF-1-triggered migration and adhesion in EPCs. These data extend current knowledge about the role of ILK in EPC biology and implicate ILK as a therapeutic target in CAD.
4854	Myocardial Ischemia AND Genetics	NOTCH3	7	12861102 15905966 18724046 20799913 21330605 22752632 24386293	Yes	12861102 15905966	acute myocardial infarction,	To our knowledge, this is the first study showing that NOTCH3 mutation carriers may be at increased risk of early acute myocardial infarction, expanding CADASIL disease expression beyond the central nervous system to include the heart.	abstract:Vascular morphogenesis is a vital process for embryonic development, normal physiologic conditions (e.g. wound healing) and pathological processes (e.g. atherosclerosis, cancer). Genetic studies of vascular anomalies have led to identification of critical genes involved in vascular morphogenesis. A susceptibility gene, VG5Q (formally named AGGF1), was cloned for Klippel-Trenaunay syndrom…
27035	Myocardial Ischemia AND Genetics	NOX1	7	24051369 24035466 23372061 20413786 18267955 17531211 11914250	Yes	24051369	myocardial ischemia/reperfusion injury.	title:Role of NADPH oxidase isoforms NOX1, NOX2 and NOX4 in myocardial ischemia/reperfusion injury.
6262	Myocardial Ischemia AND Genetics	RYR2	7	15016728 15921690 16481613 19094711 22302785 22511749 22733215	Yes	19094711	I/R injury	CONCLUSION:RyR2 gene silencing enables to protect myocardial cells from I/R injury in vitro.
6271	Myocardial Ischemia AND Genetics	S100A1	7	21775667 19286962 17470693 16952982 16168714 15578088 11829317	Yes	19286962	MI	Thus, absence of S100A1 results in acute functional impairment and high mortality after MI associated with a gender-specific hypertensive phenotype. S100A1 appears to play a role in the endothelium-dependent regulation of blood pressure
9021	Myocardial Ischemia AND Genetics	SOCS3	7	24685947 24091940 23545584 22361405 23185530 19211725 17675575	Yes	23545584	atherosclerosis.	These results demonstrate the differential expression of SOCS1 and SOCS3 in atherosclerosis and suggest that SOCS3, together with IL-6 may promote the formation and development of atherosclerosis.
841	Myocardial Ischemia AND Genetics	CASP8	8	10200473 11550095 16730326 17490677 19211725 21169294 22202974 23828572	Yes	11550095	ischaemic heart disease	Conclusions: Hence, these results strongly indicate that capsase activation in this model occurs, at least in part, via activation of capsase-9 during ischeimia, followed by capsase-8 activation during reperfusion injury and suggests novel therapeutic targets for the treatment of ischaemic heart disease
857	Myocardial Ischemia AND Genetics	CAV1	8	12829176 15306231 18022214 20671241 22989829 23403888 23685742 24486513	Yes	15306231	MI	CONCLUSIONS:Thus, down-modulation of pulmonary Cav-1 and Cav-2 expression in rats subjected to MI may represent an initiating mechanism leading to the activation of the STAT3/Cyclins pathway and, ultimately, to the development of PH and lung structural remodeling.
1281	Myocardial Ischemia AND Genetics	COL3A1	8	23450431 24086569 19477391 15905966 15514164 12149201 11168790 7546986	Yes	12149201	coronary artery disease	We conclude that variants in the COL3A1 gene, the product of which is a vessel-wall protein and platelet ligand, modulate the risk of coronary artery disease and could also modulate the response to antithrombotic therapy. This is the first reported association between polymorphisms of extracellular matrix components and cardiovascular risk.	Title：Genetic variability in the extracellular matrix as a determinant of cardiovascular risk: association of type III collagen COL3A1 polymorphisms with coronary artery disease.
6513	Myocardial Ischemia AND Genetics	SLC2A1	8	11312153 11413087 11738057 15242971 17679614 18162196 19269212 20185832	Yes	11738057	myocardial infarction	CONCLUSION:In rats with large myocardial infarction, progression from compensated remodeling to overt heart failure is associated with upregulation of GLUT-1 and downregulation of MCAD in both the peri-infarction region and the septum.	http://www.ncbi.nlm.nih.gov/gene/?term=SLC2A1
51094	Myocardial Ischemia AND Genetics	ADIPOR1	9	16415076 16634986 17906114 20178558 21284833 22328772 22534793 23747931 23813974	Yes	16415076	myocardial infarction	AdipoR1 and AdipoR2 might play a role in the pathogenesis of ET-1-related cardiomyocyte hypertrophy after myocardial infarction.
637	Myocardial Ischemia AND Genetics	BID	9	24125539 23372767 21079055 20203306 18579111 18417547 16730326 15217915 12915935	Yes	23372767	MI.	Altered gene expression of ACVR2B, BID, BMP2, BMPR1A, LMNA, NFKBIA, SMAD1, TGFB3, TNFRSF1A, and TP53 were further validated.The clustering of similar expression patterns for gene products with related function revealed molecular footprints, some of them described for the first time, which elucidate changes in biological processes at different stages after MI.
842	Myocardial Ischemia AND Genetics	CASP9	9	10200473 11550095 14976136 15364863 19837697 20962104 21406115 21872532 24058479	Yes	11550095	reperfusion injury	Conclusions: Hence, these results strongly indicate that capsase activation in this model occurs, at least in part, via activation of capsase-9 during ischeimia, followed by capsase-9 activation during reperfusion injury and suggests novel therapeutic target
10682	Myocardial Ischemia AND Genetics	EBP	9	9918531 19027022 19734355 20651282 21168844 21330607 21960749 22982986 23609327	Yes	9918531	myocardial ischemia and reperfusion.	Reperfusion after a brief period of ischemia caused induction of myocardial C/EBP (beta-subunit). The rapid and sustained production of IL-6 with concomitant expression of IL-6 receptor and gp130 suggest that these factors may participate in a local inflammatory cascade after myocardial ischemia and reperfusion.
4208	Myocardial Ischemia AND Genetics	MEF2C	9	24439416 23065338 22931955 22751513 22660318 22522929 20723802 15550692 12374778	Yes	24439416	infarct	In conclusion, overexpression of MEF2c and repression of caspase was related to decreased infarct size and improved cardiac function in secretome-treated animals. Altered gene expression 1-month post-APOSEC treatment proved the long-acting effects of cell-free therapy with paracrine factors.
4851	Myocardial Ischemia AND Genetics	NOTCH1	9	18369158 20007915 20799913 20930168 21330605 22239539 22293023 22765842 24386293	Yes	20007915	myocardial infarction	In contrast, augmentation of endogenous Notch reactivation after myocardial infarction in the adult, either by inducing cardiomyocyte-specific Notch1 transgene expression or by intramyocardial delivery of a Notch1 pseudoligand, increases survival rate, improves cardiac functional performance, and minimizes fibrosis, promoting antiapoptotic and angiogenic mechanisms.
284	Myocardial Ischemia AND Genetics	ANGPT1	10	11524400 11581158 12628953 12737621 12887817 16829190 18408125 20157321 21905000 23274064	Yes	12628953	arteriosclerosis.	CONCLUSIONS:Our findings suggest that the antiinflammatory properties of Ang1 may offer an entirely new therapeutic approach to prevent cardiac allograft arteriosclerosis.
3976	Myocardial Ischemia AND Genetics	LIF	10	9194395 12860906 12958147 15117851 15550692 16731479 17150369 23165704 23192357 23845966	Yes	12860906	MI	The intramuscular injection of LIF cDNA may induce regeneration of myocardium and provide a novel treatment for MI.
5225	Myocardial Ischemia AND Genetics	PGC	10	16614354 17827825 18565194 19096023 21321124 22087236 22503866 22955491 23139024 23460046	Yes	17827825	AMI	Down-regulation of GJs and PGC-1alpha gene expression and cellular death were frequently observed in remote viable areas of LV following AMI. Losartan therapy reversed the adverse effects of AMI and preserved LV function.
6667	Myocardial Ischemia AND Genetics	SP1	10	10577996 11848437 15240825 15466638 16869454 18344281 18812468 22713697 23633075 24378567	Yes	15240825	myocardial infarction.	Our protein/DNA array and reverse transcription-polymerase chain reaction results from ET-treated samples showed a significant increase in Sp1 expression. PD98059 and rottlerin decreased ET-induced Sp1 expression, suggesting a possible interaction of Sp1 with PKCdelta and MAPK in ET-induced type I collagen expression in cardiac myoFb.	title:Role of protein kinase Cdelta in endothelin-induced type I collagen expression in cardiac myofibroblasts isolated from the site of myocardial infarction.
6772	Myocardial Ischemia AND Genetics	STAT1	10	11257077 12223448 15364614 16822491 17293493 17606840 18511434 19730126 20960209 24378567	Yes	12223448	I/R injury-induced apoptosis	These studies demonstrate that the C-terminal transactivation domain of STAT-1 is necessary and sufficient for I/R injury-induced apoptosis in cardiac myocytes.
598	Myocardial Ischemia AND Genetics	BCL2L1	11	23778083 24217227 23535507 20203306 17490677 15983241 15808838 14575695 12668130 9601572 9504147	Yes	15808838	pathological remodeling after MI	These results establish that p38 MAPK activity is required for pathological remodeling after MI and suggest that p38 MAPK may promote cardiomyocyte apoptosis through Bcl-X(L) deamidation.	http://www.ncbi.nlm.nih.gov/gene/598
940	Myocardial Ischemia AND Genetics	CD28	11	10869258 10975872 11120867 11238045 14993140 18179752 18818214 19770391 19770396 20842443 22282196	Yes	14993140	acute coronary syndromes	CONCLUSIONS:We have shown that hHSP60 is an antigen recognized by CD4+CD28null T cells of ACS patients. Endothelial cells express hHSP60 either constitutively or under stress conditions. Circulating hHSP60-specific CD4+CD28null cells may, along other inflammatory mechanisms, contribute to vascular damage in these patients.	Title：Heat-shock protein 60-reactive CD4+CD28null T cells in patients with acute coronary syndromes
5742	Myocardial Ischemia AND Genetics	PTGS1	11	10942685 11248083 11964462 18022214 20538124 21219910 21742104 22329762 22589381 22707158 24244288	Yes	21219910	myocardial infarction	In vivo therapy of myocardial infarction with mesenchymal stem cells modified with prostaglandin I synthase gene improves cardiac performance in mice.	SIGNIFICANCE:In summary, our results provide both in vitro and in vivo evidence for the beneficial role of MSC(PGIS) in limiting the process of detrimental cardiac remodeling in a mouse AMI model during early stages of the disease.	http://www.ncbi.nlm.nih.gov/gene/5742
4615	Myocardial Ischemia AND Genetics	MYD88	12	24390148 22326848 21270629 20668210 20631245 20125030 20161703 19786535 18660455 18453617 18268142 17621545	Yes	22326848	AMI	These data suggest that MyD88 contributes to CaMKII oxidation and is important for adverse hypertrophic and inflammatory responses to LPS and MI.	20125030Pharmacologic MyD88 inhibition protects against pathologic LV remodeling without altering infarct scar formation. MyD88 may be a viable target for pharmacologic inhibition in AMI.	18660455 Taken together, these data suggest that MyD88 modulates myocardial inflammatory injury and contributes to myocardial infarction and LV dysfunction during I/R.
5581	Myocardial Ischemia AND Genetics	PRKCE	12	9686756 9918525 11304492 11945027 12663490 15451787 19812353 21880866 23010893 23086991 23636617 23719772	Yes	11945027	ischemic heart,	Expression of activated PKC epsilon (PKC epsilon) protects the ischemic heart, without attenuating ischemic H(+) production.
847	Myocardial Ischemia AND Genetics	CAT	13	12193092 12850502 16923756 19073933 19515589 19842912 21282198 21600015 21622683 22890915 23340035 23372767 23602948	Yes	21282198	myocardial ischemia injury	Title:Salvianolic acid B and tanshinone IIA attenuate myocardial ischemia injury in mice by NO production through multiple pathways.	CONCLUSIONS:These findings suggest that both Sal B and Tan IIA have cardioprotective function in certain levels through multiple targets related with NO production, such as eNOS phosphorylation, L-arginine uptake and CAT expression, which may have major clinical implications.
4803	Myocardial Ischemia AND Genetics	NGF	13	22359072 23091165 22628392 21679057 20360245 17283277 17084822 17034340 15605421 15927970 12689859 11400155 10946312	Yes	20360245	myocardial infarction.	NGF elicits pleiotropic beneficial actions in the post-MI heart. NGF should be considered as a candidate for therapeutic cardiac regeneration.	17084822These findings provide evidence that inflammatory cell NGF synthesis plays a causal role in sympathetic hyperinnervation following myocardial infarction.
2022	Myocardial Ischemia AND Genetics	ENG	14	993396 15905966 17518565 18505769 19142372 19905874 19963485 20528670 20528676 20875110 21682575 21777461 22869457 24885410	Yes	15905966	coronary artery disease	abstract:Vascular morphogenesis is a vital process for embryonic development, normal physiologic conditions (e.g. wound healing) and pathological processes (e.g. atherosclerosis, cancer). Genetic studies of vascular anomalies have led to identification of critical genes involved in vascular morphogenesis. A susceptibility gene, VG5Q (formally named AGGF1), was cloned for Klippel-Trenaunay syndrom…
50507	Myocardial Ischemia AND Genetics	NOX4	15	24470522 24035466 24051369 23675473 23602249 23372061 23127783 22476986 20413786 19965776 19721395 18180403 17531211 11914250 11914241	Yes	11914250	coronary atherosclerotic disease	Several Nox proteins, including gp91phox and Nox4, may contribute to increased intracellular oxidative stress in human coronary atherosclerosis in a cell-specific manner and thus may be involved in the genesis and progression of human coronary atherosclerotic disease
5970	Myocardial Ischemia AND Genetics	RELA	15	15533863 15717219 18004400 18470603 19168865 19815400 20797985 21140610 21186276 21282286 22128776 23913709 24126566 24190328 24228599	Yes	20797985	post-infarction remodelling	CONCLUSION:persistent myocyte NF-κB p65 activation in HF exacerbates cardiac remodelling by imparting pro-inflammatory, pro-fibrotic, and pro-apoptotic effects. p65 modulation of cell death in HF may occur in part from NF-κB-mediated transformation of the ER stress response from one of adaptation to one of apoptosis.	title:Cardiomyocyte NF-κB p65 promotes adverse remodelling, apoptosis, and endoplasmic reticulum stress in heart failure.	http://www.ncbi.nlm.nih.gov/gene/5970
4088	Myocardial Ischemia AND Genetics	SMAD3	15	22982064 23352974 24086569 22960625 22050707 22260784 22693908 21804106 22011813 21127203 19959123 19684189 19467239 17967775 16635409	Yes	19959123	SCA	Nineteen SNPs among 5 genes (TGFB2, TGFBR2, SMAD1, SMAD3, SMAD6) were associated with SCA after adjustment for age and sex. After permutation analysis to account for multiple testing, a single SNP in TGFBR2 (rs9838682) was associated with SCA (odds ratio: 1.66, 95% confidence interval: 1.08 to 2.54, P = .02).	17967775Smad3 loss does not alter the time course of resolution of inflammation in healing infarcts, but it prevents interstitial fibrosis in the noninfarcted myocardium and attenuates cardiac remodeling. Thus, the Smad3 cascade may be a promising therapeutic target for the treatment of myocardial infarction.
1482	Myocardial Ischemia AND Genetics	NKX2-5	16	12374778 14530411 15550692 15883211 17348803 20303947 20443832 20558827 20621157 20671238 20723802 21233455 21828931 22748493 22965990 23575307	Yes	15883211	infarcted myocardium	CONCLUSIONS:TGF-beta conducted the myogenic differentiation of CD117+ stem cells by upregulating GATA-4 and NKx-2.5 expression. Therefore, the intramyocardial implantation of TGF-beta-preprogrammed CD117+ cells effectively assisted the myocardial regeneration and induced therapeutic angiogenesis, contributing to functional cardiac regeneration.	Title：Regeneration of infarcted myocardium by intramyocardial implantation of ex vivo transforming growth factor-beta-preprogrammed bone marrow stem cells.
6517	Myocardial Ischemia AND Genetics	SLC2A4	16	11312153 11413087 11738057 15539424 15589380 15776120 17612636 18037994 18162196 19249310 19826179 20850803 21518983 21952935 22967513 24648294	Yes	11413087	ischemic injury.	CONCLUSIONS:GLUT4 is an important mediator of enhanced glycolysis during ischemia and represents an important protective mechanism against ischemic injury.	http://www.ncbi.nlm.nih.gov/gene/6517
1950	Myocardial Ischemia AND Genetics	EGF	17	8623164 11602657 11922634 1441690 12061391 12138120 12237129 14671398 15856048 16149465 16877529 17420351 20168043 21035182 22371488 22792252 22997843	Yes	12061391	infarct	In conclusion, our results demonstrated a rapid increase in HB-EGF mRNA expression concomitant with an increase in bFGF mRNA expression, suggesting that HB-EGF and bFGF might play some role in the course of pathological changes in the infarct in the early inflammatory phase. Reperfusion at times too late to salvage myocytes accelerated sequential changes in the expression of both HB-EGF and bFGF …
4087	Myocardial Ischemia AND Genetics	SMAD2	17	11959632 16635409 17637430 17967775 18068196 19027731 19103879 19684189 19887954 21666120 21951964 22260784 22693908 23352974 23732083 23841699 23946498	Yes	16635409	ventricular remodeling following MI	CONCLUSIONS:TGFbeta(1)-Smads signal activation is correlated with ventricular remodeling following MI. ACEI and ARB treatment prevents ventricular remodeling by inhibiting expression of Smad 2 and Smad 3. ARB and combined treatment are more effective than ACEI alone.
7408	Myocardial Ischemia AND Genetics	VASP	17	17264949 17938809 19817997 20135061 20431852 20708365 21696537 21806387 22008470 22216296 22260716 23116430 23340030 23470885 23498169 23602770 23830212	Yes	22216296	ischemia-reperfusion injury	Taken together, these studies identified VASP and VASP phosphorylation as crucial target for future hepatoprotective strategies.	Title：Phosphorylation of vasodilator-stimulated phosphoprotein (VASP) dampens hepatic ischemia-reperfusion injury
2597	Myocardial Ischemia AND Genetics	GAPDH	18	24229503 23642836 21257285 20940173 20413378 19258379 16103240 15051645 12605594 12381093 11812662 11690665 11321512 11157717 10435029 9602429 9288554 8620602	Yes	21257285	MI	The results suggest that GAPDH and ARBP are two appropriate housekeeping genes for the rat MI model
2475	Myocardial Ischemia AND Genetics	MTOR	20	24371138 24008870 23880185 23778083 23466593 22851653 22561297 22466652 22350816 22294621 21737790 21632490 21434579 21233250 20821058 20441792 19143643 19020099 18660440 17445085	Yes	24008870	ischemic heart disease.	CONCLUSIONS:These results suggest that selectively increasing mTORC2 while concurrently inhibiting mTORC1 signaling is a novel therapeutic approach for the treatment of ischemic heart disease.	http://www.ncbi.nlm.nih.gov/gene/2475
1536	Myocardial Ischemia AND Genetics	CYBB	21	11591612 11914241 11914250 16273323 16456238 16820589 16973157 17339545 17531211 18180403 18402834 22038056 22476986 22982779 23161879 23592636 23620773 23675473 23922819 24051369 24732892	Yes	11914250	coronary atherosclerotic disease.	CONCLUSIONS:Several Nox proteins, including gp91phox and Nox4, may contribute to increased intracellular oxidative stress in human coronary atherosclerosis in a cell-specific manner and thus may be involved in the genesis and progression of human coronary atherosclerotic disease.
3717	Myocardial Ischemia AND Genetics	JAK2	21	11457752 12860560 15364614 17049118 17210076 17293493 17973973 19105233 19151782 19323909 20008276 20306156 20660412 22426029 22686448 22721672 22770769 22999860 23391421 23747931 24265174	Yes	11457752	myocardial ischemia	This gene product is a protein tyrosine kinase involved in a specific subset of cytokine receptor signaling pathways. CONCLUSIONS:These findings suggest that activation of the JAK/STAT signaling pathway is a significant contributing factor to the pathogenesis of myocardial ischemia and that interference in activation of the pathway potentiates recovery in cardiac function.	CONCLUSIONS:These findings suggest that activation of the JAK/STAT signaling pathway is a significant contributing factor to the pathogenesis of myocardial ischemia and that interference in activation of the pathway potentiates recovery in cardiac function.
2626	Myocardial Ischemia AND Genetics	GATA4	23	15883211 17348803 17511587 17556666 17579192 18221754 19073933 19414636 20621157 20666606 20870802 21828931 22318994 22522929 22660318 22748493 22751513 22931955 22997843 23043977 23065338 23811561 24330461	Yes	15883211	myocardial regeneration	CONCLUSIONS:TGF-beta conducted the myogenic differentiation of CD117+ stem cells by upregulating GATA-4 and NKx-2.5 expression. Therefore, the intramyocardial implantation of TGF-beta-preprogrammed CD117+ cells effectively assisted the myocardial regeneration and induced therapeutic angiogenesis, contributing to functional cardiac regeneration.
5111	Myocardial Ischemia AND Genetics	PCNA	23	24217227 23237526 22859901 18490059 18717187 17156650 16820573 15723685 15541402 15364800 15063786 12659678 12595894 12533836 11420155 11082394 10996346 10694824 10615422 9950669 9588579 9023087 1353419	Yes	11082394	GCAD	CONCLUSIONS:ASs to PCNA and Cdc2 k inhibit VSMC proliferation in vitro and reduce GCAD, percent neointimal VSMCs and macrophages, and TGF-ss(1) activity in vivo. TGF-ss(1) may play a "response to injury" role in the development of GCAD. The prevention of GCAD via AS inhibition of cell cycle regulatory genes before reperfusion may offer a useful clinical alternative to current therapeutic strategi…
2056	Myocardial Ischemia AND Genetics	EPO	24	23806842 21944383 23811561 22954171 22595018 22038108 21362129 21912181 20711226 19502171 19307451 19323909 18996987 18327705 18397963 18077209 17404160 17998053 16775632 16904088 16565311 15934309 14732207 11986208	Yes	22038108	porcine MI.	In conclusion, EPO accelerates angiogenesis via the upregulation of systemic levels such as HGF and FGF, and the local expression of VEGF and IGF, in porcine MI.	17998053 This study demonstrates for the first time that, despite high hematocrit levels, endogenously overexpressed EPO provides protection against myocardial infarction in a murine model of permanent LAD ligation.
207	Myocardial Ischemia AND Genetics	AKT1	25	24601882 23921086 22886775 22740087 20410290 20112301 19762778 19307451 19414636 17982014 18054314 16075047 15611141 15684700 15345655 14988230 14662648 12949518 12910262 12860560 12692862 12456486 12411458 11457753 11113015	Yes	18054314	coronary artery disease	Loss of Akt1 leads to severe atherosclerosis and occlusive coronary artery disease	12910262mesenchymal stem cells genetically enhanced with Akt1 can repair infarcted myocardium, prevent remodeling and nearly normalize cardiac performance.
4015	Myocardial Ischemia AND Genetics	LOX	26	23934117 23771412 23812248 23592636 23741440 23935243 24144446 22673889 21901421 21847544 21177197 20441792 19801851 18469024 18519843 18191942 17586489 17586616 17869078 18220812 16820589 15561273 14976136 14530411 12651056 12384456	Yes	18469024	atherosclerotic process	ysyl oxidase (LOX) plays a crucial role in the maintenance of extracellular matrix stability and could participate in vascular remodelling associated with cardiovascular diseases. Evidence from in vitro and in vivo studies shows that LOX downregulation is associated with the endothelial dysfunction characteristic of earlier stages of the atherosclerotic process
6010	Myocardial Ischemia AND Genetics	RHO	28	23845966 23880188 23685742 23574622 23291859 23104851 23326532 22465603 21747165 21062213 20651293 20558820 20383434 19911011 19406912 19570334 17473932 17357071 16260635 15276023 15096457 15023568 14615290 14592842 12902549 12031709 11795302 11681040	Yes	15096457	post-MI heart failure	These results indicate that Rho-kinase is substantially involved in the pathogenesis of LV remodeling after MI associated with upregulation of proinflammatory cytokines, suggesting a therapeutic importance of the molecule for the prevention of post-MI heart failure
4609	Myocardial Ischemia AND Genetics	MYC	31	23794090 23463182 24265802 22965990 22095729 21513579 21193923 21170416 20185800 20075333 19620500 15623427 15471855 15221349 14988230 14498825 14735044 12407420 12160958 11888518 11795828 11788220 11497351 10318835 9737947 9192761 8585267 7944806 7967046 8456979 2490848	Yes	15623427	myocardial infarct	cell proliferation and phenotype specification (MYC, EGR2, ATF3, HOXA1) recapitulating developmental histogenesis programs.	Title:Molecular dynamics of the compensatory response to myocardial infarct
2353	Myocardial Ischemia AND Genetics	FOS	35	24520119 24378567 23163821 23054911 22811578 21978922 20855565 20427335 19729595 19761110 19120144 18273488 18404982 16575111 15723685 15364800 15242735 14684626 12522126 12905571 12204733 12160958 11888518 11133227 10880382 10642297 9737947 9741358 9256480 9205166 8997275 8585267 7781002 7944806 7967046	Yes	21978922	coronary artery disease.	Our work suggests that c-Fos transcript level in blood leukocyte could be considered a cumulative biomarker of smoking. As the c-Fos gene has been put forward as a new factor in the progression and severity of atherosclerosis, it could be considered a novel potential pathway of tobacco toxicity in coronary artery disease.	http://www.ncbi.nlm.nih.gov/gene/14281
920	Myocardial Ischemia AND Genetics	CD4	42	1779233 7594509 7906094 9504147 10430608 10869258 10975872 11120867 11151784 11238045 11273998 11435978 14711179 14993140 15124252 16682613 17015796 17060376 18179752 18818214 19059114 19059264 19109169 19515797 19770391 19770396 20177960 20539016 20565948 20842443 21652221 21855850 22084439 22282196 22331026 22610928 22872639 23566804 23658704 24084690 24262915 24879379	Yes	14993140	acute coronary syndromes.	CONCLUSIONS:We have shown that hHSP60 is an antigen recognized by CD4+CD28null T cells of ACS patients. Endothelial cells express hHSP60 either constitutively or under stress conditions. Circulating hHSP60-specific CD4+CD29null cells may, along other inflammatory mechanisms, contribute to vascular damage in these patients.	Title：Heat-shock protein 60-reactive CD4+CD28null T cells in patients with acute coronary syndromes.
836	Myocardial Ischemia AND Genetics	CASP3	54	11282911 11299233 11420155 11493678 12578815 12624598 12742833 12750396 14662648 14722653 14976136 15165989 15364863 15452224 15496305 15611141 15763077 16006549 16089147 16415070 16501019 16582022 16820582 17081080 18025529 18048593 18245560 18267957 18470603 19211725 19233863 19261908 19293247 19661458 19837697 20164119 20962104 21160486 21169294 21577194 21856911 21872532 21987091 22227185 224…	Yes	11493678	myocardial infarct	We also implicate Caspase3 in determining myocardial infarct size after ischemia-reperfusion injury, because its cardiomyocyte-specific overexpression increases infarct size.
947	Myocardial Ischemia AND Genetics	CD34	56	11016318 12628953 15297308 15550692 15563531 15596522 15648734 15749930 15956121 16501618 16741354 16854401 16996002 17114286 17138964 17173078 17272498 17947799 17961389 18055578 18192701 18273488 18314523 18823942 18927465 18929243 19189127 19215239 19295307 19406912 19502563 19505931 19770396 19809493 19929464 20049902 20078384 20187303 20210583 20565948 20624659 21061106 21518634 21621517 218…	Yes	19929464	myocardial regeneration	CONCLUSIONS:Mobilized CD34+ cells contain stem cells committed along endothelial and cardiac differentiation pathways, which could play a key role in a proposed two-phase mechanism of myocardial regeneration after direct intracardiac delivery, probably being responsible for the long-term clinical benefit observed.
6774	Myocardial Ischemia AND Genetics	STAT3	56	24685947 24051369 23747931 22770769 23497785 23595215 23372061 23406316 22873203 22821618 22999860 22707562 22507542 22392184 22426029 22361405 22084479 22655045 21995895 21959218 21821779 21715323 21524750 21494893 21288777 22195033 21151968 20960209 20938668 20498256 20634484 20585009 20585006 20516375 20008276 20168043 19666677 19467239 19233863 19605950 19211725 19096025 18500485 17675575 176…	Yes	22999860	myocardial infarction.	Our data suggest that JAK2-STAT3 signaling plays an essential role in rapamycin-induced cardioprotection. We propose that rapamycin is a novel and clinically relevant pharmacological strategy to target STAT3 activation for treatment of myocardial infarction.
