# Supplementary material for: Integrated Modules Analysis to Explore the Molecular Mechanisms of Phlegm-Stasis Cementation Syndrome with Ischemic Heart Disease
Source: Front Physiol. 2018 Jan 22;9:7. doi: 10.3389/fphys.2018.00007 (PMC5786858; doi:10.3389/fphys.2018.00007)
Supplement: Supplementary file 4 [file Table4.XLSX]

## Sheet: Sheet1
Table S4. All the IHD-associated genes from three different sources (in total of 1056 genes ) Note：Label 1 representing the overlap genes both in CADgene/PubMed literatures and GWAS/OMIM; Label2 representing the genes only appeared in GWAS/OMIM; Label 3 representing the genes only appeared in CADgene/PubMed literatures
GeneID	gene	Label
19	ABCA1	1
28	ABO	1
217	ALDH2	1
337	APOA4	1
338	APOB	1
490	ATP2B1	1
1071	CETP	1
1282	COL4A1	1
1284	COL4A2	1
1524	CX3CR1	1
1952	CELSR2	1
2099	ESR1	1
2155	F7	1
2162	F13A1	1
2321	FLT1	1
2729	GCLC	1
2730	GCLM	1
2982	GUCY1A3	1
3570	IL6R	1
3667	IRS1	1
3690	ITGB3	1
3957	LGALS2	1
4018	LPA	1
4040	LRP6	1
4049	LTA	1
4088	SMAD3	1
4205	MEF2A	1
4846	NOS3	1
4973	OLR1	1
5175	PECAM1	1
5444	PON1	1
5445	PON2	1
6347	CCL2	1
6387	CXCL12	1
6927	HNF1A	1
6943	TCF21	1
7015	TERT	1
7292	TNFSF4	1
7422	VEGFA	1
7779	SLC30A1	1
7804	LRP8	1
8613	PPAP2B	1
9365	KL	1
10203	CALCRL	1
10665	C6orf10	1
11173	ADAMTS7	1
22808	MRAS	1
25902	MTHFD1L	1
57608	KIAA1462	1
116519	APOA5	1
221692	PHACTR1	1
255738	PCSK9	1
375056	MIA3	1
100048912	CDKN2B-AS1	1
9606	CLEC14A	2
338017	KRT8P1	2
14	AAMP	3
38	ACAT1	3
39	ACAT2	3
52	ACP1	3
59	ACTA2	3
70	ACTC1	3
93	ACVR2B	3
94	ACVRL1	3
98	ACYP2	3
100	ADA	3
101	ADAM8	3
118	ADD1	3
126	ADH1C	3
133	ADM	3
134	ADORA1	3
136	ADORA2B	3
140	ADORA3	3
142	PARP1	3
148	ADRA1A	3
150	ADRA2A	3
151	ADRA2B	3
152	ADRA2C	3
153	ADRB1	3
154	ADRB2	3
155	ADRB3	3
156	ADRBK1	3
177	AGER	3
183	AGT	3
185	AGTR1	3
186	AGTR2	3
196	AHR	3
197	AHSG	3
199	AIF1	3
207	AKT1	3
208	AKT2	3
231	AKR1B1	3
239	ALOX12	3
240	ALOX5	3
241	ALOX5AP	3
246	ALOX15	3
247	ALOX15B	3
249	ALPL	3
270	AMPD1	3
284	ANGPT1	3
287	ANK2	3
302	ANXA2	3
308	ANXA5	3
324	APC	3
325	APCS	3
328	APEX1	3
329	BIRC2	3
331	XIAP	3
335	APOA1	3
336	APOA2	3
341	APOC1	3
344	APOC2	3
345	APOC3	3
346	APOC4	3
347	APOD	3
348	APOE	3
350	APOH	3
355	FAS	3
356	FASLG	3
358	AQP1	3
361	AQP4	3
362	AQP5	3
366	AQP9	3
367	AR	3
368	ABCC6	3
374	AREG	3
383	ARG1	3
384	ARG2	3
387	RHOA	3
462	SERPINC1	3
463	ZFHX3	3
467	CCND2	3
472	ATM	3
487	ATP2A1	3
488	ATP2A2	3
522	ATP5J	3
558	AXL	3
571	BACH1	3
578	BAK1	3
581	BAX	3
596	BCL2	3
597	BCL2A1	3
598	BCL2L1	3
624	BDKRB2	3
627	BDNF	3
629	CYR61	3
635	BHMT	3
637	BID	3
649	BMP1	3
650	BMP2	3
652	BMP4	3
657	BMPR1A	3
659	BMPR2	3
664	BNIP3	3
672	BRCA1	3
675	BRCA2	3
682	BSG	3
688	KLF5	3
710	SERPING1	3
715	C1R	3
716	C1S	3
717	C2	3
718	C3	3
719	C3AR1	3
721	C4B	3
727	C5	3
729	C6	3
730	C7	3
735	C9	3
759	HSPB8	3
775	CACNA1C	3
796	CALCA	3
813	CALU	3
826	CAPNS1	3
834	CASP1	3
836	CASP3	3
841	CASP8	3
842	CASP9	3
843	CASP10	3
845	CASQ2	3
846	CASR	3
847	CAT	3
857	CAV1	3
859	CAV3	3
861	SCN4A	3
867	CBL	3
871	SERPINH1	3
875	CBS	3
889	KRIT1	3
890	CCNA2	3
894	CCR1	3
920	CD4	3
921	CD5	3
929	CD14	3
940	CD28	3
947	CD34	3
948	CD36	3
949	SCARB1	3
958	CD40	3
959	CD40LG	3
960	CD44	3
966	CD59	3
972	CD74	3
977	CFB	3
998	CA1	3
1012	CDH13	3
1017	CDK2	3
1019	CDK4	3
1026	CDKN1A	3
1027	CDKN1B	3
1028	CDKN1C	3
1029	CDKN2A	3
1030	CDKN2B	3
1045	CDX2	3
1080	CFTR	3
1082	CGB	3
1113	CHGA	3
1116	CHI3L1	3
1118	CHIT1	3
1129	CHRM2	3
1138	CHRNA5	3
1139	CHRNA7	3
1180	CLCN1	3
1191	CLU	3
1215	CMA1	3
1230	CD151	3
1234	CCR5	3
1237	CCR8	3
1263	PLK3	3
1267	CNP	3
1268	CNR1	3
1270	CDC42	3
1277	COL1A1	3
1278	COL1A2	3
1281	COL3A1	3
1290	COL5A2	3
1291	COL6A1	3
1312	COMT	3
1349	COX7B	3
1356	CP	3
1361	CPB2	3
1363	CPE	3
1375	CPT1B	3
1376	CPT2	3
1378	CR1	3
1387	CREBBP	3
1395	CRHR2	3
1399	CRKL	3
1401	CRP	3
1410	CRYAB	3
1462	VDAC1	3
1471	CST3	3
1482	NKX2-5	3
1490	CTGF	3
1493	CTLA4	3
1514	CTSL	3
1520	CTSS	3
1535	CYBA	3
1536	CYBB	3
1543	CYP1A1	3
1544	CYP1A2	3
1557	CYP2C19	3
1558	CYP2C8	3
1559	CYP2C9	3
1565	CYP2D6	3
1571	CYP2E1	3
1573	CYP2J2	3
1574	CYP3A	3
1579	CYP4A11	3
1581	CYP7A1	3
1584	CYP11B1	3
1585	CYP11B2	3
1586	CYP17A1	3
1588	CYP19A1	3
1591	CYP24A1	3
1593	CYP27A1	3
1616	DAXX	3
1634	DCN	3
1636	ACE	3
1649	DDIT3	3
1734	DIO2	3
1773	DNASE1	3
1803	DPP4	3
1805	DPT	3
1810	DR1	3
1812	DRD1	3
1827	RHEB	3
1889	ECE1	3
1896	CXCL6	3
1906	EDN1	3
1909	EDNRA	3
1938	EEF2	3
1944	EFNA3	3
1950	EGF	3
1956	EGFR	3
1958	EGR1	3
1959	EGR2	3
1969	EPHA2	3
1991	ELANE	3
1994	ELAVL1	3
2006	ELN	3
2022	ENG	3
2041	EPHA1	3
2052	EPHX1	3
2053	EPHX2	3
2056	EPO	3
2064	EDA	3
2068	ERCC2	3
2100	ESR2	3
2147	F2	3
2149	F2R	3
2152	F3	3
2153	F5	3
2157	F8	3
2158	F9	3
2160	F11	3
2161	F12	3
2167	FABP4	3
2169	FABP2	3
2170	FABP3	3
2199	FBLN2	3
2209	FCGR1A	3
2212	FCGR2A	3
2237	FEN1	3
2243	FGA	3
2244	FGB	3
2246	FGF1	3
2247	FGF2	3
2249	FGF4	3
2260	F11R	3
2263	FGFR2	3
2264	FGFR4	3
2266	FGG	3
2274	FHL2	3
2303	FOXC2	3
2308	FOXO1	3
2309	HSPB2	3
2335	FN1	3
2353	FOS	3
2355	FOSL2	3
2475	MTOR	3
2512	FTL	3
2524	FUT2	3
2525	FUT3	3
2535	FZD2	3
2597	GAPDH	3
2621	GAS6	3
2624	GATA2	3
2625	FGFR1	3
2626	GATA4	3
2643	GCH1	3
2645	GCK	3
2646	GCKR	3
2688	GH1	3
2690	GHR	3
2691	GATA3	3
2693	GHSR	3
2701	GJA4	3
2719	GPC3	3
2737	GLI3	3
2739	GLO1	3
2745	GLRX	3
2784	GNB3	3
2811	GP1BA	3
2812	GP1BB	3
2814	GP5	3
2819	GPD1	3
2833	CXCR3	3
2837	UTS2R	3
2876	GPX1	3
2890	GRIA1	3
2908	NR3C1	3
2919	CXCL1	3
2920	CXCL2	3
2932	GSK3B	3
2934	GSN	3
2938	GSTA1	3
2944	GSTM1	3
2950	GSTP1	3
2952	GSTT1	3
2997	GYS1	3
3002	GZMB	3
3039	HBA1	3
3053	SERPIND1	3
3075	CFH	3
3077	HFE	3
3082	HGF	3
3084	NRG1	3
3091	HIF1A	3
3106	HLA-B	3
3117	HLA-DQA1	3
3123	HLA-DRB1	3
3135	HLA-G	3
3146	HMGB1	3
3156	HMGCR	3
3159	HMGA1	3
3162	HMOX1	3
3198	HOXA1	3
3240	HP	3
3273	HRG	3
3290	HSD11B1	3
3297	HSF1	3
3303	HSPA1A	3
3306	HSPA2	3
3308	HSPA4	3
3309	GHRH	3
3315	HSPB1	3
3316	IL18R1	3
3320	HSP90AA1	3
3329	HSPD1	3
3356	HTR2A	3
3371	TNC	3
3383	ICAM1	3
3456	IFNB1	3
3458	IFNG	3
3479	IGF1	3
3480	IGF1R	3
3484	IGFBP1	3
3486	IGFBP3	3
3491	EGLN1	3
3552	IL1A	3
3553	IL1B	3
3554	IL1R1	3
3557	IL1RN	3
3558	IL2	3
3565	IL4	3
3567	IL5	3
3569	IL6	3
3572	IL6ST	3
3576	IL8	3
3577	CXCR1	3
3579	CXCR2	3
3586	IL10	3
3589	IL11	3
3593	IL12B	3
3603	IL16	3
3605	IL17A	3
3606	IL18	3
3609	ILF3	3
3611	ILK	3
3627	CXCL10	3
3638	INSIG1	3
3651	PDX1	3
3654	IRAK1	3
3663	IRF5	3
3670	ISL1	3
3673	ITGA2	3
3674	ITGA2B	3
3689	ITGB2	3
3699	ITIH3	3
3710	ITPR3	3
3717	JAK2	3
3728	JUP	3
3745	KCNB1	3
3753	MDM2	3
3757	KCNH2	3
3778	KCNMA1	3
3784	KCNQ1	3
3791	KDR	3
3816	KLK1	3
3909	LAMA3	3
3920	LAMP2	3
3929	LBP	3
3931	LCAT	3
3934	LCN2	3
3938	LCT	3
3949	LDLR	3
3952	LEP	3
3976	LIF	3
3990	LIPC	3
3992	FADS1	3
4000	LMNA	3
4015	LOX	3
4023	LPL	3
4035	LRP1	3
4043	LRPAP1	3
4045	LSAMP	3
4048	LTA4H	3
4052	LTBP1	3
4056	LTC4S	3
4057	LTF	3
4086	SMAD7	3
4087	SMAD2	3
4092	STAR	3
4128	MAOA	3
4153	MBL2	3
4193	MMP14	3
4208	MEF2C	3
4210	MEFV	3
4217	MAP3K5	3
4223	MEOX2	3
4240	MFGE8	3
4256	MGP	3
4261	CIITA	3
4282	MIF	3
4283	CXCL9	3
4294	MAP3K10	3
4306	NR3C2	3
4312	MMP1	3
4313	MMP2	3
4314	MMP3	3
4316	MMP7	3
4317	MMP8	3
4318	MMP9	3
4321	MMP12	3
4322	MMP13	3
4323	PAK1	3
4353	MPO	3
4363	ABCC1	3
4481	MSR1	3
4482	MSRA	3
4507	MTAP	3
4513	COX2	3
4519	MT-CYB	3
4524	MTHFR	3
4536	ND2	3
4547	MTTP	3
4548	MTR	3
4552	MTRR	3
4602	MYB	3
4609	MYC	3
4615	MYD88	3
4616	GADD45B	3
4635	MYL4	3
4638	MYLK	3
4684	NCAM1	3
4693	NDP	3
4772	NFATC1	3
4780	NFE2L2	3
4790	NFKB1	3
4791	NFKB2	3
4792	NFKBIA	3
4795	NFKBIL1	3
4803	NGF	3
4842	NOS1	3
4843	NOS2	3
4851	NOTCH1	3
4852	NPY	3
4854	NOTCH3	3
4855	NOTCH4	3
4878	NPPA	3
4879	NPPB	3
4881	NPR1	3
4882	NPR2	3
4929	NR4A2	3
4946	OAZ1	3
4969	OGN	3
4978	OPCML	3
4982	TNFRSF11B	3
5008	OSM	3
5024	P2RX3	3
5025	P2RX4	3
5027	P2RX7	3
5028	P2RY1	3
5029	P2RY2	3
5048	PAFAH1B1	3
5050	PAFAH1B3	3
5054	SERPINE1	3
5055	SERPINB2	3
5058	PDK1	3
5064	PALM	3
5066	PAM	3
5069	PAPPA	3
5074	PAWR	3
5111	PCNA	3
5118	PCOLCE	3
5125	PCSK5	3
5126	PCSK2	3
5133	PDCD1	3
5144	PDE4D	3
5155	PDGFB	3
5163	PER2	3
5167	ENPP1	3
5170	PDPK1	3
5197	PF4V1	3
5225	PGC	3
5243	ABCB1	3
5245	PHB	3
5265	SERPINA1	3
5281	PIGF	3
5288	PIK3C2G	3
5292	PIM1	3
5294	PIK3CG	3
5308	PITX2	3
5320	PLA2G2A	3
5321	PLA2G4A	3
5322	PLA2G5	3
5325	PLAGL1	3
5327	PLAT	3
5328	PLAU	3
5329	PLAUR	3
5340	PLG	3
5346	PLIN1	3
5348	FXYD1	3
5360	PLTP	3
5446	PON3	3
5460	POU5F1	3
5465	PPARA	3
5467	PPARD	3
5468	PPARG	3
5473	PPBP	3
5578	PRKCA	3
5580	PTPN1	3
5581	PRKCE	3
5583	PRKCH	3
5593	PRKG2	3
5594	MAPK1	3
5599	MAPK8	3
5624	PROC	3
5627	PROS1	3
5657	PRTN3	3
5686	PSMA5	3
5687	PSMA6	3
5715	PSMD9	3
5728	PTEN	3
5730	PTGDS	3
5732	PTGER2	3
5733	PTGER3	3
5740	PTGIS	3
5741	PTH	3
5742	PTGS1	3
5743	PTGS2	3
5744	PTHLH	3
5747	PTK2	3
5764	PTN	3
5770	RCAN1	3
5777	PTPN6	3
5780	PTPN9	3
5806	PTX3	3
5819	PVRL2	3
5921	RASA1	3
5950	RBP4	3
5966	REL	3
5970	RELA	3
5972	REN	3
5979	RET	3
5997	RGS2	3
6009	RUNX1	3
6010	RHO	3
6093	ROCK1	3
6098	ROS1	3
6117	RPA1	3
6129	RPL7	3
6262	RYR2	3
6263	RYR3	3
6271	S100A1	3
6272	SORT1	3
6279	S100A8	3
6280	S100A9	3
6283	S100A12	3
6285	S100B	3
6287	SAA@	3
6288	SAA1	3
6329	SEMA3A	3
6331	SCN5A	3
6340	SCNN1G	3
6352	CCL5	3
6354	CCL7	3
6356	CCL11	3
6362	CCL18	3
6363	CCL19	3
6366	CCL21	3
6367	CCL22	3
6372	CUL7	3
6374	CXCL5	3
6376	CX3CL1	3
6382	SDC1	3
6385	SDC4	3
6401	SELE	3
6402	SELL	3
6403	SELP	3
6404	SELPLG	3
6405	SEMA3F	3
6422	SFRP1	3
6423	SIRT3	3
6424	SFRP4	3
6441	SFTPD	3
6446	SGK1	3
6462	SHBG	3
6464	SHC1	3
6502	SKP2	3
6506	SLC1A2	3
6508	SLC4A3	3
6513	SLC2A1	3
6517	SLC2A4	3
6525	SMTN	3
6532	SLC6A4	3
6546	SLC8A1	3
6548	SLC9A1	3
6581	SLC22A3	3
6590	SLPI	3
6614	SIGLEC1	3
6646	SOAT1	3
6647	SOD1	3
6648	SOD2	3
6649	SOD3	3
6657	SOX2	3
6667	SP1	3
6678	SPARC	3
6696	SPP1	3
6714	SRC	3
6720	SREBF1	3
6721	SREBF2	3
6722	SRF	3
6770	STAT6	3
6772	STAT1	3
6774	STAT3	3
6775	STAT4	3
6776	STAT5A	3
6778	STK11	3
6781	STC1	3
6794	TGFB3	3
6817	SULT1A1	3
6868	ADAM17	3
6876	TAGLN	3
6910	TBX5	3
6915	TBXA2R	3
6916	TBXAS1	3
6948	TCN2	3
7018	TF	3
7020	TFAP2A	3
7035	TFPI	3
7040	TGFB1	3
7042	TGFB2	3
7043	TLR3	3
7046	TGFBR1	3
7048	TGFBR2	3
7056	THBD	3
7057	THBS1	3
7058	THBS2	3
7060	THBS4	3
7066	THPO	3
7076	TIMP1	3
7077	TIMP2	3
7078	TIMP3	3
7079	TIMP4	3
7097	TLR2	3
7098	TRAF2	3
7099	TLR4	3
7100	TLR5	3
7124	TNF	3
7128	TNFAIP3	3
7132	TNFRSF1A	3
7133	TNFRSF1B	3
7137	TNNI3	3
7139	TNNT2	3
7157	TP53	3
7173	TPO	3
7185	TRAF1	3
7186	VCAN	3
7188	TRAF5	3
7189	TRAF6	3
7200	TRH	3
7222	TRPC3	3
7223	TRPC4	3
7226	TRPM2	3
7273	TTN	3
7293	TNFRSF4	3
7298	TYMS	3
7316	UBC	3
7349	UCN	3
7351	UCP2	3
7352	UCP3	3
7391	USF1	3
7404	UTY	3
7408	VASP	3
7412	VCAM1	3
7416	VEGFB	3
7421	VDR	3
7423	WNT1	3
7424	VEGFC	3
7436	VLDLR	3
7442	TRPV1	3
7450	VWF	3
7453	WARS	3
7471	ATF3	3
7474	WNT5A	3
7481	WNT11	3
7486	WRN	3
7490	WT1	3
7494	XBP1	3
7515	XRCC1	3
7517	XRCC3	3
7753	ZNF202	3
7850	IL1R2	3
7852	CXCR4	3
7941	PLA2G7	3
8086	AAAS	3
8111	GPR68	3
8313	AXIN2	3
8315	BRAP	3
8398	PLA2G6	3
8399	PLA2G10	3
8434	RECK	3
8470	SORBS2	3
8473	OGT	3
8518	IKBKAP	3
8529	CYP4F2	3
8550	MAPKAPK5	3
8600	TNFSF11	3
8654	PDE5A	3
8660	IRS2	3
8673	VAMP8	3
8693	GALNT4	3
8714	ABCC3	3
8737	RIPK1	3
8740	TNFSF14	3
8741	TNFSF13	3
8743	TNFSF10	3
8751	ADAM15	3
8772	FADD	3
8792	TNFRSF11A	3
8795	TNFRSF10B	3
8797	TNFRSF10A	3
8804	CREG1	3
8807	IL18RAP	3
8809	KCNE1	3
8823	FGF16	3
8840	WISP1	3
8862	APLN	3
8864	PRKCD	3
8877	SPHK1	3
8882	ZNF259	3
8906	AP1G2	3
8974	P4HA2	3
8997	KALRN	3
9002	F2RL3	3
9021	SOCS3	3
9079	LDB2	3
9173	IL1RL1	3
9261	MAPKAPK2	3
9311	ASIC3	3
9314	KLF4	3
9370	ADIPOQ	3
9388	LIPG	3
9415	FADS2	3
9423	NTN1	3
9497	SLC4A7	3
9507	ADAMTS4	3
9510	ADAMTS1	3
9518	GDF15	3
9535	GMFG	3
9564	BCAR1	3
9570	GOSR2	3
9575	CLOCK	3
9588	PRDX6	3
9590	AKAP12	3
9619	ABCG1	3
9692	KIAA0391	3
9722	NOS1AP	3
9734	HDAC9	3
9759	HDAC4	3
9817	KEAP1	3
9820	CNTF	3
9927	MFN2	3
9971	NR1H4	3
10000	AKT3	3
10014	HDAC5	3
10018	BCL2L11	3
10019	SH2B3	3
10057	ABCC5	3
10060	ABCC9	3
10062	NR1H3	3
10068	IL18BP	3
10111	RAD50	3
10135	NAMPT	3
10152	ABI2	3
10159	ATP6AP2	3
10221	TRIB1	3
10266	RAMP2	3
10267	RAMP1	3
10268	RAMP3	3
10273	STUB1	3
10344	CCL26	3
10365	KLF2	3
10371	SFRP2	3
10392	NOD1	3
10397	NDRG1	3
10413	YAP1	3
10454	TAB1	3
10461	MERTK	3
10507	SEMA4D	3
10544	PROCR	3
10587	TXNRD2	3
10599	SLCO1B1	3
10628	TXNIP	3
10631	POSTN	3
10663	CXCR6	3
10682	EBP	3
10758	TRAF3IP2	3
10763	NES	3
10800	CYSLTR1	3
10803	CCR9	3
10891	PPARGC1A	3
10911	UTS2	3
11019	LIAS	3
11093	ADAMTS13	3
11100	HNRNPUL1	3
11120	BTN2A1	3
11132	CAPN10	3
11149	BVES	3
11167	FSTL1	3
11213	IRAK3	3
11235	PDCD10	3
11267	SNF8	3
22918	CD93	3
22926	ATF6	3
22937	SCAP	3
22985	ACIN1	3
23022	PALLD	3
23171	GPD1L	3
23237	ARC	3
23274	CLEC16A	3
23410	SMAD1	3
23411	SIRT1	3
23452	ANGPTL2	3
23493	HEY2	3
23564	DDAH2	3
23586	DDX58	3
23601	CLEC5A	3
23604	DAPK2	3
23630	KCNE1L	3
23646	PLD3	3
23710	GABARAPL1	3
24145	PANX1	3
26060	APPL1	3
26136	TES	3
26191	PTPN22	3
26253	CLEC4E	3
26353	HSPA5	3
26576	SRPK3	3
26959	HBP1	3
27035	NOX1	3
27063	ANKRD1	3
27129	HSPB7	3
27185	DISC1	3
27202	GPR77	3
27250	PDCD4	3
27429	HTRA2	3
29881	NPC1L1	3
29895	MYLPF	3
50507	NOX4	3
50848	ERBB2	3
50943	FOXP3	3
51024	FIS1	3
51085	MLXIPL	3
51086	TNNI3K	3
51094	ADIPOR1	3
51129	ANGPTL4	3
51141	INSIG2	3
51185	CRBN	3
51192	CKLF	3
51206	GP6	3
51283	BFAR	3
51561	IL23A	3
51569	UFM1	3
51738	GHRL	3
51741	WWOX	3
53353	LRP1B	3
54106	TLR9	3
54345	SOX18	3
54567	DLL4	3
54583	FOXO3	3
54622	ARL15	3
54658	UGT1A1	3
54757	FAM20A	3
55576	STAB2	3
55741	EDEM2	3
55775	TDP1	3
55829	SELS	3
55937	APOM	3
56244	BTNL2	3
56603	CYP26B1	3
56606	SLC2A9	3
56672	AKIP1	3
56729	RETN	3
56848	SPHK2	3
57026	PDXP	3
57057	TBX20	3
57447	NDRG2	3
57511	COG6	3
57539	WDR35	3
57591	MKL1	3
57817	HAMP	3
58157	NGB	3
58191	CXCL16	3
59272	ACE2	3
59284	CACNG7	3
63826	SRR	3
64127	NOD2	3
64241	ABCG8	3
64333	ARHGAP9	3
64805	P2RY12	3
64866	CDCP1	3
64919	BCL11B	3
65018	PINK1	3
65125	WNK1	3
65217	PCDH15	3
79001	VKORC1	3
79068	FTO	3
79363	RSG1	3
79577	CDC73	3
79600	TCTN1	3
79602	ADIPOR2	3
79665	DHX40	3
79746	ECHDC3	3
80308	FLAD1	3
80310	PDGFD	3
80332	ADAM33	3
80350	LPAL2	3
80757	TMEM121	3
84159	ARID5B	3
84557	MAP1LC3A	3
84735	CNDP1	3
84830	C6orf105	3
84876	ORAI1	3
84938	ATG4C	3
84971	ATG4D	3
90141	EFCAB11	3
90226	UCN2	3
91039	DPP9	3
91319	DERL3	3
91543	RSAD2	3
92799	SHKBP1	3
112744	IL17F	3
114548	NLRP3	3
114784	CSMD2	3
115201	ATG4A	3
123624	AGBL1	3
124491	TMEM170A	3
126393	HSPB6	3
127435	PODN	3
130502	TTC32	3
131566	DCBLD2	3
136259	KLF14	3
145264	SERPINA12	3
148979	GLIS1	3
151126	ZNF385B	3
153090	DAB2IP	3
166929	SGMS2	3
199692	ZNF627	3
219699	UNC5B	3
221458	KIF6	3
221935	SDK1	3
259230	SGMS1	3
259296	TAS2R50	3
284252	KCTD1	3
285852	TREML4	3
286205	SCAI	3
339479	FAM5C	3
375033	PEAR1	3
376497	SLC27A1	3
387082	SUMO4	3
387715	ARMS2	3
441933	OR13G1	3
729230	CCR2	3
