# Supplementary material for: Integrated Modules Analysis to Explore the Molecular Mechanisms of Phlegm-Stasis Cementation Syndrome with Ischemic Heart Disease
Source: Front Physiol. 2018 Jan 22;9:7. doi: 10.3389/fphys.2018.00007 (PMC5786858; doi:10.3389/fphys.2018.00007)
Supplement: Supplementary file 5 [file Table5.XLS]

## Sheet: Final_results_1
Table S5. IHD-associated genes, symptom-related genes, known classical formula-related and IHD-associated targets appeared in 157 potential disease modules
ID	Module_ID	Number of genes in the module	gene_name in module	IHD-associated gene	Known IHD-related target	PSCS symptom-related geness	Classiful formula-related targets treating BS with IHD	Classiful formula-related targets treating PS with IHD
1	3	140	KIAA0415
2	3	140	KIF13A
3	3	140	KRTAP5-3
4	3	140	LGMN
5	3	140	LPAL2	LPAL2
6	3	140	LRP3
7	3	140	M6PR
8	3	140	MAST4
9	3	140	MBTPS1
10	3	140	MBTPS2
11	3	140	MIA3	MIA3
12	3	140	MUDENG
13	3	140	MUTED
14	3	140	NCALD
15	3	140	NECAP1
16	3	140	NECAP2
17	3	140	OCIAD1
18	3	140	PACS1
19	3	140	PCDH18
20	3	140	PICALM			PICALM
21	3	140	PLDN
22	3	140	PLIN3
23	3	140	PREB
24	3	140	PRKD2
25	3	140	PUM1
26	3	140	RAB1B
27	3	140	RAB35
28	3	140	RGN
29	3	140	RHOBTB3
30	3	140	SAR1A
31	3	140	SAR1B
32	3	140	SCAP	SCAP
33	3	140	SCYL1
34	3	140	SEC16A
35	3	140	SEC16B
36	3	140	SEC23A
37	3	140	SEC23B
38	3	140	SEC24A
39	3	140	SEC24B
40	3	140	SEC24C
41	3	140	SEC24D
42	3	140	SEC31A
43	3	140	SEC31B
44	3	140	SGIP1
45	3	140	SH3D19
46	3	140	SLC22A3	SLC22A3
47	3	140	SLC30A3
48	3	140	SLC39A14
49	3	140	SNAP91
50	3	140	SNAPIN
51	3	140	SNX15
52	3	140	SYNRG
53	3	140	TGM3
54	3	140	TGOLN2
55	3	140	TMED2
56	3	140	TMED3
57	3	140	TMED7
58	3	140	TMEM27
59	3	140	TRIM39
60	3	140	TXNDC5
61	3	140	VMA21
62	5	91	ADAR
63	5	91	B*15
64	5	91	B-3501
65	5	91	CIITA	CIITA
66	5	91	Cw
67	5	91	DDX58	DDX58
68	5	91	DDX60
69	5	91	DHX58
70	5	91	DTX3L
71	5	91	EPSTI1
72	5	91	GBP1
73	5	91	GBP2			GBP2
74	5	91	HERC5				HERC5	HERC5
75	5	91	HERC6
76	5	91	HLA-B57
77	5	91	HLC-C
78	5	91	IFI27
79	5	91	IFI27L1
80	5	91	IFI30			IFI30
81	5	91	IFI35
82	5	91	IFI44
83	5	91	IFI44L
84	5	91	IFI6
85	5	91	IFIH1
86	5	91	IFIT1
87	5	91	IFIT2
88	5	91	IFIT3
89	5	91	IFIT5
90	5	91	IFITM1
91	5	91	IFNA14
92	5	91	IFNA16
93	5	91	IFNA5
94	5	91	IFNA6
95	5	91	IFNA8
96	5	91	IFNB1	IFNB1
97	5	91	IP6K2
98	5	91	IRF1
99	5	91	IRF2
100	5	91	IRF2BP1
101	5	91	IRF2BP2
102	5	91	IRF3
103	5	91	IRF4			IRF4
104	5	91	IRF5	IRF5		IRF5
105	5	91	IRF6
106	5	91	IRF7
107	5	91	IRF8			IRF8
108	5	91	IRF9
109	5	91	ISG15
110	5	91	ISG20
111	5	91	MX1			MX1
112	5	91	MX2
113	5	91	NCAM1	NCAM1
114	5	91	NLRC5			NLRC5
115	5	91	NLRX1
116	5	91	NMI
117	5	91	OAS1
118	5	91	OAS2
119	5	91	OAS3
120	5	91	OASL
121	5	91	PARP12
122	5	91	PARP14
123	5	91	PARP15
124	5	91	PARP9
125	5	91	PPM1B
126	5	91	RAB4B
127	5	91	RNASEL
128	5	91	RNF125
129	5	91	RNF135
130	5	91	RNF144B
131	5	91	RNF19B
132	5	91	RSAD2	RSAD2
133	5	91	RTP4
134	5	91	SAMD9
135	5	91	SAMD9L
136	5	91	SH2D3A
137	5	91	SP100
138	5	91	SP110
139	5	91	ST8SIA3
140	5	91	ST8SIA4
141	5	91	STAT2			STAT2
142	5	91	STAU2
143	5	91	TRIM22
144	5	91	TRIM25
145	5	91	UBA7
146	5	91	UBE2L6
147	5	91	USP18
148	5	91	XAF1			XAF1
149	5	91	YTHDC2
150	5	91	ZC3HAV1
151	5	91	ZXDA
152	5	91	ZXDC
153	6	77	AMFR
154	6	77	ANKRD45
155	6	77	ANKZF1
156	6	77	AUP1
157	6	77	C11orf31
158	6	77	CA12
159	6	77	CA8
160	6	77	CANX		CANX
161	6	77	CPNE6
162	6	77	CRELD2
163	6	77	DERL1
164	6	77	DERL2
165	6	77	DERL3	DERL3
166	6	77	DIO2	DIO2
167	6	77	DIO3
168	6	77	DNAJB11
169	6	77	DNAJB9
170	6	77	DNAJC10
171	6	77	EDEM1
172	6	77	ENSG00000223767
173	6	77	ENSG00000227277
174	6	77	ERLIN2
175	6	77	ERO1L
176	6	77	ERO1LB
177	6	77	ERP44
178	6	77	FAF2
179	6	77	FOXRED2
180	6	77	HERPUD1
181	6	77	HSP90B2P
182	6	77	HSPA5	HSPA5	HSPA5			HSPA5
183	6	77	HYOU1
184	6	77	INSIG2	INSIG2
185	6	77	LECT1
186	6	77	LOC645969
187	6	77	MANF
188	6	77	MARCH6
189	6	77	NGLY1
190	6	77	NPLOC4
191	6	77	NSFL1C
192	6	77	OS9
193	6	77	P4HB
194	6	77	PDIA4
195	6	77	PDIA6
196	6	77	SCXA
197	6	77	SCXB
198	6	77	SDF2L1
199	6	77	SECISBP2			SECISBP2
200	6	77	SEL1L
201	6	77	SELENBP1			SELENBP1
202	6	77	SELK
203	6	77	SELO
204	6	77	SELS	SELS
205	6	77	SEPW1			SEPW1
206	6	77	SIL1
207	6	77	SNORD65
208	6	77	SVIP
209	6	77	SYVN1
210	6	77	TG
211	6	77	TMBIM4
212	6	77	TMEM66
213	6	77	TNMD
214	6	77	TUBE1
215	6	77	UBE2G1
216	6	77	UBE2G2
217	6	77	UBE2J1
218	6	77	UBE2J2
219	6	77	UBE4A
220	6	77	UBXN2B
221	6	77	UBXN4
222	6	77	UBXN6
223	6	77	UBXN8
224	6	77	UFD1L
225	6	77	USP13
226	6	77	USP33
227	6	77	VCP				VCP	VCP
228	6	77	VCPIP1
229	6	77	ZNF385A
230	7	72	ABCC4			ABCC4
231	7	72	ADAP2
232	7	72	ANO5
233	7	72	AOAH
234	7	72	APOD	APOD		APOD
235	7	72	ARHGAP25
236	7	72	C1orf162
237	7	72	C1QA		C1QA
238	7	72	C1QB		C1QB
239	7	72	C1QC		C1QC
240	7	72	C1R	C1R	C1R
241	7	72	C1RL
242	7	72	C1S	C1S	C1S
243	7	72	C4B	C4B
244	7	72	CD163					CD163
245	7	72	CD300E
246	7	72	CD300LB
247	7	72	CD48
248	7	72	CD52
249	7	72	CD53
250	7	72	CD93	CD93
251	7	72	CLEC4A
252	7	72	CLEC5A	CLEC5A
253	7	72	CLEC7A
254	7	72	CPPED1
255	7	72	CST1
256	7	72	CST2
257	7	72	CST4
258	7	72	CST5
259	7	72	CSTB
260	7	72	CTSD
261	7	72	CTSL1
262	7	72	CTSS	CTSS
263	7	72	CTSW
264	7	72	CYTH1
265	7	72	CYTIP
266	7	72	ENSG00000231543
267	7	72	EVI2A
268	7	72	EVI2B
269	7	72	FCGRT
270	7	72	IGHD
271	7	72	IGHV@
272	7	72	IGHV1-46
273	7	72	IGHV7-81
274	7	72	IGSF6
275	7	72	LY86
276	7	72	MARCO
277	7	72	MBL2	MBL2
278	7	72	METTL9
279	7	72	MMD2
280	7	72	MPEG1
281	7	72	MS4A6A
282	7	72	MS4A7
283	7	72	MT2A			MT2A
284	7	72	NCR2
285	7	72	OBP2A
286	7	72	OBP2B
287	7	72	SERPINB3
288	7	72	SERPINB4
289	7	72	SIGLEC15
290	7	72	SIGLEC5
291	7	72	SLAMF8
292	7	72	SLC15A3
293	7	72	SLC7A7
294	7	72	SLCO2B1
295	7	72	SNX27
296	7	72	SOLH
297	7	72	TNFAIP8L2
298	7	72	TREM1
299	7	72	TREML2
300	7	72	TYROBP
301	7	72	VSIG4
302	11	178	ABC17
303	11	178	ABCB3
304	11	178	APT2
305	11	178	B2M
306	11	178	BTNL9
307	11	178	C12orf57
308	11	178	C6orf15
309	11	178	CALR		CALR
310	11	178	CD160
311	11	178	CD1A				CD1A
312	11	178	CD1D
313	11	178	CD2
314	11	178	CD247			CD247
315	11	178	CD27
316	11	178	CD274
317	11	178	CD38
318	11	178	CD3D			CD3D
319	11	178	CD3E			CD3E
320	11	178	CD3G
321	11	178	CD4	CD4
322	11	178	CD5	CD5
323	11	178	CD6
324	11	178	CD69					CD69
325	11	178	CD7
326	11	178	CD80					CD80
327	11	178	CD8A
328	11	178	CD8B
329	11	178	CD8BP
330	11	178	CLEC2D
331	11	178	CLECL1
332	11	178	CRTAM
333	11	178	DBC1
334	11	178	EA1.2
335	11	178	ENSG00000137403
336	11	178	ENSG00000204475
337	11	178	ENSG00000204642
338	11	178	ENSG00000206235
339	11	178	ENSG00000206281
340	11	178	ENSG00000206452
341	11	178	ENSG00000211775
342	11	178	ENSG00000211777
343	11	178	ENSG00000211784
344	11	178	ENSG00000211789
345	11	178	ENSG00000211794
346	11	178	ENSG00000211799
347	11	178	ENSG00000211800
348	11	178	ENSG00000211801
349	11	178	ENSG00000211805
350	11	178	ENSG00000211807
351	11	178	ENSG00000211812
352	11	178	ENSG00000211814
353	11	178	ENSG00000211889
354	11	178	ENSG00000224212
355	11	178	ENSG00000227816
356	11	178	ENSG00000229215
357	11	178	ENSG00000229252
358	11	178	ENSG00000230254
359	11	178	ENSG00000230413
360	11	178	ENSG00000233904
361	11	178	ENSG00000235680
362	11	178	ENSG00000236490
363	11	178	ENSG00000237216
364	11	178	EOMES
365	11	178	EPS8L1
366	11	178	ERAP1			ERAP1
367	11	178	ERAP2
368	11	178	ERP27
369	11	178	FAT11
370	11	178	FCGR1C
371	11	178	FCGR2A	FCGR2A	FCGR2A
372	11	178	FCGR2C		FCGR2C
373	11	178	FCGR3A		FCGR3A
374	11	178	FCGR3B		FCGR3B
375	11	178	FCHSD2
376	11	178	GNLY
377	11	178	GPR171
378	11	178	GZMA
379	11	178	GZMB	GZMB
380	11	178	GZMH
381	11	178	GZMK
382	11	178	hADV14S1
383	11	178	HCG4P11
384	11	178	HLA-A
385	11	178	HLA-A*0217
386	11	178	HLA-A*2410
387	11	178	HLA-A*33
388	11	178	HLA-A24AK
389	11	178	HLA-A26
390	11	178	HLA-ABC
391	11	178	HLA-B	HLA-B		HLA-B
392	11	178	HLA-B*40
393	11	178	HLA-B41
394	11	178	HLAC
395	11	178	HLA-C
396	11	178	HLA-Cw*
397	11	178	HLA-Cw*07
398	11	178	HLA-E
399	11	178	HLAF
400	11	178	HLA-F
401	11	178	HLA-G	HLA-G		HLA-G
402	11	178	HM13
403	11	178	IGHV3-9
404	11	178	IGKV3-11
405	11	178	IGLC1
406	11	178	IGLC3
407	11	178	IL28A
408	11	178	ILT8
409	11	178	ITM2A
410	11	178	KIR2DL1
411	11	178	KIR2DL2
412	11	178	KIR2DL3
413	11	178	KIR2DL4
414	11	178	KIR2DS4
415	11	178	KIR3DL1
416	11	178	KIR3DL2
417	11	178	KIR3DL3
418	11	178	KLRA1
419	11	178	KLRB1			KLRB1
420	11	178	KLRC1
421	11	178	KLRC2
422	11	178	KLRC3
423	11	178	KLRC4
424	11	178	KLRD1
425	11	178	LAG3
426	11	178	LAMP1
427	11	178	LGALS3BP
428	11	178	LILRA1
429	11	178	LILRA2
430	11	178	LILRA4
431	11	178	LILRB1
432	11	178	LILRB2
433	11	178	LILRB3
434	11	178	LILRB4
435	11	178	LILRB5
436	11	178	LSR
437	11	178	MARCH4
438	11	178	MHC-G
439	11	178	MRAP
440	11	178	NKG7
441	11	178	NUCB2			NUCB2
442	11	178	OSCAR
443	11	178	PAG1
444	11	178	PCSK7
445	11	178	PCSK9	PCSK9				PCSK9
446	11	178	PCYOX1
447	11	178	PDCD1	PDCD1		PDCD1
448	11	178	PDCD1LG2
449	11	178	PDIA3
450	11	178	PPIB
451	11	178	PPIC
452	11	178	PRF1
453	11	178	PTPRC
454	11	178	PTPRCAP
455	11	178	SALL3
456	11	178	SAMSN1
457	11	178	SECTM1
458	11	178	SLA2
459	11	178	SLC5A11
460	11	178	SLC6A1				SLC6A1	SLC6A1
461	11	178	SMPDL3A
462	11	178	SPG20
463	11	178	STAC
464	11	178	TAP1
465	11	178	TAP2			TAP2
466	11	178	TAP2-G
467	11	178	TAPBP
468	11	178	TCRA
469	11	178	TNFRSF11A	TNFRSF11A
470	11	178	TPN
471	11	178	TRAC
472	11	178	TRBC1
473	11	178	TRBC2
474	11	178	TRIM45
475	11	178	TWIST2
476	11	178	UEVLD
477	11	178	USH2A
478	11	178	ZBTB22
479	11	178	ZBTB7B
480	15	51	BRD2
481	15	51	BRD3
482	15	51	CNNM1
483	15	51	CTSF
484	15	51	CTSL2
485	15	51	DMA
486	15	51	DQA1-0103
487	15	51	DQB1
488	15	51	DQB1-02
489	15	51	DRB4
490	15	51	ENSG00000206302
491	15	51	ENSG00000206305
492	15	51	ENSG00000211788
493	15	51	ENSG00000211802
494	15	51	ENSG00000227826
495	15	51	ENSG00000228987
496	15	51	ENSG00000229074
497	15	51	ENSG00000230463
498	15	51	ENSG00000232962
499	15	51	ENSG00000233192
500	15	51	ENSG00000234154
501	15	51	ENSG00000234794
502	15	51	ENSG00000241674
503	15	51	ENSG00000241910
504	15	51	ENSG00000242574
505	15	51	ENSG00000243067
506	15	51	ENSG00000243189
507	15	51	ENSG00000243719
508	15	51	FNDC3A
509	15	51	HLA-DMA
510	15	51	HLA-DMB
511	15	51	HLA-DP
512	15	51	HLA-DPA1
513	15	51	HLA-DPB1			HLA-DPB1
514	15	51	HLA-DQA1	HLA-DQA1
515	15	51	HLA-DQA2
516	15	51	HLA-DR15
517	15	51	HLA-DR3B
518	15	51	HLA-DRB4
519	15	51	HLA-DRB5
520	15	51	HLA-DRB7
521	15	51	HLA-DXA
522	15	51	MARCH1
523	15	51	MLRW
524	15	51	MSLN
525	15	51	MUC16
526	15	51	PLT1
527	15	51	RING7
528	15	51	SS2
529	15	51	WDR11
530	15	51	ZNF157
531	16	17	EDEM2	EDEM2
532	16	17	EDEM3
533	16	17	GANAB
534	16	17	MAN1A1
535	16	17	MAN1A2
536	16	17	MAN1B1
537	16	17	MAN1C1
538	16	17	MAN2A1
539	16	17	MAN2A2
540	16	17	MANEA
541	16	17	MGAT1
542	16	17	MLEC
543	16	17	PRKCSH			PRKCSH
544	16	17	SLC35B1
545	16	17	SLC35C1
546	16	17	SLC35D1
547	16	17	SLC35D2
548	21	87	AGRN
549	21	87	AVGR8
550	21	87	B3GALT6
551	21	87	B3GAT1
552	21	87	B3GAT3
553	21	87	B4GALT7
554	21	87	BCAN
555	21	87	BGN
556	21	87	BPNT1
557	21	87	CCDC80
558	21	87	CHPF
559	21	87	CHPF2
560	21	87	CHST11
561	21	87	CHST12
562	21	87	CHST13
563	21	87	CHST14
564	21	87	CHST15
565	21	87	CHST3
566	21	87	CHST7
567	21	87	CHSY1
568	21	87	CHSY3
569	21	87	CPA3
570	21	87	CSGALNACT1
571	21	87	CSGALNACT2
572	21	87	CSPG4
573	21	87	CSPG5
574	21	87	DCN	DCN
575	21	87	DSE
576	21	87	DYM
577	21	87	ENSG00000168477
578	21	87	ENSG00000226710
579	21	87	ENSG00000231608
580	21	87	EXT1
581	21	87	EXT2
582	21	87	EXTL1
583	21	87	EXTL2
584	21	87	EXTL3
585	21	87	FBLN1
586	21	87	FBLN2	FBLN2
587	21	87	GALNS
588	21	87	GLCE
589	21	87	GPC1
590	21	87	GPC2
591	21	87	GPC3	GPC3
592	21	87	GPC4
593	21	87	GPC5			GPC5
594	21	87	GPC6
595	21	87	GXYLT1
596	21	87	GXYLT2
597	21	87	HPSE
598	21	87	HPSE2
599	21	87	HS2ST1
600	21	87	HS3ST1
601	21	87	HS3ST2
602	21	87	HS3ST3A1				HS3ST3A1
603	21	87	HS3ST6
604	21	87	HS6ST1
605	21	87	HS6ST2
606	21	87	HS6ST3
607	21	87	HSPG2
608	21	87	IDS
609	21	87	IDUA
610	21	87	LACRT
611	21	87	LYST
612	21	87	MFAP2			MFAP2
613	21	87	MFAP3
614	21	87	MFAP5
615	21	87	NCAN
616	21	87	NDST1
617	21	87	NDST2
618	21	87	NDST3
619	21	87	NDST4
620	21	87	NID1
621	21	87	PANK1
622	21	87	PAPSS1
623	21	87	PAPSS2
624	21	87	SDC3
625	21	87	SEP15
626	21	87	SULT1A1	SULT1A1
627	21	87	SULT1A2
628	21	87	SULT1A3
629	21	87	UGGT1
630	21	87	UST
631	21	87	VCAN	VCAN
632	1	67	ALG1
633	1	67	ALG12
634	1	67	ALG13
635	1	67	ALG14
636	1	67	ALG2
637	1	67	ALG3
638	1	67	ALG5
639	1	67	ALG6
640	1	67	ALG8
641	1	67	ALG9
642	1	67	C4orf17
643	1	67	C4orf43
644	1	67	C7	C7
645	1	67	C8A
646	1	67	C8B
647	1	67	C8G
648	1	67	C9	C9
649	1	67	CD1E
650	1	67	CD59	CD59
651	1	67	DOLK
652	1	67	DOLPP1
653	1	67	DPAGT1
654	1	67	DPM1
655	1	67	DPM2
656	1	67	DPM3
657	1	67	ENSG00000223666
658	1	67	FABP2	FABP2
659	1	67	FAM90A1
660	1	67	FAM90A2P
661	1	67	FOXQ1
662	1	67	GMDS
663	1	67	GMPPA
664	1	67	GMPPB
665	1	67	GPAA1
666	1	67	HOXC13
667	1	67	MAN2B1
668	1	67	MANBA
669	1	67	MGAT4C
670	1	67	MPDU1
671	1	67	PGAP1
672	1	67	PIGA
673	1	67	PIGB
674	1	67	PIGC
675	1	67	PIGF	PIGF
676	1	67	PIGG
677	1	67	PIGH
678	1	67	PIGK
679	1	67	PIGL
680	1	67	PIGM
681	1	67	PIGN
682	1	67	PIGO
683	1	67	PIGP
684	1	67	PIGQ
685	1	67	PIGS
686	1	67	PIGT
687	1	67	PIGU
688	1	67	PIGV
689	1	67	PIGW
690	1	67	PIGX
691	1	67	PIGY
692	1	67	PMM2
693	1	67	PRAMEF3
694	1	67	RFT1
695	1	67	SDF2
696	1	67	TEX13A
697	1	67	TSTA3
698	1	67	TUBB4Q
699	3	140	AAK1
700	3	140	AFTPH
701	3	140	AGAP1
702	3	140	ANXA4			ANXA4
703	3	140	AP1B1
704	3	140	AP1G1
705	3	140	AP1G2	AP1G2
706	3	140	AP1M1
707	3	140	AP1M2
708	3	140	AP1S1
709	3	140	AP1S2
710	3	140	AP1S3
711	3	140	AP2A1
712	3	140	AP2A2
713	3	140	AP2B1
714	3	140	AP2M1
715	3	140	AP2S1
716	3	140	AP3B1
717	3	140	AP3D1
718	3	140	AP3M1
719	3	140	AP3M2
720	3	140	AP3S1
721	3	140	AP3S2
722	3	140	AP4B1
723	3	140	AP4E1
724	3	140	AP4M1
725	3	140	AP4S1
726	3	140	ARCN1
727	3	140	ARF1
728	3	140	ARFGAP1
729	3	140	ATF6B
730	3	140	BLOC1S1
731	3	140	BLOC1S3
732	3	140	C20orf29
733	3	140	C3orf58
734	3	140	CCDC91
735	3	140	CD74	CD74
736	3	140	CLINT1
737	3	140	CLTA
738	3	140	CLTB
739	3	140	CLTC
740	3	140	CLTCL1
741	3	140	CNO
742	3	140	COPA
743	3	140	COPB1
744	3	140	COPB2
745	3	140	COPE
746	3	140	COPG
747	3	140	COPG2
748	3	140	COPZ1
749	3	140	COPZ2
750	3	140	CREG1	CREG1
751	3	140	CST6			CST6
752	3	140	CYTH3
753	3	140	DENND1A
754	3	140	DENND1C
755	3	140	DNAJC6
756	3	140	DTNBP1
757	3	140	ENSG00000204287
758	3	140	ENSG00000223865
759	3	140	ENSG00000226260
760	3	140	ENSG00000228813
761	3	140	ENSG00000229493
762	3	140	ENSG00000231389
763	3	140	ENSG00000232629
764	3	140	FTH1
765	3	140	FTL	FTL
766	3	140	GBF1
767	3	140	GGA1
768	3	140	GGA2
769	3	140	GGA3
770	3	140	HERC1
771	3	140	HFE	HFE		HFE
772	3	140	HIP1
773	3	140	HIP1R
774	3	140	HLA-DQB2
775	3	140	IGF2R
776	3	140	KDELR1
777	3	140	KDELR2
778	21	87	VWA1
779	21	87	XYLT2
780	21	87	ZNF469
781	24	6	AEZ
782	24	6	SLC30A1	SLC30A1
783	24	6	SLC30A4
784	24	6	SLC39A2
785	24	6	SLC39A5
786	24	6	TMC8
787	25	67	ABC27
788	25	67	ADAMTSL4
789	25	67	APOBEC2
790	25	67	APOBEC4
791	25	67	ATPIF1
792	25	67	BRS3
793	25	67	C1orf103
794	25	67	C1orf105
795	25	67	C1orf138
796	25	67	CCDC39
797	25	67	CELA3A
798	25	67	CEP350
799	25	67	CFHR3
800	25	67	CTSK
801	25	67	CWF19L1
802	25	67	EA2.1
803	25	67	ENSG00000168452
804	25	67	ENSG00000173503
805	25	67	ENSG00000206314
806	25	67	ENSG00000206357
807	25	67	ENSG00000215522
808	25	67	ENSG00000227761
809	25	67	ENSG00000228186
810	25	67	ENSG00000228284
811	25	67	ENSG00000228357
812	25	67	ENSG00000228581
813	25	67	ENSG00000230341
814	25	67	ENSG00000231257
815	25	67	ENSG00000231641
816	25	67	ENSG00000232062
817	25	67	ENSG00000233564
818	25	67	ENSG00000234836
819	25	67	ENSG00000235569
820	25	67	ENSG00000235915
821	25	67	ENSG00000237103
822	25	67	ENSG00000241253
823	25	67	FAM183A
824	25	67	FCGR1A	FCGR1A	FCGR1A
825	25	67	FNDC5
826	25	67	GBP4
827	25	67	GBP5
828	25	67	GBP7
829	25	67	GLT25D2
830	25	67	HBM
831	25	67	HECTD3
832	25	67	HLA-DQB1
833	25	67	IVNS1ABP
834	25	67	KIAA0090
835	25	67	KIAA1614
836	25	67	LCE2B
837	25	67	LRRC18
838	25	67	NMB
839	25	67	PPIAL4C
840	25	67	PTPN7
841	25	67	RGS13
842	25	67	SCP2
843	25	67	SRPX
844	25	67	ST7L
845	25	67	TATDN3
846	25	67	TMEM201
847	25	67	TMOD4
848	25	67	TNX
849	25	67	TRIT1
850	25	67	TTC4
851	25	67	VPS72
852	25	67	WDR65
853	25	67	ZMYND11
854	26	21	CDH23
855	26	21	CLRN1
856	26	21	DFNB31
857	26	21	GPR98
858	26	21	LRRC4
859	26	21	LRRC4C
860	26	21	MYO15A
861	26	21	MYO7A
862	26	21	NTNG1			NTNG1
863	26	21	NTNG2			NTNG2
864	26	21	OTOA
865	26	21	OTOG
866	26	21	PDZD7
867	26	21	SLC4A7	SLC4A7
868	26	21	TECTA
869	26	21	TECTB
870	26	21	TWF2
871	26	21	USH1C
872	26	21	USH1G
873	26	21	VEZT
874	26	21	ZAN
875	29	133	ABCF1
876	29	133	ACOT7
877	29	133	ANO6
878	29	133	BAIAP2L2
879	29	133	BAT5
880	29	133	C10orf107
881	29	133	C1orf141
882	29	133	C1orf150
883	29	133	C1orf151
884	29	133	C1orf194
885	29	133	C1orf201
886	29	133	C1orf43
887	29	133	C3orf21
888	29	133	CC2D1B
889	29	133	CCDC88B
890	29	133	CELF3
891	29	133	CENPBD1
892	29	133	DDR1
893	29	133	DPH1
894	29	133	DPH2
895	29	133	DPH3
896	29	133	DPH5
897	29	133	ENSG00000137345
898	29	133	ENSG00000204304
899	29	133	ENSG00000204427
900	29	133	ENSG00000206284
901	29	133	ENSG00000206412
902	29	133	ENSG00000215811
903	29	133	ENSG00000223481
904	29	133	ENSG00000224305
905	29	133	ENSG00000224398
906	29	133	ENSG00000224496
907	29	133	ENSG00000226201
908	29	133	ENSG00000227122
909	29	133	ENSG00000228116
910	29	133	ENSG00000228727
911	29	133	ENSG00000228854
912	29	133	ENSG00000230456
913	29	133	ENSG00000231618
914	29	133	ENSG00000232326
915	29	133	ENSG00000234032
916	29	133	ENSG00000234137
917	29	133	ENSG00000234370
918	29	133	ENSG00000234651
919	29	133	ENSG00000235336
920	29	133	ENSG00000235439
921	29	133	ENSG00000236902
922	29	133	ENSG00000237165
923	29	133	ENSG00000237431
924	29	133	ENSG00000237495
925	29	133	ENSG00000240957
926	29	133	ENSG00000241132
927	29	133	FLOT1
928	29	133	FNDC7
929	29	133	FUCA1
930	29	133	G17
931	29	133	G5
932	29	133	GCET2
933	29	133	GPRC5C
934	29	133	HACE1
935	29	133	HAX1
936	29	133	HHLA2
937	29	133	HHLA3
938	29	133	HIST2H3A
939	29	133	HMGN2
940	29	133	HMGN3
941	29	133	HPCA
942	29	133	HYAL3
943	29	133	HYI
944	29	133	KIAA1324
945	29	133	KIF21B
946	29	133	KTI12
947	29	133	LAIR2
948	29	133	LRRC29
949	29	133	LRRC40
950	29	133	MACF1
951	29	133	MAGOH			MAGOH
952	29	133	MIDN
953	29	133	MLKL
954	29	133	MLLT10
955	29	133	MOGIG2
956	29	133	MTMR11
957	29	133	NAIP
958	29	133	NBL1
959	29	133	NELL2
960	29	133	NG26
961	29	133	OTUD7B
962	29	133	OVCA2
963	29	133	PCDH15	PCDH15
964	29	133	PCNXL2
965	29	133	PDE4DIP
966	29	133	PHF1
967	29	133	PILRB
968	29	133	PITRM1
969	29	133	PLEKHA6
970	29	133	PLSCR4
971	29	133	PPFIA4
972	29	133	PPP1R15B
973	29	133	PRUNE
974	29	133	RAB18
975	29	133	RAB3B
976	29	133	RABGAP1L
977	29	133	RGS5
978	29	133	RING5
979	29	133	RNF
980	29	133	SERF1A
981	29	133	SERGEF
982	29	133	SIKE1
983	29	133	SLC26A9
984	29	133	SLC39A1
985	29	133	SLC6A9
986	29	133	SNORD52
987	29	133	SPAG7
988	29	133	SSU72
989	29	133	TARS2
990	29	133	TDRKH
991	29	133	TMEM222
992	29	133	TMEM82
993	29	133	TMEM8A
994	29	133	TP53BP2
995	29	133	TPRG1L
996	29	133	TRIM21
997	29	133	TROVE2
998	29	133	UBAP2L
999	29	133	USP48
1000	29	133	VASH2
1001	29	133	WDR63
1002	29	133	ZCCHC11
1003	29	133	ZCCHC17
1004	29	133	ZDHHC7
1005	29	133	ZFYVE9
1006	29	133	ZNF589
1007	29	133	ZYG11B
1008	31	149	170A
1009	31	149	AADACL3
1010	31	149	AGL
1011	31	149	AGMAT
1012	31	149	AGPAT1
1013	31	149	AKR7A2
1014	31	149	ANO7L1
1015	31	149	ARTN
1016	31	149	ATAD3A
1017	31	149	BOLA1
1018	31	149	BTF3L4
1019	31	149	C10orf114
1020	31	149	C1orf113
1021	31	149	C1orf123			C1orf123
1022	31	149	CACHD1
1023	31	149	CAMK2N1
1024	31	149	CAP1
1025	31	149	CFHR2
1026	31	149	COMMD3
1027	31	149	DDR
1028	31	149	DHX16
1029	31	149	DNAJC16
1030	31	149	ECHDC2
1031	31	149	ECHDC3	ECHDC3
1032	31	149	ECM1
1033	31	149	EGFL8
1034	31	149	ELF3
1035	31	149	ENSG00000096155
1036	31	149	ENSG00000206289
1037	31	149	ENSG00000206301
1038	31	149	ENSG00000206315
1039	31	149	ENSG00000206320
1040	31	149	ENSG00000206324
1041	31	149	ENSG00000206329
1042	31	149	ENSG00000206331
1043	31	149	ENSG00000206355
1044	31	149	ENSG00000206449
1045	31	149	ENSG00000206460
1046	31	149	ENSG00000206461
1047	31	149	ENSG00000206472
1048	31	149	ENSG00000206486
1049	31	149	ENSG00000206492
1050	31	149	ENSG00000206495
1051	31	149	ENSG00000206500
1052	31	149	ENSG00000215425
1053	31	149	ENSG00000221974
1054	31	149	ENSG00000223355
1055	31	149	ENSG00000224472
1056	31	149	ENSG00000226264
1057	31	149	ENSG00000226560
1058	31	149	ENSG00000226826
1059	31	149	ENSG00000227780
1060	31	149	ENSG00000228333
1061	31	149	ENSG00000228605
1062	31	149	ENSG00000229061
1063	31	149	ENSG00000229094
1064	31	149	ENSG00000229381
1065	31	149	ENSG00000229496
1066	31	149	ENSG00000230034
1067	31	149	ENSG00000230143
1068	31	149	ENSG00000230308
1069	31	149	ENSG00000230514
1070	31	149	ENSG00000230726
1071	31	149	ENSG00000230791
1072	31	149	ENSG00000230885
1073	31	149	ENSG00000231041
1074	31	149	ENSG00000231488
1075	31	149	ENSG00000231945
1076	31	149	ENSG00000233095
1077	31	149	ENSG00000233164
1078	31	149	ENSG00000233890
1079	31	149	ENSG00000234114
1080	31	149	ENSG00000234514
1081	31	149	ENSG00000235905
1082	31	149	ENSG00000236222
1083	31	149	ENSG00000236399
1084	31	149	ENSG00000236560
1085	31	149	ENSG00000237889
1086	31	149	ENSG00000239497
1087	31	149	ENSG00000240118
1088	31	149	ERI3
1089	31	149	FAM171A1
1090	31	149	FAM72A
1091	31	149	FBXO18
1092	31	149	FOXE3
1093	31	149	G5A
1094	31	149	GB1
1095	31	149	GDAP2
1096	31	149	GFRA4
1097	31	149	GJB4
1098	31	149	GPR161
1099	31	149	GPX7
1100	31	149	HES2
1101	31	149	HHIPL2
1102	31	149	HLA-DRB1	HLA-DRB1		HLA-DRB1
1103	31	149	IER3
1104	31	149	IFI16
1105	31	149	IL24			IL24
1106	31	149	IPO13
1107	31	149	LASS2
1108	31	149	LHX9
1109	31	149	LPHN1
1110	31	149	LRRC7
1111	31	149	LTA	LTA		LTA
1112	31	149	LTB
1113	31	149	MAGI3
1114	31	149	MAP7D1
1115	31	149	MEGF6
1116	31	149	MICA
1117	31	149	MSL2
1118	31	149	NCR3
1119	31	149	NUCB1
1120	31	149	PAQR6
1121	31	149	PHTF1
1122	31	149	PLEKHM2
1123	31	149	PLOD1
1124	31	149	PPIE
1125	31	149	PRAMEF1
1126	31	149	PRAMEF12
1127	31	149	PRPF38B
1128	31	149	PRR3
1129	31	149	RFP
1130	31	149	RIMKLA
1131	31	149	S100A14
1132	31	149	S100A16
1133	31	149	S100A2
1134	31	149	S100A4
1135	31	149	SAMD13
1136	31	149	SCNN1D
1137	31	149	SERBP1
1138	31	149	SHOX2
1139	31	149	SLC22A1			SLC22A1
1140	31	149	SLC35A1
1141	31	149	SLC35A3
1142	31	149	SLC35B4
1143	31	149	SLC39A4
1144	31	149	SPEM1
1145	31	149	TCF19
1146	31	149	TM2D1
1147	31	149	TMEM107
1148	31	149	TMEM53
1149	31	149	TNFRSF25
1150	31	149	TNFSF12
1151	31	149	TNFSF15
1152	31	149	TRIM23
1153	31	149	TRIM27
1154	31	149	ZMYND15
1155	31	149	ZNF44
1156	31	149	ZNF669
1157	34	11	ARHGAP21
1158	34	11	C2	C2
1159	34	11	DMXL2
1160	34	11	ENSG00000206488
1161	34	11	MADD
1162	34	11	MFSD2A
1163	34	11	RAB3GAP1
1164	34	11	RAB3GAP2
1165	34	11	TMEM59
1166	34	11	WDR7			WDR7
1167	34	11	ZMYM1
1168	36	66	ADPRH
1169	36	66	APOM	APOM
1170	36	66	ASNA1
1171	36	66	ATP2B4
1172	36	66	BAT2
1173	36	66	BAT3			BAT3
1174	36	66	BAT4
1175	36	66	C1orf228
1176	36	66	C1orf53
1177	36	66	C1orf93
1178	36	66	C6orf26
1179	36	66	CELA3B
1180	36	66	CRCT1
1181	36	66	DBX1
1182	36	66	DENND1B			DENND1B
1183	36	66	DMRTA2
1184	36	66	DYRK3
1185	36	66	ELAVL4
1186	36	66	ENSG00000204438
1187	36	66	ENSG00000206408
1188	36	66	ENSG00000225164
1189	36	66	ENSG00000226618
1190	36	66	ENSG00000228163
1191	36	66	ENSG00000228760
1192	36	66	ENSG00000229300
1193	36	66	ENSG00000231116
1194	36	66	ENSG00000231974
1195	36	66	ENSG00000233210
1196	36	66	ENSG00000233345
1197	36	66	ENSG00000233348
1198	36	66	ENSG00000233599
1199	36	66	ENSG00000236011
1200	36	66	ENSG00000237403
1201	36	66	ENSG00000242386
1202	36	66	G3
1203	36	66	G3a
1204	36	66	GET4
1205	36	66	GSX2
1206	36	66	HP1BP3
1207	36	66	IFRD2
1208	36	66	KPRP
1209	36	66	LCE2A
1210	36	66	LCE2C
1211	36	66	LCE2D
1212	36	66	LCE4A
1213	36	66	LCE5A
1214	36	66	LUC7L
1215	36	66	MGC126371
1216	36	66	NEXN
1217	36	66	NUP210L
1218	36	66	PLXDC2
1219	36	66	RHCE
1220	36	66	RNF126
1221	36	66	RNF220
1222	36	66	RPS6KC1
1223	36	66	SERP1
1224	36	66	SGTA
1225	36	66	SLC9A11
1226	36	66	SP8
1227	36	66	TMCO2
1228	36	66	TMEM50A
1229	36	66	TMEM9
1230	36	66	UBL4A
1231	36	66	UBL7
1232	36	66	WRB
1233	36	66	ZNF642
1234	37	305	ATG2A
1235	37	305	ATG2B
1236	37	305	ATG9B
1237	37	305	ATP11A
1238	37	305	ATP12A
1239	37	305	ATP4A			ATP4A
1240	37	305	ATP4B			ATP4B
1241	37	305	ATP5A1
1242	37	305	ATP5B
1243	37	305	ATP5C1
1244	37	305	ATP5D
1245	37	305	ATP5E
1246	37	305	ATP5EP2
1247	37	305	ATP5F1
1248	37	305	ATP5G1
1249	37	305	ATP5G2
1250	37	305	ATP5G3
1251	37	305	ATP5H
1252	37	305	ATP5I
1253	37	305	ATP5J	ATP5J
1254	37	305	ATP5J2
1255	37	305	ATP5L
1256	37	305	ATP5O
1257	37	305	ATP5S
1258	37	305	ATP6AP1
1259	37	305	ATP6AP2	ATP6AP2
1260	37	305	ATP6V0A1
1261	37	305	ATP6V0A2
1262	37	305	ATP6V0A4
1263	37	305	ATP6V0B
1264	37	305	ATP6V0C
1265	37	305	ATP6V0D1
1266	37	305	ATP6V0D2
1267	37	305	ATP6V0E1
1268	37	305	ATP6V0E2
1269	37	305	ATP6V1A
1270	37	305	ATP6V1B1
1271	37	305	ATP6V1B2
1272	37	305	ATP6V1C1
1273	37	305	ATP6V1C2
1274	37	305	ATP6V1D
1275	37	305	ATP6V1E1
1276	37	305	ATP6V1E2
1277	37	305	ATP6V1F
1278	37	305	ATP6V1G1
1279	37	305	ATP6V1G2
1280	37	305	ATP6V1G3
1281	37	305	ATP6V1H
1282	37	305	ATP8
1283	37	305	ATPAF2
1284	37	305	AURKAIP1
1285	37	305	B2
1286	37	305	BCS1L			BCS1L
1287	37	305	BOLA2
1288	37	305	BOLA2B
1289	37	305	BOLA3
1290	37	305	BPY2
1291	37	305	C10orf55
1292	37	305	C12orf62
1293	37	305	C14orf156
1294	37	305	C14orf2
1295	37	305	C18orf55
1296	37	305	C1orf31
1297	37	305	C20orf7
1298	37	305	C6orf192
1299	37	305	C7orf30
1300	37	305	C7orf44
1301	37	305	C8orf38
1302	37	305	CCDC155
1303	37	305	CCDC90B
1304	37	305	CECR2
1305	37	305	CHCHD1
1306	37	305	CHCHD3
1307	37	305	CHCHD4
1308	37	305	CLCN3
1309	37	305	CLCN7
1310	37	305	CNNM4
1311	37	305	COX10
1312	37	305	COX11
1313	37	305	COX15
1314	37	305	COX17
1315	37	305	COX18
1316	37	305	COX19
1317	37	305	COX4I1
1318	37	305	COX4NB
1319	37	305	COX5A
1320	37	305	COX5B
1321	37	305	COX6A1
1322	37	305	COX6A1P2
1323	37	305	COX6A2
1324	37	305	COX6B1
1325	37	305	COX6B2
1326	37	305	COX6C
1327	37	305	COX6CP4
1328	37	305	COX7A1
1329	37	305	COX7A2
1330	37	305	COX7A2L
1331	37	305	COX7B	COX7B
1332	37	305	COX7B2
1333	37	305	COX7C
1334	37	305	COX8A
1335	37	305	CTCFL
1336	37	305	CTSZ
1337	37	305	CXorf40B
1338	37	305	CYC1
1339	37	305	DKKL1
1340	37	305	DNAJC11
1341	37	305	DNAJC19
1342	37	305	DNASE1L1
1343	37	305	DNLZ
1344	37	305	DPP7
1345	37	305	EMD
1346	37	305	ENPEP
1347	37	305	ENSG00000109390
1348	37	305	ENSG00000124399
1349	37	305	ENSG00000160916
1350	37	305	ENSG00000188699
1351	37	305	ENSG00000213760
1352	37	305	ENSG00000226138
1353	37	305	ENSG00000227996
1354	37	305	ENSG00000230671
1355	37	305	ENSG00000232961
1356	37	305	ENSG00000234704
1357	37	305	ENSG00000243215
1358	37	305	ERGIC1
1359	37	305	ETFA
1360	37	305	ETFB
1361	37	305	ETFDH
1362	37	305	EVX2
1363	37	305	FAH
1364	37	305	FAM3A
1365	37	305	FAM50A
1366	37	305	FAM58A
1367	37	305	FASTKD2
1368	37	305	FH			FH
1369	37	305	FLJ42727
1370	37	305	FUNDC2
1371	37	305	FXC1
1372	37	305	GFER
1373	37	305	GPM6A
1374	37	305	GPR160
1375	37	305	GRPEL1
1376	37	305	GRPEL2
1377	37	305	HEBP2
1378	37	305	HINT1
1379	37	305	HOXD1
1380	37	305	HSPA9
1381	37	305	IMMT
1382	37	305	KFYI
1383	37	305	KIAA0913
1384	37	305	KIAA1715
1385	37	305	LAGE3
1386	37	305	LETMD1
1387	37	305	LHPP
1388	37	305	LRPPRC
1389	37	305	MAP1S
1390	37	305	MAP6D1
1391	37	305	MCTS1
1392	37	305	MFI2
1393	37	305	MRPS33
1394	37	305	MRPS36
1395	37	305	MT-ATP6
1396	37	305	MT-CO1
1397	37	305	MT-CO2
1398	37	305	MT-CO3
1399	37	305	MT-CYB	MT-CYB
1400	37	305	MT-ND1
1401	37	305	MT-ND2
1402	37	305	MT-ND3
1403	37	305	MT-ND4
1404	37	305	MT-ND4L
1405	37	305	MT-ND5
1406	37	305	MT-ND6
1407	37	305	MTX1
1408	37	305	MTX2
1409	37	305	NDUFA1			NDUFA1
1410	37	305	NDUFA10
1411	37	305	NDUFA11			NDUFA11
1412	37	305	NDUFA12
1413	37	305	NDUFA13
1414	37	305	NDUFA2
1415	37	305	NDUFA3
1416	37	305	NDUFA4
1417	37	305	NDUFA5
1418	37	305	NDUFA6
1419	37	305	NDUFA7
1420	37	305	NDUFA8
1421	37	305	NDUFA9
1422	37	305	NDUFAB1
1423	37	305	NDUFAF1
1424	37	305	NDUFAF2			NDUFAF2
1425	37	305	NDUFAF3			NDUFAF3
1426	37	305	NDUFAF4			NDUFAF4
1427	37	305	NDUFB1
1428	37	305	NDUFB10
1429	37	305	NDUFB11
1430	37	305	NDUFB2
1431	37	305	NDUFB3
1432	37	305	NDUFB4			NDUFB4
1433	37	305	NDUFB5
1434	37	305	NDUFB6
1435	37	305	NDUFB7
1436	37	305	NDUFB8
1437	37	305	NDUFB9
1438	37	305	NDUFC2
1439	37	305	NDUFS1			NDUFS1
1440	37	305	NDUFS2			NDUFS2
1441	37	305	NDUFS3
1442	37	305	NDUFS4			NDUFS4
1443	37	305	NDUFS5
1444	37	305	NDUFS6			NDUFS6
1445	37	305	NDUFS7
1446	37	305	NDUFS8
1447	37	305	NDUFV1			NDUFV1
1448	37	305	NDUFV2			NDUFV2
1449	37	305	NDUFV3
1450	37	305	NG38
1451	37	305	NRN1
1452	37	305	OPA3
1453	37	305	OSBP2
1454	37	305	OSTM1
1455	37	305	OXA1L
1456	37	305	PAM16
1457	37	305	PMPCA
1458	37	305	PMPCB
1459	37	305	PPA1
1460	37	305	PPA2
1461	37	305	PRDX4			PRDX4
1462	37	305	PRNT
1463	37	305	QSOX1
1464	37	305	QSOX2
1465	37	305	RASSF3
1466	37	305	RNF182
1467	37	305	ROMO1
1468	37	305	SAMM50
1469	37	305	SCO1
1470	37	305	SCO2
1471	37	305	SDHA
1472	37	305	SDHAF1
1473	37	305	SDHAF2
1474	37	305	SDHAP3
1475	37	305	SDHB					SDHB
1476	37	305	SDHC
1477	37	305	SDHD			SDHD
1478	37	305	SLC17A1
1479	37	305	SLC18A1
1480	37	305	SLC25A12
1481	37	305	SLC25A13
1482	37	305	SLC25A3
1483	37	305	SLC25A6
1484	37	305	SLC34A2
1485	37	305	STEAP3
1486	37	305	SURF1
1487	37	305	SURF2
1488	37	305	SURF4
1489	37	305	TACO1
1490	37	305	TAZ
1491	37	305	TCIRG1
1492	37	305	TECPR1
1493	37	305	TF	TF		TF
1494	37	305	TFRC			TFRC
1495	37	305	TIMM10
1496	37	305	TIMM13
1497	37	305	TIMM17A
1498	37	305	TIMM17B
1499	37	305	TIMM22
1500	37	305	TIMM23
1501	37	305	TIMM23B
1502	37	305	TIMM44
1503	37	305	TIMM50
1504	37	305	TIMM8A
1505	37	305	TIMM8B
1506	37	305	TIMM9
1507	37	305	TMEM126A
1508	37	305	TMEM126B
1509	37	305	TMEM187
1510	37	305	TMEM70
1511	37	305	TMPRSS9
1512	37	305	TOMM20
1513	37	305	TOMM20L
1514	37	305	TOMM22
1515	37	305	TOMM40			TOMM40
1516	37	305	TOMM5
1517	37	305	TOMM6
1518	37	305	TOMM7
1519	37	305	TOMM70A
1520	37	305	TOX
1521	37	305	TRIM46
1522	37	305	TSEN15
1523	37	305	TSEN2
1524	37	305	TSEN34
1525	37	305	TSEN54
1526	37	305	TUSC5
1527	37	305	UQCR10
1528	37	305	UQCR11
1529	37	305	UQCRB
1530	37	305	UQCRC1
1531	37	305	UQCRC2
1532	37	305	UQCRFS1
1533	37	305	UQCRH
1534	37	305	UQCRQ
1535	37	305	USMG5
1536	37	305	UXT			UXT
1537	37	305	WDR45
1538	37	305	WIPI2
1539	38	19	ACBD3
1540	38	19	COG1
1541	38	19	COG2
1542	38	19	COG3
1543	38	19	COG4
1544	38	19	COG5
1545	38	19	COG6	COG6
1546	38	19	COG7
1547	38	19	GOLGA3
1548	38	19	GOLGA7
1549	38	19	GOLGB1
1550	38	19	KIAA1432
1551	38	19	KLHDC3
1552	38	19	KLHL1
1553	38	19	MEA1
1554	38	19	PDF
1555	38	19	RGP1
1556	38	19	SPATA16
1557	38	19	ZDHHC9
1558	42	158	A3GALT2
1559	42	158	A4GALT
1560	42	158	ABO	ABO		ABO
1561	42	158	ACAN
1562	42	158	AGR2			AGR2
1563	42	158	AGR3
1564	42	158	ALLC
1565	42	158	ANXA13
1566	42	158	AZGP1			AZGP1
1567	42	158	B3GALNT1
1568	42	158	B3GALNT2
1569	42	158	B3GALT1
1570	42	158	B3GALT2
1571	42	158	B3GALT5
1572	42	158	B3GNT1
1573	42	158	B3GNT3
1574	42	158	B3GNT4
1575	42	158	B3GNT5
1576	42	158	B3GNT6
1577	42	158	B3GNT7
1578	42	158	B4GALNT1
1579	42	158	B4GALT1
1580	42	158	B4GALT2
1581	42	158	B4GALT3
1582	42	158	B4GALT4
1583	42	158	B4GALT5
1584	42	158	B4GALT6
1585	42	158	C1GALT1
1586	42	158	C1GALT1C1
1587	42	158	C1orf88
1588	42	158	CHIA
1589	42	158	CHST1
1590	42	158	CHST2
1591	42	158	CHST5
1592	42	158	CHST6
1593	42	158	CMAS
1594	42	158	CSMD3
1595	42	158	CTSA
1596	42	158	ENSG00000204386
1597	42	158	FAM19A4
1598	42	158	FMOD
1599	42	158	FUT1
1600	42	158	FUT2	FUT2
1601	42	158	FUT3	FUT3
1602	42	158	FUT4
1603	42	158	FUT5
1604	42	158	FUT6
1605	42	158	FUT9
1606	42	158	GAL3ST3
1607	42	158	GALNT1
1608	42	158	GALNT10
1609	42	158	GALNT11
1610	42	158	GALNT12
1611	42	158	GALNT13
1612	42	158	GALNT14
1613	42	158	GALNT2
1614	42	158	GALNT3
1615	42	158	GALNT5
1616	42	158	GALNT6
1617	42	158	GALNT7
1618	42	158	GALNT8
1619	42	158	GALNT9
1620	42	158	GALNTL1
1621	42	158	GALNTL2
1622	42	158	GALNTL4
1623	42	158	GALNTL5
1624	42	158	GALNTL6
1625	42	158	GALT2
1626	42	158	GBGT1
1627	42	158	GCNT1
1628	42	158	GCNT2
1629	42	158	GCNT3
1630	42	158	GCNT4
1631	42	158	GGTA1
1632	42	158	GLB1
1633	42	158	GLT6D1
1634	42	158	GM2A
1635	42	158	GNE
1636	42	158	GNS
1637	42	158	GYPE
1638	42	158	HEXA
1639	42	158	HEXB
1640	42	158	HEXDC
1641	42	158	HS3ST3B1
1642	42	158	HS3ST4
1643	42	158	HTN1
1644	42	158	iGAT
1645	42	158	ISM2
1646	42	158	KERA
1647	42	158	LALBA
1648	42	158	LGALS7
1649	42	158	LRRTM3
1650	42	158	LUM
1651	42	158	LYPD3
1652	42	158	LYZL2
1653	42	158	LYZL4
1654	42	158	LYZL6
1655	42	158	MGAT5
1656	42	158	MUC1			MUC1
1657	42	158	MUC12
1658	42	158	MUC13
1659	42	158	MUC15
1660	42	158	MUC17
1661	42	158	MUC19
1662	42	158	MUC2			MUC2
1663	42	158	MUC20
1664	42	158	MUC3A
1665	42	158	MUC4			MUC4
1666	42	158	MUC5B
1667	42	158	MUC6
1668	42	158	MUC7
1669	42	158	MUCL1
1670	42	158	MXRA8
1671	42	158	NAGA
1672	42	158	NANH
1673	42	158	NANP
1674	42	158	NANS
1675	42	158	NEU1
1676	42	158	NPL
1677	42	158	NPTN
1678	42	158	OGN	OGN
1679	42	158	OMD
1680	42	158	PIP
1681	42	158	PRELP
1682	42	158	PROL1
1683	42	158	RENBP
1684	42	158	RNF38
1685	42	158	S100A11
1686	42	158	SCGB1D1
1687	42	158	SCGB1D2
1688	42	158	SCGB2A1
1689	42	158	SCGB2A2
1690	42	158	SLC25A18
1691	42	158	SLC33A1
1692	42	158	SMOC2
1693	42	158	SMR3B
1694	42	158	ST3GAL1
1695	42	158	ST3GAL2
1696	42	158	ST3GAL3
1697	42	158	ST3GAL4
1698	42	158	ST3GAL5			ST3GAL5
1699	42	158	ST3GAL6
1700	42	158	ST6GAL1
1701	42	158	ST6GAL2
1702	42	158	ST6GALNAC1
1703	42	158	ST6GALNAC2
1704	42	158	ST6GALNAC3
1705	42	158	ST6GALNAC4
1706	42	158	ST6GALNAC5
1707	42	158	ST6GALNAC6
1708	42	158	ST8SIA1
1709	42	158	ST8SIA5
1710	42	158	ST8SIA6
1711	42	158	STATH
1712	42	158	TSPAN31
1713	42	158	UAP1
1714	42	158	UAP1L1
1715	42	158	WBSCR17
1716	43	185	ABCD2
1717	43	185	ABCD3
1718	43	185	ABHD5
1719	43	185	ABHD6
1720	43	185	ACADL
1721	43	185	ACADVL
1722	43	185	ACER1
1723	43	185	ACER2
1724	43	185	ACER3
1725	43	185	ACOT4
1726	43	185	ACOX1
1727	43	185	ACOX3
1728	43	185	ACSBG1
1729	43	185	ACSBG2
1730	43	185	ACSL1
1731	43	185	ACSL3
1732	43	185	ACSL4
1733	43	185	ACSL5
1734	43	185	ACSL6
1735	43	185	AGK
1736	43	185	AGPAT2
1737	43	185	AGPAT3
1738	43	185	AGPAT4
1739	43	185	AGPAT5
1740	43	185	AGPAT6
1741	43	185	AGPAT9
1742	43	185	ARL4C
1743	43	185	ASAH1
1744	43	185	ASAH2
1745	43	185	BSCL2
1746	43	185	BTF3
1747	43	185	C10orf85
1748	43	185	C17orf42
1749	43	185	C17orf48
1750	43	185	CA10
1751	43	185	CASD1
1752	43	185	CD1B
1753	43	185	CDS1			CDS1
1754	43	185	CDS2
1755	43	185	CEL
1756	43	185	CELA2A
1757	43	185	CERK
1758	43	185	CHIT1	CHIT1
1759	43	185	CLN3
1760	43	185	CLN5
1761	43	185	CLN6
1762	43	185	CLN8
1763	43	185	CLPS
1764	43	185	CPA1
1765	43	185	CPA2
1766	43	185	CPA4
1767	43	185	CPA5
1768	43	185	CPB1
1769	43	185	CPT1A		CPT1A
1770	43	185	CPT1B	CPT1B	CPT1B
1771	43	185	CPT1C
1772	43	185	CPT2	CPT2	CPT2	CPT2
1773	43	185	CRLS1
1774	43	185	CTRB1
1775	43	185	CTRB2
1776	43	185	DAGLA
1777	43	185	DAGLB
1778	43	185	DAK
1779	43	185	DEGS1
1780	43	185	DEGS2
1781	43	185	DGAT1
1782	43	185	DGAT2
1783	43	185	DGKA		DGKA
1784	43	185	DGKB
1785	43	185	DGKD
1786	43	185	DGKE
1787	43	185	DGKG
1788	43	185	DGKH
1789	43	185	DGKI
1790	43	185	DGKQ
1791	43	185	DGKZ
1792	43	185	ELOVL1
1793	43	185	ELOVL6
1794	43	185	ENPP7
1795	43	185	ENSG00000228892
1796	43	185	ENSG00000234343
1797	43	185	G14
1798	43	185	G6PC2			G6PC2
1799	43	185	GAL3ST1
1800	43	185	GALC
1801	43	185	GBA
1802	43	185	GBA2				GBA2
1803	43	185	GK2
1804	43	185	GK3P
1805	43	185	GLA
1806	43	185	GPAM
1807	43	185	GPAT2
1808	43	185	GPD1	GPD1
1809	43	185	GPD1L	GPD1L
1810	43	185	GPD2
1811	43	185	GPLD1
1812	43	185	HACL1
1813	43	185	HTATIP2
1814	43	185	KBTBD6
1815	43	185	KBTBD7
1816	43	185	KDSR
1817	43	185	LCE1A
1818	43	185	LCE1B
1819	43	185	LCE1C
1820	43	185	LCE1D
1821	43	185	LCE1E
1822	43	185	LCE1F
1823	43	185	LCE3A
1824	43	185	LCE3B
1825	43	185	LCE3C
1826	43	185	LCE3D
1827	43	185	LCE3E
1828	43	185	LCLAT1
1829	43	185	LIPC	LIPC		LIPC
1830	43	185	LIPF
1831	43	185	LIPG	LIPG
1832	43	185	LMF1
1833	43	185	LPCAT3
1834	43	185	LPGAT1
1835	43	185	LPIN1
1836	43	185	LPIN2
1837	43	185	LPPR2
1838	43	185	LPPR4
1839	43	185	LXN
1840	43	185	LY6D
1841	43	185	MBOAT2
1842	43	185	MFSD10
1843	43	185	MFSD8
1844	43	185	MGLL
1845	43	185	MIR3187
1846	43	185	MOGAT1
1847	43	185	MOGAT2
1848	43	185	MOGAT3
1849	43	185	MOSPD3
1850	43	185	NCEH1
1851	43	185	NEU2
1852	43	185	NEU3
1853	43	185	NEU4
1854	43	185	NSMAF
1855	43	185	PGLYRP3
1856	43	185	PGLYRP4
1857	43	185	PGS1
1858	43	185	PHYH
1859	43	185	PLA2G4D
1860	43	185	PLEKHA3
1861	43	185	PLIN5
1862	43	185	PNLIP				PNLIP
1863	43	185	PNLIPRP1
1864	43	185	PNLIPRP2
1865	43	185	PNLIPRP3
1866	43	185	PNPLA2
1867	43	185	PNPLA3
1868	43	185	PNPLA8
1869	43	185	PPAP2A
1870	43	185	PPAP2B	PPAP2B
1871	43	185	PPAP2C
1872	43	185	PPAPDC1A
1873	43	185	PPT1
1874	43	185	PSAP
1875	43	185	PTPLB
1876	43	185	REG1A					REG1A
1877	43	185	SCD5
1878	43	185	SERINC5
1879	43	185	SGMS1	SGMS1
1880	43	185	SGMS2	SGMS2
1881	43	185	SGPL1
1882	43	185	SGPP1
1883	43	185	SGPP2
1884	43	185	SLC25A20
1885	43	185	SLC27A2
1886	43	185	SMPD1		SMPD1
1887	43	185	SMPD2
1888	43	185	SMPD3
1889	43	185	SMPD4
1890	43	185	SPHK2	SPHK2
1891	43	185	SRSF12
1892	43	185	SYCN
1893	43	185	TBC1D5
1894	43	185	TPP1			TPP1
1895	43	185	UBP1
1896	43	185	UGCG
1897	43	185	UGT8
1898	43	185	VPS26B
1899	43	185	ZNF516
1900	43	185	ZNF692
1901	44	115	ADPGK
1902	44	115	AKR1B1	AKR1B1
1903	44	115	ALDOA
1904	44	115	ALDOB
1905	44	115	ALDOC
1906	44	115	AMDHD2
1907	44	115	BPGM
1908	44	115	C12orf5
1909	44	115	C1orf111
1910	44	115	C21orf2
1911	44	115	C9orf103
1912	44	115	CLIC1
1913	44	115	CRISP3
1914	44	115	CSDC2
1915	44	115	CYB561
1916	44	115	DCXR
1917	44	115	DERA
1918	44	115	ENO1			ENO1
1919	44	115	ENO2
1920	44	115	ENO3
1921	44	115	ENO4
1922	44	115	ENSG00000197041
1923	44	115	ENSG00000226651
1924	44	115	FBP1
1925	44	115	FBP2
1926	44	115	FPGT
1927	44	115	FRRS1
1928	44	115	FUK
1929	44	115	G6PC
1930	44	115	G6PD
1931	44	115	GALE
1932	44	115	GALK1
1933	44	115	GALK2
1934	44	115	GALM
1935	44	115	GALT
1936	44	115	GAPDHS
1937	44	115	GCK	GCK
1938	44	115	GCKR	GCKR		GCKR
1939	44	115	GFPT1
1940	44	115	GFPT2
1941	44	115	GGTLC2
1942	44	115	GK
1943	44	115	GNPDA1
1944	44	115	GNPDA2
1945	44	115	GNPNAT1
1946	44	115	GPI
1947	44	115	H6PD
1948	44	115	HK1
1949	44	115	HK2
1950	44	115	HK3
1951	44	115	HKDC1
1952	44	115	IL1RAPL1
1953	44	115	IPP3
1954	44	115	KHK
1955	44	115	LCT	LCT			LCT
1956	44	115	MPI
1957	44	115	MSMB
1958	44	115	MTMR2
1959	44	115	MTMR6
1960	44	115	MTMR7
1961	44	115	NAGK
1962	44	115	NFIB
1963	44	115	NUDT5
1964	44	115	NUDT9
1965	44	115	OPN1LW
1966	44	115	OPN1MW
1967	44	115	OPN1MW2
1968	44	115	PAM	PAM
1969	44	115	PCK2
1970	44	115	PFKFB1
1971	44	115	PFKFB2
1972	44	115	PFKFB3
1973	44	115	PFKFB4
1974	44	115	PFKL
1975	44	115	PFKM				PFKM
1976	44	115	PFKP
1977	44	115	PGAM1			PGAM1
1978	44	115	PGAM2
1979	44	115	PGAM4
1980	44	115	PGC	PGC
1981	44	115	PGD
1982	44	115	PGK1
1983	44	115	PGK2
1984	44	115	PGLS
1985	44	115	PGM1
1986	44	115	PGM2
1987	44	115	PGM3
1988	44	115	PHPT1
1989	44	115	PMM1
1990	44	115	PRPS1
1991	44	115	PRPS1L1
1992	44	115	PRPS2
1993	44	115	PRPSAP1
1994	44	115	PTH2
1995	44	115	RASSF9
1996	44	115	RBKS
1997	44	115	RPE
1998	44	115	RPIA
[truncated: 9,382 more rows]
