# Supplementary material for: Integrated Modules Analysis to Explore the Molecular Mechanisms of Phlegm-Stasis Cementation Syndrome with Ischemic Heart Disease
Source: Front Physiol. 2018 Jan 22;9:7. doi: 10.3389/fphys.2018.00007 (PMC5786858; doi:10.3389/fphys.2018.00007)
Supplement: Supplementary file 6 [file Table6.XLSX]

## Sheet: symptoms-genes relationship
Table S6-1. Symptom-associated genes in Human Symptom-Disease Network (befor duplicate removal)
Mesh_ID	Symptom_name	gene_names	count	chisq	p-value
D004438	Ecchymosis	FOS	3	55.292	1.04e-13
D004438	Ecchymosis	CLOCK	2	41.3738	1.26e-10
D004438	Ecchymosis	ADD1	2	30.0604	4.19e-08
D004438	Ecchymosis	GSN	2	30.0604	4.19e-08
D004438	Ecchymosis	F9	4	100.929	0
D004438	Ecchymosis	F2	4	31.1862	2.34e-08
D004438	Ecchymosis	TRP53	5	33.0116	9.16e-09
D004438	Ecchymosis	KLK1	2	30.0604	4.19e-08
D004438	Ecchymosis	PRKN	2	23.2845	1.4e-06
D004438	Ecchymosis	SLC22A18	2	41.3738	1.26e-10
D004438	Ecchymosis	SLC22A1L	2	41.3738	1.26e-10
D004438	Ecchymosis	PRKCA	2	30.0604	4.19e-08
D004438	Ecchymosis	PROC	2	23.2845	1.4e-06
D004438	Ecchymosis	HRG	3	70.5763	0
D004438	Ecchymosis	TUBB	2	30.0604	4.19e-08
D004438	Ecchymosis	ABCC4	3	24.8133	6.32e-07
D004438	Ecchymosis	MCH5	2	30.0604	4.19e-08
D004438	Ecchymosis	SOX2	2	23.2845	1.4e-06
D004438	Ecchymosis	WDR7	2	41.3738	1.26e-10
D004438	Ecchymosis	HRAS1	4	60.1792	8.66e-15
D004438	Ecchymosis	SAA2	2	64.031	1.22e-15
D004438	Ecchymosis	FOXM1	2	30.0604	4.19e-08
D004438	Ecchymosis	APOA1	3	22.0588	2.64e-06
D004438	Ecchymosis	CYP2A7P1	2	30.0604	4.19e-08
D004438	Ecchymosis	CFP	2	41.3738	1.26e-10
D004438	Ecchymosis	GAB1	2	30.0604	4.19e-08
D004438	Ecchymosis	ALPS2B	2	30.0604	4.19e-08
D004438	Ecchymosis	HEMB	3	70.5763	0
D004438	Ecchymosis	ITGA2	2	41.3738	1.26e-10
D004438	Ecchymosis	P450C2A	2	41.3738	1.26e-10
D004438	Ecchymosis	FGA	2	30.0604	4.19e-08
D004438	Ecchymosis	PNMT	2	30.0604	4.19e-08
D004438	Ecchymosis	CYP2A	2	41.3738	1.26e-10
D004438	Ecchymosis	NR0B2	2	23.2845	1.4e-06
D004438	Ecchymosis	GCLM	2	41.3738	1.26e-10
D004438	Ecchymosis	CYP3A	5	35.2214	2.94e-09
D004438	Ecchymosis	ESRRA	2	41.3738	1.26e-10
D004438	Ecchymosis	COL3A1	2	30.0604	4.19e-08
D004438	Ecchymosis	PTGIS	3	70.5763	0
D004438	Ecchymosis	CCL20	2	41.3738	1.26e-10
D004438	Ecchymosis	SELP	2	30.0604	4.19e-08
D004438	Ecchymosis	BARD1	2	64.031	1.22e-15
D004438	Ecchymosis	PDJ	2	23.2845	1.4e-06
D004438	Ecchymosis	BWSCR1A	2	41.3738	1.26e-10
D004438	Ecchymosis	GSTM4	2	23.2845	1.4e-06
D004438	Ecchymosis	GP1BA	2	30.0604	4.19e-08
D004438	Ecchymosis	GSTO1	2	23.2845	1.4e-06
D004438	Ecchymosis	SERPINA1	4	24.4113	7.78e-07
D004438	Ecchymosis	RAF1	3	32.4105	1.25e-08
D004438	Ecchymosis	GPX2	2	64.031	1.22e-15
D004438	Ecchymosis	GPX1	4	31.1862	2.34e-08
D004438	Ecchymosis	GPX3	2	23.2845	1.4e-06
D004438	Ecchymosis	ICAM5	2	23.2845	1.4e-06
D004438	Ecchymosis	RARB	3	32.4105	1.25e-08
D004438	Ecchymosis	GULOP	2	64.031	1.22e-15
D004438	Ecchymosis	OSMR	2	30.0604	4.19e-08
D004438	Ecchymosis	COL7A1	2	23.2845	1.4e-06
D004438	Ecchymosis	IL24	2	30.0604	4.19e-08
D004438	Ecchymosis	IMPT1	2	41.3738	1.26e-10
D004438	Ecchymosis	SPINK1	2	23.2845	1.4e-06
D004438	Ecchymosis	CXCL3	2	41.3738	1.26e-10
D004438	Ecchymosis	CXCL2	2	30.0604	4.19e-08
D004438	Ecchymosis	MAP2K7	2	23.2845	1.4e-06
D004438	Ecchymosis	SIM1	2	41.3738	1.26e-10
D004438	Ecchymosis	CYP2A3	2	41.3738	1.26e-10
D004438	Ecchymosis	LPRS2	2	23.2845	1.4e-06
D004438	Ecchymosis	OGG1	2	23.2845	1.4e-06
D004438	Ecchymosis	MAL	2	30.0604	4.19e-08
D004438	Ecchymosis	PPARGC1B	2	41.3738	1.26e-10
D004438	Ecchymosis	CYP4A11	2	41.3738	1.26e-10
D012816	Body Weight	IL6	48	27.4713	1.59e-07
D012816	Body Weight	TRP53	20	23.1257	1.52e-06
D012816	Body Weight	ABCB1	76	53.2581	2.92e-13
D012816	Body Weight	CYP3A4	60	39.9696	2.58e-10
D012816	Body Weight	CYP3A5	34	22.0919	2.6e-06
D012816	Body Weight	ADRB2	33	27.3533	1.69e-07
D012816	Body Weight	ABCG2	25	23.213	1.45e-06
D012816	Body Weight	ABCC1	27	25.5007	4.42e-07
D012816	Body Weight	TGFB1	33	27.3533	1.69e-07
D012816	Body Weight	TNF	53	24.4348	7.69e-07
D012816	Body Weight	ESR1	30	26.3756	2.81e-07
D012816	Body Weight	MTHFR	62	28.5035	9.35e-08
D012816	Body Weight	TP53	43	33.9314	5.71e-09
D012816	Body Weight	IFNG	26	21.8668	2.92e-06
D012816	Body Weight	VEGFA	32	28.6464	8.69e-08
D012816	Body Weight	COMT	35	27.2974	1.74e-07
D012816	Body Weight	PTGS2	51	42.9122	5.73e-11
D012816	Body Weight	DRD2	26	21.8668	2.92e-06
D012816	Body Weight	NOS3	36	28.4044	9.84e-08
D012816	Body Weight	NOS2	24	27.7779	1.36e-07
D012816	Body Weight	GSTM1	39	27.4092	1.65e-07
D012816	Body Weight	GSTP1	35	27.2974	1.74e-07
D012816	Body Weight	IL10	30	28.946	7.44e-08
D012816	Body Weight	IL1B	30	21.8233	2.99e-06
D012816	Body Weight	ACE	58	37.8425	7.67e-10
D012816	Body Weight	PTEN	43	25.8894	3.62e-07
D012816	Body Weight	TYMS	38	32.9903	9.26e-09
D012816	Body Weight	CYP2C9	42	26.6866	2.39e-07
D003490	Cyanosis	SLEB2	2	38.067	6.84e-10
D003490	Cyanosis	SCN2B	6	42.4468	7.26e-11
D003490	Cyanosis	SCN2A	2	24.0674	9.3e-07
D003490	Cyanosis	SCN1B	7	47.1027	6.74e-12
D003490	Cyanosis	ACACA	3	41.3579	1.27e-10
D003490	Cyanosis	NBPHOX	3	41.3579	1.27e-10
D003490	Cyanosis	ADRA2A	6	82.7961	0
D003490	Cyanosis	FAAH	4	48.1698	3.91e-12
D003490	Cyanosis	ADRA1A	3	25.6526	4.09e-07
D003490	Cyanosis	ADH5	2	24.0674	9.3e-07
D003490	Cyanosis	ATIC	3	31.9244	1.6e-08
D003490	Cyanosis	SCN5A	9	50.9658	9.4e-13
D003490	Cyanosis	PPAT	2	24.0674	9.3e-07
D003490	Cyanosis	NR1H3	2	24.0674	9.3e-07
D003490	Cyanosis	NBLST2	3	41.3579	1.27e-10
D003490	Cyanosis	TERT	6	38.8835	4.5e-10
D003490	Cyanosis	MDM2	4	34.22	4.92e-09
D003490	Cyanosis	ADAMTS1	2	38.067	6.84e-10
D003490	Cyanosis	ACP5	2	24.0674	9.3e-07
D003490	Cyanosis	CETP	6	30.6026	3.17e-08
D003490	Cyanosis	ARHGEF3	4	48.1698	3.91e-12
D003490	Cyanosis	CLOCK	2	24.0674	9.3e-07
D003490	Cyanosis	CES2	6	28.434	9.69e-08
D003490	Cyanosis	CFC1	3	41.3579	1.27e-10
D003490	Cyanosis	MFAP2	2	38.067	6.84e-10
D003490	Cyanosis	JUND	2	38.067	6.84e-10
D003490	Cyanosis	CSF2RA	2	24.0674	9.3e-07
D003490	Cyanosis	KIF6	2	38.067	6.84e-10
D003490	Cyanosis	PDNP1	3	21.1873	4.17e-06
D003490	Cyanosis	ADCY5	2	38.067	6.84e-10
D003490	Cyanosis	ADD1	3	41.3579	1.27e-10
D003490	Cyanosis	DIH3	2	38.067	6.84e-10
D003490	Cyanosis	TBX20	2	38.067	6.84e-10
D003490	Cyanosis	SCYA11	2	38.067	6.84e-10
D003490	Cyanosis	WT1	4	25.8908	3.61e-07
D003490	Cyanosis	PTPN8	2	24.0674	9.3e-07
D003490	Cyanosis	TITF1	3	31.9244	1.6e-08
D003490	Cyanosis	ENO1	3	31.9244	1.6e-08
D003490	Cyanosis	PGAM1	2	38.067	6.84e-10
D003490	Cyanosis	AGTR1	6	35.7719	2.22e-09
D003490	Cyanosis	F2	5	27.9423	1.25e-07
D003490	Cyanosis	FH	4	29.587	5.35e-08
D003490	Cyanosis	CYP2J2	8	118.865	0
D003490	Cyanosis	PMX2B	3	41.3579	1.27e-10
D003490	Cyanosis	MTS1	3	31.9244	1.6e-08
D003490	Cyanosis	MTRR	5	23.3385	1.36e-06
D003490	Cyanosis	IL6	18	80.2436	0
D003490	Cyanosis	IL8	7	47.1027	6.74e-12
D003490	Cyanosis	NS	4	25.8908	3.61e-07
D003490	Cyanosis	ABCB1	29	143.77	0
D003490	Cyanosis	HP	9	41.7414	1.04e-10
D003490	Cyanosis	TNFSF4	3	31.9244	1.6e-08
D003490	Cyanosis	KLK1	4	76.171	0
D003490	Cyanosis	CYP3A4	22	100.916	0
D003490	Cyanosis	CYP3A5	11	41.6147	1.11e-10
D003490	Cyanosis	CYP3A7	3	25.6526	4.09e-07
D003490	Cyanosis	BDKRB2	3	31.9244	1.6e-08
D003490	Cyanosis	CELSR2	2	24.0674	9.3e-07
D003490	Cyanosis	AGER	2	24.0674	9.3e-07
D003490	Cyanosis	PLA2G7	3	31.9244	1.6e-08
D003490	Cyanosis	TR	2	24.0674	9.3e-07
D003490	Cyanosis	BCL2	8	36.638	1.42e-09
D003490	Cyanosis	BIRC5	5	25.4836	4.46e-07
D003490	Cyanosis	BIRC3	3	41.3579	1.27e-10
D003490	Cyanosis	BIRC2	3	57.1144	4.11e-14
D003490	Cyanosis	SLC22A16	2	24.0674	9.3e-07
D003490	Cyanosis	SLC5A5	4	22.8759	1.73e-06
D003490	Cyanosis	PRKCA	3	41.3579	1.27e-10
D003490	Cyanosis	IL8RA	3	31.9244	1.6e-08
D003490	Cyanosis	IRF5	4	48.1698	3.91e-12
D003490	Cyanosis	AVSD1	2	38.067	6.84e-10
D003490	Cyanosis	DLC1	2	24.0674	9.3e-07
D003490	Cyanosis	SCN10A	2	24.0674	9.3e-07
D003490	Cyanosis	KCNH2	6	30.6026	3.17e-08
D003490	Cyanosis	KCNE1	7	43.7771	3.68e-11
D003490	Cyanosis	CHAR	2	38.067	6.84e-10
D003490	Cyanosis	KCNA5	6	42.4468	7.26e-11
D003490	Cyanosis	HMOX1	9	46.0047	1.18e-11
D003490	Cyanosis	ADRB2	13	71.4893	0
D003490	Cyanosis	ADRB1	5	23.3385	1.36e-06
D003490	Cyanosis	ADORA1	6	72.3074	0
D003490	Cyanosis	ANKK1	3	25.6526	4.09e-07
D003490	Cyanosis	PITX2	7	23.7818	1.08e-06
D003490	Cyanosis	CDC20	2	24.0674	9.3e-07
D003490	Cyanosis	ABCG2	10	58.8153	1.73e-14
D003490	Cyanosis	EDNRA	4	34.22	4.92e-09
D003490	Cyanosis	EDNRB	4	25.8908	3.61e-07
D003490	Cyanosis	TBX5	3	31.9244	1.6e-08
D003490	Cyanosis	ABCC3	7	89.2827	0
D003490	Cyanosis	ABCC1	14	115.314	0
D003490	Cyanosis	ABCC2	11	50.014	1.53e-12
D003490	Cyanosis	ABCC5	6	33.0323	9.06e-09
D003490	Cyanosis	RBM10	2	24.0674	9.3e-07
D003490	Cyanosis	PSMA4	2	38.067	6.84e-10
D003490	Cyanosis	MCH4	2	24.0674	9.3e-07
D003490	Cyanosis	SOX5	2	38.067	6.84e-10
D003490	Cyanosis	WDR7	2	24.0674	9.3e-07
D003490	Cyanosis	EPHX3	2	38.067	6.84e-10
D003490	Cyanosis	EPHX2	3	31.9244	1.6e-08
D003490	Cyanosis	BTG1	2	24.0674	9.3e-07
D003490	Cyanosis	CYP4F2	7	65.5976	5.55e-16
D003490	Cyanosis	RORA	2	38.067	6.84e-10
D003490	Cyanosis	SPP1	6	46.5659	8.86e-12
D003490	Cyanosis	CYP2C19	10	36.7501	1.34e-09
D003490	Cyanosis	FOXA2	2	38.067	6.84e-10
D003490	Cyanosis	VKORC1	11	69.8717	1.11e-16
D003490	Cyanosis	MMP12	2	24.0674	9.3e-07
D003490	Cyanosis	EREG	2	38.067	6.84e-10
D003490	Cyanosis	MCOPS9	3	31.9244	1.6e-08
D003490	Cyanosis	TGFB1	14	84.8847	0
D003490	Cyanosis	ASCL1	2	38.067	6.84e-10
D003490	Cyanosis	ADORA2A	4	29.587	5.35e-08
D003490	Cyanosis	SYCP1	2	38.067	6.84e-10
D003490	Cyanosis	GRIN1	2	38.067	6.84e-10
D003490	Cyanosis	TRC3	2	24.0674	9.3e-07
D003490	Cyanosis	PKLR	3	25.6526	4.09e-07
D003490	Cyanosis	CA1	2	38.067	6.84e-10
D003490	Cyanosis	APOD	2	38.067	6.84e-10
D003490	Cyanosis	APOE	14	69.585	1.11e-16
D003490	Cyanosis	PRAME	5	55.8683	7.75e-14
D003490	Cyanosis	HRAS1	5	55.8683	7.75e-14
D003490	Cyanosis	KRT20	4	48.1698	3.91e-12
D003490	Cyanosis	CHI3L1	2	24.0674	9.3e-07
D003490	Cyanosis	ASRT7	2	38.067	6.84e-10
D003490	Cyanosis	PLAU	5	30.7871	2.88e-08
D003490	Cyanosis	BID	2	24.0674	9.3e-07
D003490	Cyanosis	CTEPH1	2	38.067	6.84e-10
D003490	Cyanosis	FOG2	2	38.067	6.84e-10
D003490	Cyanosis	TNF	20	83.4318	0
D003490	Cyanosis	FOXM1	3	41.3579	1.27e-10
D003490	Cyanosis	IL2RA	5	25.4836	4.46e-07
D003490	Cyanosis	TGFBR3	4	48.1698	3.91e-12
D003490	Cyanosis	TRPV1	2	24.0674	9.3e-07
D003490	Cyanosis	ACTA2	4	48.1698	3.91e-12
D003490	Cyanosis	SFTPA2	3	57.1144	4.11e-14
D003490	Cyanosis	PLIN	3	57.1144	4.11e-14
D003490	Cyanosis	APOA1	4	22.8759	1.73e-06
D003490	Cyanosis	APOC3	5	34.1144	5.2e-09
D003490	Cyanosis	EST2	2	24.0674	9.3e-07
D003490	Cyanosis	EFEMP1	3	41.3579	1.27e-10
D003490	Cyanosis	ESR1	10	44.9118	2.06e-11
D003490	Cyanosis	ESR2	5	27.9423	1.25e-07
D003490	Cyanosis	DCK	4	29.587	5.35e-08
D003490	Cyanosis	GAB1	3	41.3579	1.27e-10
D003490	Cyanosis	GAD2	2	38.067	6.84e-10
D003490	Cyanosis	CKB	2	24.0674	9.3e-07
D003490	Cyanosis	SLC19A1	7	38.1385	6.59e-10
D003490	Cyanosis	ALPS2	2	24.0674	9.3e-07
D003490	Cyanosis	SS1	3	57.1144	4.11e-14
D003490	Cyanosis	CMM	2	24.0674	9.3e-07
D003490	Cyanosis	FPGS	4	48.1698	3.91e-12
D003490	Cyanosis	CRV	4	25.8908	3.61e-07
D003490	Cyanosis	CRP	6	28.434	9.69e-08
D003490	Cyanosis	RAMP2	2	38.067	6.84e-10
D003490	Cyanosis	BTNL2	2	24.0674	9.3e-07
D003490	Cyanosis	MTHFR	16	37.1679	1.08e-09
D003490	Cyanosis	TNFRSF1B	4	34.22	4.92e-09
D003490	Cyanosis	LIPC	9	43.7952	3.65e-11
D003490	Cyanosis	MAPK1	6	96.2957	0
D003490	Cyanosis	MAPK3	5	65.2274	6.66e-16
D003490	Cyanosis	CMM2	3	31.9244	1.6e-08
D003490	Cyanosis	PPARG2	4	59.3601	1.31e-14
D003490	Cyanosis	PPARG1	4	59.3601	1.31e-14
D003490	Cyanosis	ARG1	2	24.0674	9.3e-07
D003490	Cyanosis	SLC29A2	3	31.9244	1.6e-08
D003490	Cyanosis	CMM7	2	38.067	6.84e-10
D003490	Cyanosis	CMM4	2	24.0674	9.3e-07
D003490	Cyanosis	CMM3	2	38.067	6.84e-10
D003490	Cyanosis	CMM5	2	38.067	6.84e-10
D003490	Cyanosis	AREG	5	65.2274	6.66e-16
D003490	Cyanosis	TP53	12	39.7261	2.92e-10
D003490	Cyanosis	PPARBP	2	24.0674	9.3e-07
D003490	Cyanosis	ABI2	2	24.0674	9.3e-07
D003490	Cyanosis	ABL1	5	34.1144	5.2e-09
D003490	Cyanosis	GDF1	3	41.3579	1.27e-10
D003490	Cyanosis	HER2	3	57.1144	4.11e-14
D003490	Cyanosis	NTRK1	3	21.1873	4.17e-06
D003490	Cyanosis	CLCN6	7	31.5518	1.94e-08
D003490	Cyanosis	TARPS	2	24.0674	9.3e-07
D003490	Cyanosis	TOP1	6	72.3074	0
D003490	Cyanosis	GAGE1	2	38.067	6.84e-10
D003490	Cyanosis	ITGB3	5	38.0559	6.87e-10
D003490	Cyanosis	ITGAX	2	24.0674	9.3e-07
D003490	Cyanosis	ITGA8	2	38.067	6.84e-10
D003490	Cyanosis	KRAS2	4	25.8908	3.61e-07
D003490	Cyanosis	PHOX2B	3	31.9244	1.6e-08
D003490	Cyanosis	ASH1	2	38.067	6.84e-10
D003490	Cyanosis	WDR66	2	24.0674	9.3e-07
D003490	Cyanosis	ASIP	2	24.0674	9.3e-07
D003490	Cyanosis	P450C2A	2	24.0674	9.3e-07
D003490	Cyanosis	PTK2B	3	57.1144	4.11e-14
D003490	Cyanosis	FADS1	2	38.067	6.84e-10
D003490	Cyanosis	AICAR	2	38.067	6.84e-10
D003490	Cyanosis	HTR2C	4	29.587	5.35e-08
D003490	Cyanosis	HTR2A	5	21.4517	3.63e-06
D003490	Cyanosis	STK11	4	29.587	5.35e-08
D003490	Cyanosis	PNMT	3	41.3579	1.27e-10
D003490	Cyanosis	NOS1AP	6	38.8835	4.5e-10
D003490	Cyanosis	CRYPTIC	2	38.067	6.84e-10
D003490	Cyanosis	VHL	5	55.8683	7.75e-14
D003490	Cyanosis	ELN	3	21.1873	4.17e-06
D003490	Cyanosis	NKX2-5	3	25.6526	4.09e-07
D003490	Cyanosis	PON1	8	29.9174	4.51e-08
D003490	Cyanosis	GCH1	3	31.9244	1.6e-08
D003490	Cyanosis	V28	2	24.0674	9.3e-07
D003490	Cyanosis	CYP2A	2	24.0674	9.3e-07
D003490	Cyanosis	NR0B2	3	31.9244	1.6e-08
D003490	Cyanosis	GCLC	3	25.6526	4.09e-07
D003490	Cyanosis	GCLM	2	24.0674	9.3e-07
D003490	Cyanosis	GCKR	4	34.22	4.92e-09
D003490	Cyanosis	UCP2	4	48.1698	3.91e-12
D003490	Cyanosis	PLCB1	3	31.9244	1.6e-08
D003490	Cyanosis	ACVR2B	2	38.067	6.84e-10
D003490	Cyanosis	ESR	2	38.067	6.84e-10
D003490	Cyanosis	MGMT	4	29.587	5.35e-08
D003490	Cyanosis	TPM3	2	24.0674	9.3e-07
D003490	Cyanosis	TAOK1	2	24.0674	9.3e-07
D003490	Cyanosis	NNAT	2	38.067	6.84e-10
D003490	Cyanosis	CNTF	2	38.067	6.84e-10
D003490	Cyanosis	DPYD	7	31.5518	1.94e-08
D003490	Cyanosis	CDKN2A	14	131.611	0
D003490	Cyanosis	CDKN2B	3	25.6526	4.09e-07
D003490	Cyanosis	G6PC2	2	38.067	6.84e-10
D003490	Cyanosis	CDKN1B	6	33.0323	9.06e-09
D003490	Cyanosis	E2F1	4	48.1698	3.91e-12
D003490	Cyanosis	ZFPM2	2	38.067	6.84e-10
D003490	Cyanosis	GSTA2	2	24.0674	9.3e-07
D003490	Cyanosis	GSTA3	2	38.067	6.84e-10
D003490	Cyanosis	GSTA4	3	41.3579	1.27e-10
D003490	Cyanosis	EDN1	6	30.6026	3.17e-08
D003490	Cyanosis	VEGFA	11	51.9901	5.58e-13
D003490	Cyanosis	KRAS	11	69.8717	1.11e-16
D003490	Cyanosis	FCGR2B	2	24.0674	9.3e-07
D003490	Cyanosis	PTGIS	3	41.3579	1.27e-10
D003490	Cyanosis	LGI1	2	24.0674	9.3e-07
D003490	Cyanosis	P16	3	31.9244	1.6e-08
D003490	Cyanosis	GREM1	2	24.0674	9.3e-07
D003490	Cyanosis	CPLX2	2	24.0674	9.3e-07
D003490	Cyanosis	CPLX1	2	24.0674	9.3e-07
D003490	Cyanosis	FHIT	5	55.8683	7.75e-14
D003490	Cyanosis	PTGS2	17	75.1101	0
D003490	Cyanosis	HLA-DPB1	5	25.4836	4.46e-07
D003490	Cyanosis	STRA6	4	40.1913	2.3e-10
D003490	Cyanosis	RRM1	4	25.8908	3.61e-07
D003490	Cyanosis	GNB3	9	56.8067	4.81e-14
D003490	Cyanosis	CCL21	2	38.067	6.84e-10
D003490	Cyanosis	CCL11	3	31.9244	1.6e-08
D003490	Cyanosis	DRD2	7	22.5597	2.04e-06
D003490	Cyanosis	DRD5	4	29.587	5.35e-08
D003490	Cyanosis	DRD4	4	29.587	5.35e-08
D003490	Cyanosis	ECE1	3	25.6526	4.09e-07
D003490	Cyanosis	PRDX4	2	24.0674	9.3e-07
D003490	Cyanosis	TNFA	2	24.0674	9.3e-07
D003490	Cyanosis	RFWD2	2	24.0674	9.3e-07
D003490	Cyanosis	RRDX	3	41.3579	1.27e-10
D003490	Cyanosis	GPR13	2	24.0674	9.3e-07
D003490	Cyanosis	OXTR	2	24.0674	9.3e-07
D003490	Cyanosis	PEP	2	24.0674	9.3e-07
D003490	Cyanosis	CHRNA7	4	25.8908	3.61e-07
D003490	Cyanosis	GSTT1	9	29.4036	5.88e-08
D003490	Cyanosis	PXK	2	38.067	6.84e-10
D003490	Cyanosis	CHRNB4	2	24.0674	9.3e-07
D003490	Cyanosis	NOS3	13	62.2852	3e-15
D003490	Cyanosis	GADD45A	4	40.1913	2.3e-10
D003490	Cyanosis	HTX2	2	38.067	6.84e-10
D003490	Cyanosis	GSTM5	2	38.067	6.84e-10
D003490	Cyanosis	GSTM1	11	35.0941	3.14e-09
D003490	Cyanosis	GSTM2	3	21.1873	4.17e-06
D003490	Cyanosis	CNR1	6	35.7719	2.22e-09
D003490	Cyanosis	CNR2	5	48.6002	3.14e-12
D003490	Cyanosis	AKT1	7	55.1039	1.14e-13
D003490	Cyanosis	GSTP1	11	43.1217	5.14e-11
D003490	Cyanosis	KRT8	3	31.9244	1.6e-08
D003490	Cyanosis	KIAA0122	2	24.0674	9.3e-07
D003490	Cyanosis	KLRB1	2	38.067	6.84e-10
D003490	Cyanosis	RAC2	4	29.587	5.35e-08
D003490	Cyanosis	SERPINA1	7	47.1027	6.74e-12
D003490	Cyanosis	FGF1	2	24.0674	9.3e-07
D003490	Cyanosis	AZGP1	2	24.0674	9.3e-07
D003490	Cyanosis	OCA2	2	24.0674	9.3e-07
D003490	Cyanosis	HLA-DR1B	3	57.1144	4.11e-14
D003490	Cyanosis	PRDM1	2	24.0674	9.3e-07
D003490	Cyanosis	PPARG	7	40.8068	1.68e-10
D003490	Cyanosis	GPX1	5	27.9423	1.25e-07
D003490	Cyanosis	GPX3	3	31.9244	1.6e-08
D003490	Cyanosis	ICAM1	5	30.7871	2.88e-08
D003490	Cyanosis	NPPA	15	129.015	0
D003490	Cyanosis	NPPS	3	21.1873	4.17e-06
D003490	Cyanosis	ROBO1	4	48.1698	3.91e-12
D003490	Cyanosis	GATA6	2	38.067	6.84e-10
D003490	Cyanosis	GATA4	3	31.9244	1.6e-08
D003490	Cyanosis	SCGB1A1	2	24.0674	9.3e-07
D003490	Cyanosis	PALLD	2	38.067	6.84e-10
D003490	Cyanosis	SELENBP1	6	114.312	0
D003490	Cyanosis	PPP1R1B	2	24.0674	9.3e-07
D003490	Cyanosis	HLA-DRB1	8	36.638	1.42e-09
D003490	Cyanosis	ERBB4	5	34.1144	5.2e-09
D003490	Cyanosis	ERBB2	9	25.098	5.45e-07
D003490	Cyanosis	GMPR2	2	38.067	6.84e-10
D003490	Cyanosis	TNFAIP3	2	24.0674	9.3e-07
D003490	Cyanosis	TNFAIP2	2	38.067	6.84e-10
D003490	Cyanosis	M6S1	3	21.1873	4.17e-06
D003490	Cyanosis	GPC5	2	38.067	6.84e-10
D003490	Cyanosis	PKD1L3	2	38.067	6.84e-10
D003490	Cyanosis	REL	2	24.0674	9.3e-07
D003490	Cyanosis	HSPA8	2	24.0674	9.3e-07
D003490	Cyanosis	PTPN22	3	25.6526	4.09e-07
D003490	Cyanosis	RARB	4	34.22	4.92e-09
D003490	Cyanosis	TALDO1	2	38.067	6.84e-10
D003490	Cyanosis	GP39	2	38.067	6.84e-10
D003490	Cyanosis	TREX1	4	22.8759	1.73e-06
D003490	Cyanosis	NOTCH4	2	38.067	6.84e-10
D003490	Cyanosis	MLH1	5	23.3385	1.36e-06
D003490	Cyanosis	MLL5	2	38.067	6.84e-10
D003490	Cyanosis	MLL3	2	24.0674	9.3e-07
D003490	Cyanosis	HERNS	4	25.8908	3.61e-07
D003490	Cyanosis	NDUFB4	3	57.1144	4.11e-14
D003490	Cyanosis	SYN2	2	38.067	6.84e-10
D003490	Cyanosis	CASP10	4	48.1698	3.91e-12
D003490	Cyanosis	CDKN2BAS	3	41.3579	1.27e-10
D003490	Cyanosis	CYP1A1	6	33.0323	9.06e-09
D003490	Cyanosis	CYP1A2	10	46.8594	7.63e-12
D003490	Cyanosis	CYP1B1	6	28.434	9.69e-08
D003490	Cyanosis	RGS4	2	38.067	6.84e-10
D003490	Cyanosis	SLC22A4	2	24.0674	9.3e-07
D003490	Cyanosis	IL6R	4	48.1698	3.91e-12
D003490	Cyanosis	GSK3A	2	24.0674	9.3e-07
D003490	Cyanosis	LRP6	3	21.1873	4.17e-06
D003490	Cyanosis	IL1B	11	51.9901	5.58e-13
D003490	Cyanosis	HLA-G	2	24.0674	9.3e-07
D003490	Cyanosis	CCL3	3	57.1144	4.11e-14
D003490	Cyanosis	CCL2	9	67.795	2.22e-16
D003490	Cyanosis	CCL8	2	24.0674	9.3e-07
D003490	Cyanosis	CCL5	2	24.0674	9.3e-07
D003490	Cyanosis	CD40	4	40.1913	2.3e-10
D003490	Cyanosis	ADA	3	21.1873	4.17e-06
D003490	Cyanosis	ACE	17	55.8574	7.79e-14
D003490	Cyanosis	ABO	4	29.587	5.35e-08
D003490	Cyanosis	GJA1	6	21.689	3.21e-06
D003490	Cyanosis	SPINK1	3	31.9244	1.6e-08
D003490	Cyanosis	GJA5	2	38.067	6.84e-10
D003490	Cyanosis	PTEN	13	43.1813	4.99e-11
D003490	Cyanosis	AGT	7	50.8502	9.97e-13
D003490	Cyanosis	CD24	2	24.0674	9.3e-07
D003490	Cyanosis	GJB5	2	38.067	6.84e-10
D003490	Cyanosis	CIMT1	4	59.3601	1.31e-14
D003490	Cyanosis	GABRB2	2	38.067	6.84e-10
D003490	Cyanosis	AHR	8	63.663	1.44e-15
D003490	Cyanosis	PDCD1	2	38.067	6.84e-10
D003490	Cyanosis	ALK	3	41.3579	1.27e-10
D003490	Cyanosis	TYMS	11	40.1818	2.31e-10
D003490	Cyanosis	NUP155	6	42.4468	7.26e-11
D003490	Cyanosis	CYP2D6	11	35.0941	3.14e-09
D003490	Cyanosis	CYP2B6	6	26.4872	2.65e-07
D003490	Cyanosis	CYP2C9	19	113.275	0
D003490	Cyanosis	CYP2C8	8	55.4086	9.79e-14
D003490	Cyanosis	SLC9A1	3	41.3579	1.27e-10
D003490	Cyanosis	GIPR	2	24.0674	9.3e-07
D003490	Cyanosis	CYP2F1	3	57.1144	4.11e-14
D003490	Cyanosis	HMGCL	2	24.0674	9.3e-07
D003490	Cyanosis	EGFR	7	21.4223	3.68e-06
D003490	Cyanosis	PURH	2	38.067	6.84e-10
D003490	Cyanosis	UGT2B17	3	31.9244	1.6e-08
D003490	Cyanosis	CYP2A6	9	56.8067	4.81e-14
D003490	Cyanosis	CYP2A3	2	24.0674	9.3e-07
D003490	Cyanosis	ADRBK1	2	24.0674	9.3e-07
D003490	Cyanosis	AGS1	4	25.8908	3.61e-07
D003490	Cyanosis	NT5E	4	34.22	4.92e-09
D003490	Cyanosis	YKL40	2	38.067	6.84e-10
D003490	Cyanosis	SFTPC	4	48.1698	3.91e-12
D003490	Cyanosis	SFTPB	5	65.2274	6.66e-16
D003490	Cyanosis	LTA	6	30.6026	3.17e-08
D003490	Cyanosis	DAPK1	4	25.8908	3.61e-07
D003490	Cyanosis	BCL2L1	4	29.587	5.35e-08
D003490	Cyanosis	BNIP3	2	24.0674	9.3e-07
D003490	Cyanosis	MGP	4	25.8908	3.61e-07
D003490	Cyanosis	PVT1	2	38.067	6.84e-10
D003490	Cyanosis	MET	5	55.8683	7.75e-14
D003490	Cyanosis	SHEP2	2	38.067	6.84e-10
D003490	Cyanosis	CASP3	3	25.6526	4.09e-07
D003490	Cyanosis	CASP9	2	24.0674	9.3e-07
D003490	Cyanosis	CASP8	4	22.8759	1.73e-06
D003490	Cyanosis	MAR	2	38.067	6.84e-10
D003490	Cyanosis	MLM	3	31.9244	1.6e-08
D003490	Cyanosis	DXS8237E	2	24.0674	9.3e-07
D003490	Cyanosis	TGFA	3	25.6526	4.09e-07
D003490	Cyanosis	GLM1	4	59.3601	1.31e-14
D003490	Cyanosis	PAPPA	3	31.9244	1.6e-08
D003490	Cyanosis	CAV1	4	34.22	4.92e-09
D003490	Cyanosis	RASK2	4	25.8908	3.61e-07
D003490	Cyanosis	MPDZ	2	38.067	6.84e-10
D003490	Cyanosis	PCNA	2	24.0674	9.3e-07
D003490	Cyanosis	MYC	7	55.1039	1.14e-13
D003490	Cyanosis	ALOX5AP	5	42.7958	6.08e-11
D003490	Cyanosis	P2RY12	4	40.1913	2.3e-10
D003490	Cyanosis	C1orf123	2	38.067	6.84e-10
D003490	Cyanosis	NGL	3	57.1144	4.11e-14
D003490	Cyanosis	PDE4D	3	21.1873	4.17e-06
D003490	Cyanosis	NUMB	2	24.0674	9.3e-07
D003490	Cyanosis	NEU	3	41.3579	1.27e-10
D003490	Cyanosis	CYP4A11	2	24.0674	9.3e-07
D003490	Cyanosis	SLEB11	2	38.067	6.84e-10
D003490	Cyanosis	CRHR2	4	34.22	4.92e-09
D003490	Cyanosis	NPY	4	25.8908	3.61e-07
D003490	Cyanosis	DNAJC15	2	38.067	6.84e-10
D003490	Cyanosis	STAT4	3	21.1873	4.17e-06
D003490	Cyanosis	ARHR2	3	21.1873	4.17e-06
D003490	Cyanosis	MAGOH	2	24.0674	9.3e-07
D003490	Cyanosis	UGT1A1	14	91.1718	0
D003490	Cyanosis	PCA1	3	21.1873	4.17e-06
D003490	Cyanosis	GKN1	2	38.067	6.84e-10
D053609	Lethargy	SCN1A	2	27.8772	1.29e-07
D053610	Lethargy	NLRC5	2	80.7308	0
D053611	Lethargy	GFM1	2	123.06	0
D053612	Lethargy	HFE	2	24.3639	7.97e-07
D053613	Lethargy	NUBPL	2	24.3639	7.97e-07
D053614	Lethargy	ACHE	2	32.3988	1.26e-08
D053615	Lethargy	FLNMS	2	27.8772	1.29e-07
D053616	Lethargy	FOXRED1	2	27.8772	1.29e-07
D053617	Lethargy	TF	2	32.3988	1.26e-08
D053618	Lethargy	PRTS	2	32.3988	1.26e-08
D053619	Lethargy	TUFM	2	59.574	1.18e-14
D053620	Lethargy	ISSX	2	27.8772	1.29e-07
D053621	Lethargy	GRACILE	2	27.8772	1.29e-07
D053622	Lethargy	BJS	2	27.8772	1.29e-07
D053623	Lethargy	MRXS1	2	32.3988	1.26e-08
D053624	Lethargy	TSFM	2	38.4326	5.67e-10
D053625	Lethargy	MRX43	2	32.3988	1.26e-08
D053626	Lethargy	MRX54	2	32.3988	1.26e-08
D053627	Lethargy	MRX87	2	32.3988	1.26e-08
D053628	Lethargy	MRX29	2	32.3988	1.26e-08
D053629	Lethargy	MRX32	2	32.3988	1.26e-08
D053630	Lethargy	MRX36	2	32.3988	1.26e-08
D053631	Lethargy	PDHA1	2	38.4326	5.67e-10
D053632	Lethargy	BCS1L	2	27.8772	1.29e-07
D053633	Lethargy	MRPS16	2	123.06	0
D053634	Lethargy	MRPS22	2	123.06	0
D053635	Lethargy	CHRNA4	2	24.3639	7.97e-07
D053636	Lethargy	CHRNB2	2	32.3988	1.26e-08
D053637	Lethargy	PTD	2	27.8772	1.29e-07
D053638	Lethargy	COXPD2	2	123.06	0
D053639	Lethargy	COXPD3	2	123.06	0
D053640	Lethargy	COXPD5	2	123.06	0
D053641	Lethargy	SUCLG1	2	123.06	0
D053642	Lethargy	ARX	2	27.8772	1.29e-07
D053643	Lethargy	C3orf5	2	123.06	0
D053644	Lethargy	AAA	2	59.574	1.18e-14
D053645	Lethargy	SLC11A2	2	80.7308	0
D053646	Lethargy	GABRG2	2	32.3988	1.26e-08
D002637	Chest Pain	SCN2B	8	39.5165	3.25e-10
D002637	Chest Pain	SCN1B	9	39.9966	2.54e-10
D002637	Chest Pain	ADRA2A	5	27.8502	1.31e-07
D002637	Chest Pain	ATF3	3	21.1781	4.19e-06
D002637	Chest Pain	FAAH	4	24.2588	8.42e-07
D002637	Chest Pain	PAX4	4	40.275	2.21e-10
D002637	Chest Pain	GAA	3	21.1781	4.19e-06
D002637	Chest Pain	SCNN1B	5	27.8502	1.31e-07
D002637	Chest Pain	SCN5A	12	46.4131	9.58e-12
D002637	Chest Pain	FST	3	21.1781	4.19e-06
D002637	Chest Pain	WWOX	5	40.321	2.15e-10
D002637	Chest Pain	FSI	3	21.1781	4.19e-06
D002637	Chest Pain	PPAT	3	30.1989	3.9e-08
D002637	Chest Pain	NR1I2	5	23.7257	1.11e-06
D002637	Chest Pain	XBP1	3	30.1989	3.9e-08
D002637	Chest Pain	TAGAP	3	21.1781	4.19e-06
D002637	Chest Pain	FN1	4	40.275	2.21e-10
D002637	Chest Pain	FOS	5	50.3559	1.28e-12
D002637	Chest Pain	TERT	8	35.907	2.07e-09
D002637	Chest Pain	MDM2	6	42.3973	7.45e-11
D002637	Chest Pain	MKI67	3	21.1781	4.19e-06
D002637	Chest Pain	CETP	9	36.8737	1.26e-09
D002637	Chest Pain	MIR101-2	7	59.99	9.55e-15
D002637	Chest Pain	MIR101-1	7	59.99	9.55e-15
D002637	Chest Pain	ARHGEF3	5	40.321	2.15e-10
D002637	Chest Pain	CES2	12	67.9638	1.11e-16
D002637	Chest Pain	VAV3	4	30.6458	3.1e-08
D002637	Chest Pain	NR3C1	9	47.5299	5.42e-12
D002637	Chest Pain	ADD1	4	40.275	2.21e-10
D002637	Chest Pain	NFKB1	5	40.321	2.15e-10
D002637	Chest Pain	CYR61	3	30.1989	3.9e-08
D002637	Chest Pain	ORMDL3	3	30.1989	3.9e-08
D002637	Chest Pain	SOCS3	4	30.6458	3.1e-08
D002637	Chest Pain	AXIN1	3	21.1781	4.19e-06
D002637	Chest Pain	PTPN2	4	24.2588	8.42e-07
D002637	Chest Pain	PAK1	3	30.1989	3.9e-08
D002637	Chest Pain	ENO1	4	30.6458	3.1e-08
D002637	Chest Pain	AGTR1	8	32.7607	1.04e-08
D002637	Chest Pain	INS	5	27.8502	1.31e-07
D002637	Chest Pain	CYP2J2	9	79.8813	0
D002637	Chest Pain	IL6	31	134.494	0
D002637	Chest Pain	IL8	11	64.3071	1.11e-15
D002637	Chest Pain	IL2	8	48.5885	3.16e-12
D002637	Chest Pain	CXCL12	3	30.1989	3.9e-08
D002637	Chest Pain	PVALB	4	30.6458	3.1e-08
D002637	Chest Pain	STMN1	3	30.1989	3.9e-08
D002637	Chest Pain	ABCA1	5	23.7257	1.11e-06
D002637	Chest Pain	TRP53	12	63.4504	1.67e-15
D002637	Chest Pain	MUC1	4	40.275	2.21e-10
D002637	Chest Pain	ABCB1	48	219.446	0
D002637	Chest Pain	ABCB4	5	27.8502	1.31e-07
D002637	Chest Pain	HP	15	64.6877	8.88e-16
D002637	Chest Pain	TXNRD1	4	24.2588	8.42e-07
D002637	Chest Pain	KLK1	3	21.1781	4.19e-06
D002637	Chest Pain	CYP3A4	37	159.768	0
D002637	Chest Pain	CYP3A5	21	89.5677	0
D002637	Chest Pain	CYP3A7	4	24.2588	8.42e-07
D002637	Chest Pain	BDKRB2	4	30.6458	3.1e-08
D002637	Chest Pain	CHK2	3	21.1781	4.19e-06
D002637	Chest Pain	AGER	3	30.1989	3.9e-08
D002637	Chest Pain	MBD4	3	30.1989	3.9e-08
D002637	Chest Pain	PLA2G7	4	30.6458	3.1e-08
D002637	Chest Pain	BCL2	15	75.2938	0
D002637	Chest Pain	BIRC5	11	75.6569	0
D002637	Chest Pain	BIRC3	4	40.275	2.21e-10
D002637	Chest Pain	BIRC2	3	30.1989	3.9e-08
D002637	Chest Pain	SOD2	8	39.5165	3.25e-10
D002637	Chest Pain	SLC22A16	3	30.1989	3.9e-08
D002637	Chest Pain	SLC5A5	7	39.9685	2.58e-10
D002637	Chest Pain	PRKCA	4	40.275	2.21e-10
D002637	Chest Pain	IRGM	3	30.1989	3.9e-08
D002637	Chest Pain	PRKCH	4	40.275	2.21e-10
D002637	Chest Pain	PRKCE	4	40.275	2.21e-10
D002637	Chest Pain	PRKCQ	3	30.1989	3.9e-08
D002637	Chest Pain	PRKCZ	4	40.275	2.21e-10
D002637	Chest Pain	PRKDC	4	40.275	2.21e-10
D002637	Chest Pain	IL8RA	4	30.6458	3.1e-08
D002637	Chest Pain	IRF5	4	24.2588	8.42e-07
D002637	Chest Pain	IRF8	3	30.1989	3.9e-08
D002637	Chest Pain	IRF4	3	21.1781	4.19e-06
D002637	Chest Pain	XRCC1	9	36.8737	1.26e-09
D002637	Chest Pain	TCF2	3	21.1781	4.19e-06
D002637	Chest Pain	TCF1	4	30.6458	3.1e-08
D002637	Chest Pain	NDUFA11	5	27.8502	1.31e-07
D002637	Chest Pain	KCNH2	9	36.8737	1.26e-09
D002637	Chest Pain	MT1A	4	24.2588	8.42e-07
D002637	Chest Pain	KCNE1	10	47.5553	5.35e-12
D002637	Chest Pain	MT2A	4	30.6458	3.1e-08
D002637	Chest Pain	IRS2	4	30.6458	3.1e-08
D002637	Chest Pain	HHEX	4	40.275	2.21e-10
D002637	Chest Pain	PSCA	3	21.1781	4.19e-06
D002637	Chest Pain	KCNA5	8	39.5165	3.25e-10
D002637	Chest Pain	TUBB	4	40.275	2.21e-10
D002637	Chest Pain	HMOX1	15	71.4896	0
D002637	Chest Pain	NPC1L1	4	40.275	2.21e-10
D002637	Chest Pain	ADRB2	24	141.452	0
D002637	Chest Pain	ADRB1	11	69.6214	1.11e-16
D002637	Chest Pain	JAK1	3	30.1989	3.9e-08
D002637	Chest Pain	ADORA1	8	69.9163	1.11e-16
D002637	Chest Pain	CDC20	3	30.1989	3.9e-08
D002637	Chest Pain	ABCG2	19	124.282	0
D002637	Chest Pain	ABCG8	5	33.1809	8.4e-09
D002637	Chest Pain	ABCG5	5	23.7257	1.11e-06
D002637	Chest Pain	JAZF1	4	30.6458	3.1e-08
D002637	Chest Pain	HHIP	3	30.1989	3.9e-08
D002637	Chest Pain	ABCC3	10	100.834	0
D002637	Chest Pain	ABCC4	7	45.2883	1.7e-11
D002637	Chest Pain	ABCC1	23	175.328	0
D002637	Chest Pain	ABCC2	22	119.712	0
D002637	Chest Pain	ABCC5	11	64.3071	1.11e-15
D002637	Chest Pain	MCH5	3	21.1781	4.19e-06
D002637	Chest Pain	WDR7	3	30.1989	3.9e-08
D002637	Chest Pain	EPHX1	6	21.8376	2.97e-06
D002637	Chest Pain	KCNQ2	3	21.1781	4.19e-06
D002637	Chest Pain	BTG1	3	30.1989	3.9e-08
D002637	Chest Pain	CD247	3	21.1781	4.19e-06
D002637	Chest Pain	RASGRP1	3	21.1781	4.19e-06
D002637	Chest Pain	MSH6	5	27.8502	1.31e-07
D002637	Chest Pain	MSH3	4	30.6458	3.1e-08
D002637	Chest Pain	CYP4F2	7	31.8287	1.68e-08
D002637	Chest Pain	NFKBIA	5	33.1809	8.4e-09
D002637	Chest Pain	SPP1	7	31.8287	1.68e-08
D002637	Chest Pain	CYP2C19	21	99.6214	0
D002637	Chest Pain	CYP2C18	3	21.1781	4.19e-06
D002637	Chest Pain	VKORC1	14	57.4991	3.39e-14
D002637	Chest Pain	MMP12	3	30.1989	3.9e-08
D002637	Chest Pain	SNAP25	3	21.1781	4.19e-06
D002637	Chest Pain	TGFB1	25	155.481	0
D002637	Chest Pain	ADORA2B	3	21.1781	4.19e-06
D002637	Chest Pain	ADORA2A	5	23.7257	1.11e-06
D002637	Chest Pain	FBXW7	3	21.1781	4.19e-06
D002637	Chest Pain	CAR	4	24.2588	8.42e-07
D002637	Chest Pain	CAT	7	39.9685	2.58e-10
D002637	Chest Pain	APOB	6	24.5466	7.25e-07
D002637	Chest Pain	APOE	18	56.9011	4.59e-14
D002637	Chest Pain	PRAME	7	59.99	9.55e-15
D002637	Chest Pain	HRAS1	6	42.3973	7.45e-11
D002637	Chest Pain	KRT20	4	24.2588	8.42e-07
D002637	Chest Pain	PLAU	9	57.4401	3.49e-14
D002637	Chest Pain	BID	3	30.1989	3.9e-08
D002637	Chest Pain	BLK	4	30.6458	3.1e-08
D002637	Chest Pain	TNF	35	145.237	0
D002637	Chest Pain	FOXM1	4	40.275	2.21e-10
D002637	Chest Pain	TAP2	3	21.1781	4.19e-06
D002637	Chest Pain	ERCC4	5	27.8502	1.31e-07
D002637	Chest Pain	IL2RA	9	47.5299	5.42e-12
D002637	Chest Pain	SYK	3	30.1989	3.9e-08
D002637	Chest Pain	IL1R2	5	40.321	2.15e-10
D002637	Chest Pain	IL23R	4	30.6458	3.1e-08
D002637	Chest Pain	TGFBR2	10	44.0952	3.13e-11
D002637	Chest Pain	IL1RN	7	28.6516	8.66e-08
D002637	Chest Pain	TGFBR3	4	24.2588	8.42e-07
D002637	Chest Pain	ACTA2	4	24.2588	8.42e-07
D002637	Chest Pain	CCND1	8	27.5489	1.53e-07
D002637	Chest Pain	CCND2	3	30.1989	3.9e-08
D002637	Chest Pain	SHMT1	7	45.2883	1.7e-11
D002637	Chest Pain	ACTC1	3	21.1781	4.19e-06
D002637	Chest Pain	SFTPA2	3	30.1989	3.9e-08
D002637	Chest Pain	PLIN	3	30.1989	3.9e-08
D002637	Chest Pain	APOC3	6	24.5466	7.25e-07
D002637	Chest Pain	EFEMP1	3	21.1781	4.19e-06
D002637	Chest Pain	TSC1	6	27.7657	1.37e-07
D002637	Chest Pain	ESR1	17	72.9623	0
D002637	Chest Pain	ESR2	10	66.4748	3.33e-16
D002637	Chest Pain	DCK	6	36.4148	1.59e-09
D002637	Chest Pain	CDKAL1	3	30.1989	3.9e-08
D002637	Chest Pain	SLCO1B1	12	49.2368	2.27e-12
D002637	Chest Pain	GAB1	4	40.275	2.21e-10
D002637	Chest Pain	CDA	5	23.7257	1.11e-06
D002637	Chest Pain	CKB	3	30.1989	3.9e-08
D002637	Chest Pain	SLC19A1	11	51.6097	6.77e-13
D002637	Chest Pain	TNFRSF14	5	33.1809	8.4e-09
D002637	Chest Pain	CLU	5	33.1809	8.4e-09
D002637	Chest Pain	FPGS	5	40.321	2.15e-10
D002637	Chest Pain	CRP	11	55.3867	9.9e-14
D002637	Chest Pain	TNFRSF21	3	30.1989	3.9e-08
D002637	Chest Pain	TNFRSF1A	5	23.7257	1.11e-06
D002637	Chest Pain	MTHFR	32	91.4388	0
D002637	Chest Pain	TNFRSF1B	8	80.6282	0
D002637	Chest Pain	LIPC	14	57.4991	3.39e-14
D002637	Chest Pain	CYP7A1	3	30.1989	3.9e-08
D002637	Chest Pain	MYH7	5	23.7257	1.11e-06
D002637	Chest Pain	MYH6	5	50.3559	1.28e-12
D002637	Chest Pain	MAPK1	6	50.1169	1.45e-12
D002637	Chest Pain	MAPK3	5	33.1809	8.4e-09
D002637	Chest Pain	UBASH3A	3	21.1781	4.19e-06
D002637	Chest Pain	CYP7B1	4	24.2588	8.42e-07
D002637	Chest Pain	AREG	7	70.5326	0
D002637	Chest Pain	TP53	28	139.495	0
D002637	Chest Pain	PPARBP	3	30.1989	3.9e-08
D002637	Chest Pain	IL17RC	3	30.1989	3.9e-08
D002637	Chest Pain	EGF	8	43.6962	3.84e-11
D002637	Chest Pain	ABL1	7	35.5514	2.48e-09
D002637	Chest Pain	ALPS2B	3	21.1781	4.19e-06
D002637	Chest Pain	FKBP5	4	30.6458	3.1e-08
D002637	Chest Pain	IFNG	10	22.9818	1.64e-06
D002637	Chest Pain	GRK6	4	40.275	2.21e-10
D002637	Chest Pain	GRK5	3	21.1781	4.19e-06
D002637	Chest Pain	CLCN6	11	42.299	7.83e-11
D002637	Chest Pain	GOLGA5	4	40.275	2.21e-10
D002637	Chest Pain	CMA1	4	40.275	2.21e-10
D002637	Chest Pain	TOP1	8	69.9163	1.11e-16
D002637	Chest Pain	ITGB3	7	39.9685	2.58e-10
D002637	Chest Pain	ITGB1	3	21.1781	4.19e-06
D002637	Chest Pain	GRB7	5	50.3559	1.28e-12
D002637	Chest Pain	NME2	3	21.1781	4.19e-06
D002637	Chest Pain	HNF4A	4	40.275	2.21e-10
D002637	Chest Pain	WDR66	3	30.1989	3.9e-08
D002637	Chest Pain	HNF1B	6	50.1169	1.45e-12
D002637	Chest Pain	HNF1A	7	45.2883	1.7e-11
D002637	Chest Pain	ASD5	3	30.1989	3.9e-08
D002637	Chest Pain	WDR18	3	30.1989	3.9e-08
D002637	Chest Pain	PTK2B	3	30.1989	3.9e-08
D002637	Chest Pain	HTR2A	7	21.4313	3.67e-06
D002637	Chest Pain	VCL	3	30.1989	3.9e-08
D002637	Chest Pain	SLC2A5	4	40.275	2.21e-10
D002637	Chest Pain	SLC2A1	6	21.8376	2.97e-06
D002637	Chest Pain	STK11	5	23.7257	1.11e-06
D002637	Chest Pain	VDR	8	27.5489	1.53e-07
D002637	Chest Pain	PNMT	3	21.1781	4.19e-06
D002637	Chest Pain	NOS1AP	8	35.907	2.07e-09
D002637	Chest Pain	VCAM1	3	21.1781	4.19e-06
D002637	Chest Pain	VHL	6	42.3973	7.45e-11
D002637	Chest Pain	N4BP2L2	3	21.1781	4.19e-06
D002637	Chest Pain	DENND1B	3	30.1989	3.9e-08
D002637	Chest Pain	PON1	13	43.2042	4.93e-11
D002637	Chest Pain	FASN	3	30.1989	3.9e-08
D002637	Chest Pain	UCN3	3	30.1989	3.9e-08
D002637	Chest Pain	GCKR	5	27.8502	1.31e-07
D002637	Chest Pain	UCP2	5	40.321	2.15e-10
D002637	Chest Pain	PLCB1	4	30.6458	3.1e-08
D002637	Chest Pain	MGMT	5	23.7257	1.11e-06
D002637	Chest Pain	UVO	5	50.3559	1.28e-12
D002637	Chest Pain	EPO	7	39.9685	2.58e-10
D002637	Chest Pain	ERG	3	30.1989	3.9e-08
D002637	Chest Pain	TPMT	9	31.5935	1.9e-08
D002637	Chest Pain	CYP3A	10	44.0952	3.13e-11
D002637	Chest Pain	EIF2AK2	3	30.1989	3.9e-08
D002637	Chest Pain	TAOK1	3	30.1989	3.9e-08
D002637	Chest Pain	PRTFDC1	3	30.1989	3.9e-08
D002637	Chest Pain	SDHD	7	31.8287	1.68e-08
D002637	Chest Pain	DPYD	11	42.299	7.83e-11
D002637	Chest Pain	CDKN2A	16	87.6695	0
D002637	Chest Pain	CDKN2B	4	24.2588	8.42e-07
D002637	Chest Pain	HIF1A	5	33.1809	8.4e-09
D002637	Chest Pain	CDKN1A	16	87.6695	0
D002637	Chest Pain	CDKN1B	10	51.4337	7.41e-13
D002637	Chest Pain	E2F1	5	40.321	2.15e-10
D002637	Chest Pain	LFS2	3	21.1781	4.19e-06
D002637	Chest Pain	GSTA1	7	31.8287	1.68e-08
D002637	Chest Pain	GSTA4	3	21.1781	4.19e-06
D002637	Chest Pain	EDN1	9	36.8737	1.26e-09
D002637	Chest Pain	VEGFA	18	77.1068	0
D002637	Chest Pain	PLAGL1	3	30.1989	3.9e-08
D002637	Chest Pain	KRAS	18	104.605	0
D002637	Chest Pain	MYBPC3	4	40.275	2.21e-10
D002637	Chest Pain	PDGFA	3	21.1781	4.19e-06
D002637	Chest Pain	MMP9	11	29.6341	5.22e-08
D002637	Chest Pain	MMP3	3	21.1781	4.19e-06
D002637	Chest Pain	PTGIS	4	40.275	2.21e-10
D002637	Chest Pain	LVNC4	3	30.1989	3.9e-08
D002637	Chest Pain	SREBF1	4	40.275	2.21e-10
D002637	Chest Pain	ALDH2	7	28.6516	8.66e-08
D002637	Chest Pain	MODY5	3	21.1781	4.19e-06
D002637	Chest Pain	MODY3	4	30.6458	3.1e-08
D002637	Chest Pain	MODY9	3	30.1989	3.9e-08
D002637	Chest Pain	CPLX2	3	30.1989	3.9e-08
D002637	Chest Pain	CPLX1	3	30.1989	3.9e-08
D002637	Chest Pain	COMT	18	63.4964	1.55e-15
D002637	Chest Pain	FHIT	8	80.6282	0
D002637	Chest Pain	PTGS2	33	167.712	0
D002637	Chest Pain	PTGS1	5	23.7257	1.11e-06
D002637	Chest Pain	CTNNB1	9	47.5299	5.42e-12
D002637	Chest Pain	PGR	6	42.3973	7.45e-11
D002637	Chest Pain	IFNA1	6	24.5466	7.25e-07
D002637	Chest Pain	PHB	4	40.275	2.21e-10
D002637	Chest Pain	RRM1	6	31.6481	1.85e-08
D002637	Chest Pain	GNB3	13	63.393	1.67e-15
D002637	Chest Pain	SELP	3	21.1781	4.19e-06
D002637	Chest Pain	PTCPRN	3	30.1989	3.9e-08
D002637	Chest Pain	IQGAP1	3	30.1989	3.9e-08
D002637	Chest Pain	DRD2	11	29.6341	5.22e-08
D002637	Chest Pain	DRD5	5	23.7257	1.11e-06
D002637	Chest Pain	LEPR	8	39.5165	3.25e-10
D002637	Chest Pain	PRDX4	3	30.1989	3.9e-08
D002637	Chest Pain	PRDX2	4	30.6458	3.1e-08
D002637	Chest Pain	ECAD	5	50.3559	1.28e-12
D002637	Chest Pain	CHRNA3	4	30.6458	3.1e-08
D002637	Chest Pain	GSTT1	18	71.2062	0
D002637	Chest Pain	SMAD7	3	21.1781	4.19e-06
D002637	Chest Pain	SMAD3	5	40.321	2.15e-10
D002637	Chest Pain	NOS3	20	79.5082	0
D002637	Chest Pain	NOS2	12	49.2368	2.27e-12
D002637	Chest Pain	GADD45A	6	50.1169	1.45e-12
D002637	Chest Pain	MAPK14	4	30.6458	3.1e-08
D002637	Chest Pain	GSTM1	24	105.219	0
D002637	Chest Pain	GSTM2	5	33.1809	8.4e-09
D002637	Chest Pain	GSTM3	7	51.8117	6.11e-13
D002637	Chest Pain	CNR1	8	32.7607	1.04e-08
D002637	Chest Pain	CNR2	5	23.7257	1.11e-06
D002637	Chest Pain	AKT1	10	60.7799	6.33e-15
D002637	Chest Pain	MIR19A	3	21.1781	4.19e-06
D002637	Chest Pain	GSTP1	18	63.4964	1.55e-15
D002637	Chest Pain	CENPB	3	30.1989	3.9e-08
D002637	Chest Pain	KIAA1109	3	21.1781	4.19e-06
D002637	Chest Pain	RAC2	7	51.8117	6.11e-13
D002637	Chest Pain	BACH2	4	30.6458	3.1e-08
D002637	Chest Pain	SERPINA1	11	64.3071	1.11e-15
D002637	Chest Pain	FGF1	3	30.1989	3.9e-08
D002637	Chest Pain	FGF2	6	21.8376	2.97e-06
D002637	Chest Pain	CYP2A13	3	21.1781	4.19e-06
D002637	Chest Pain	AZGP1	3	30.1989	3.9e-08
D002637	Chest Pain	PALB2	3	21.1781	4.19e-06
D002637	Chest Pain	RAG1	5	23.7257	1.11e-06
D002637	Chest Pain	GDF15	3	21.1781	4.19e-06
D002637	Chest Pain	ERAP1	3	30.1989	3.9e-08
D002637	Chest Pain	PPARG	9	34.0896	5.26e-09
D002637	Chest Pain	GPX1	9	52.1243	5.21e-13
D002637	Chest Pain	GPX3	4	30.6458	3.1e-08
D002637	Chest Pain	IDDM20	4	30.6458	3.1e-08
D002637	Chest Pain	ICAM1	8	43.6962	3.84e-11
D002637	Chest Pain	ICAM4	4	30.6458	3.1e-08
D002637	Chest Pain	ICAM5	4	30.6458	3.1e-08
D002637	Chest Pain	NPPB	4	24.2588	8.42e-07
D002637	Chest Pain	NPPA	18	95.4081	0
D002637	Chest Pain	ROBO1	4	24.2588	8.42e-07
D002637	Chest Pain	SCGB1A1	3	30.1989	3.9e-08
D002637	Chest Pain	SELENBP1	6	60.4418	7.55e-15
D002637	Chest Pain	PPP1R1B	3	30.1989	3.9e-08
D002637	Chest Pain	HLA-DRB1	12	43.8138	3.61e-11
D002637	Chest Pain	ERBB4	6	24.5466	7.25e-07
D002637	Chest Pain	ERBB3	7	31.8287	1.68e-08
D002637	Chest Pain	ERBB2	19	70.0477	1.11e-16
D002637	Chest Pain	RASSF1	4	40.275	2.21e-10
D002637	Chest Pain	BAT3	5	23.7257	1.11e-06
D002637	Chest Pain	NDUFV1	5	23.7257	1.11e-06
D002637	Chest Pain	NDUFV2	6	31.6481	1.85e-08
D002637	Chest Pain	NDUFS6	5	27.8502	1.31e-07
D002637	Chest Pain	NDUFS4	5	27.8502	1.31e-07
D002637	Chest Pain	NDUFS2	5	27.8502	1.31e-07
D002637	Chest Pain	NDUFS1	5	27.8502	1.31e-07
D002637	Chest Pain	RB1	8	54.3877	1.65e-13
D002637	Chest Pain	REL	3	30.1989	3.9e-08
D002637	Chest Pain	REN	6	24.5466	7.25e-07
D002637	Chest Pain	RARB	6	42.3973	7.45e-11
D002637	Chest Pain	CHEK2	4	24.2588	8.42e-07
D002637	Chest Pain	MLH1	8	32.7607	1.04e-08
D002637	Chest Pain	CMH11	3	30.1989	3.9e-08
D002637	Chest Pain	TLR4	8	35.907	2.07e-09
D002637	Chest Pain	NQO1	8	35.907	2.07e-09
D002637	Chest Pain	MLL3	3	30.1989	3.9e-08
D002637	Chest Pain	NDUFB4	3	30.1989	3.9e-08
D002637	Chest Pain	TCF7L2	5	23.7257	1.11e-06
D002637	Chest Pain	NDUFA1	6	36.4148	1.59e-09
D002637	Chest Pain	CASP10	5	40.321	2.15e-10
D002637	Chest Pain	CDKN2BAS	4	40.275	2.21e-10
D002637	Chest Pain	CYP1A1	12	78.6169	0
D002637	Chest Pain	CYP1A2	16	65.7774	5.55e-16
D002637	Chest Pain	JUN	6	50.1169	1.45e-12
D002637	Chest Pain	CYP1B1	9	34.0896	5.26e-09
D002637	Chest Pain	ATM	5	23.7257	1.11e-06
D002637	Chest Pain	IL4R	3	21.1781	4.19e-06
D002637	Chest Pain	SLC22A1	4	30.6458	3.1e-08
D002637	Chest Pain	IL6R	5	40.321	2.15e-10
D002637	Chest Pain	CSF3	7	31.8287	1.68e-08
D002637	Chest Pain	CSF2	3	21.1781	4.19e-06
D002637	Chest Pain	TRIM24	4	40.275	2.21e-10
D002637	Chest Pain	DUSP1	5	50.3559	1.28e-12
D002637	Chest Pain	LRP6	5	33.1809	8.4e-09
D002637	Chest Pain	IL10	12	31.7544	1.75e-08
D002637	Chest Pain	IL1B	19	87.8523	0
D002637	Chest Pain	IL24	4	40.275	2.21e-10
D002637	Chest Pain	NFE2L2	3	21.1781	4.19e-06
D002637	Chest Pain	SMARCA4	3	21.1781	4.19e-06
D002637	Chest Pain	CCL3	3	30.1989	3.9e-08
D002637	Chest Pain	CCL2	11	51.6097	6.77e-13
D002637	Chest Pain	CCL4	3	21.1781	4.19e-06
D002637	Chest Pain	BAX	5	23.7257	1.11e-06
D002637	Chest Pain	CD44	4	24.2588	8.42e-07
D002637	Chest Pain	LCAM	5	50.3559	1.28e-12
D002637	Chest Pain	CD40	5	33.1809	8.4e-09
D002637	Chest Pain	SLC11A1	7	21.4313	3.67e-06
D002637	Chest Pain	ACE	29	90.8084	0
D002637	Chest Pain	IKZF1	3	21.1781	4.19e-06
D002637	Chest Pain	ABO	6	36.4148	1.59e-09
D002637	Chest Pain	NRP1	4	30.6458	3.1e-08
D002637	Chest Pain	GJA1	9	25.4577	4.52e-07
D002637	Chest Pain	PTEN	23	77.0403	0
D002637	Chest Pain	RAD53	3	21.1781	4.19e-06
D002637	Chest Pain	CXCL2	3	21.1781	4.19e-06
D002637	Chest Pain	MIR21	4	24.2588	8.42e-07
D002637	Chest Pain	AGT	8	32.7607	1.04e-08
D002637	Chest Pain	CD24	3	30.1989	3.9e-08
D002637	Chest Pain	GJB1	4	24.2588	8.42e-07
D002637	Chest Pain	CD14	3	21.1781	4.19e-06
D002637	Chest Pain	KPD	3	30.1989	3.9e-08
D002637	Chest Pain	AHR	11	64.3071	1.11e-15
D002637	Chest Pain	CST6	3	30.1989	3.9e-08
D002637	Chest Pain	BRCA1	7	35.5514	2.48e-09
D002637	Chest Pain	TYK2	3	21.1781	4.19e-06
D002637	Chest Pain	GLIS3	3	21.1781	4.19e-06
D002637	Chest Pain	TYMS	20	76.7748	0
D002637	Chest Pain	APC	10	35.6544	2.36e-09
D002637	Chest Pain	NUP155	8	39.5165	3.25e-10
D002637	Chest Pain	CYP2D6	19	58.8688	1.69e-14
D002637	Chest Pain	NCF4	5	33.1809	8.4e-09
D002637	Chest Pain	CYP2E1	7	31.8287	1.68e-08
D002637	Chest Pain	CYP2C9	25	100.34	0
D002637	Chest Pain	CYP2C8	10	44.0952	3.13e-11
D002637	Chest Pain	SLC9A1	3	21.1781	4.19e-06
D002637	Chest Pain	CDC2	3	30.1989	3.9e-08
D002637	Chest Pain	CYP2F1	3	30.1989	3.9e-08
D002637	Chest Pain	SIM1	3	30.1989	3.9e-08
D002637	Chest Pain	LSP1	3	30.1989	3.9e-08
D002637	Chest Pain	HMGCR	7	35.5514	2.48e-09
D002637	Chest Pain	EGFR	15	61.6362	4.11e-15
D002637	Chest Pain	UGT2B17	4	30.6458	3.1e-08
D002637	Chest Pain	NCOA3	4	30.6458	3.1e-08
D002637	Chest Pain	UGT2B15	4	40.275	2.21e-10
D002637	Chest Pain	CDH1	7	59.99	9.55e-15
D002637	Chest Pain	NT5E	7	59.99	9.55e-15
D002637	Chest Pain	LTBR	4	30.6458	3.1e-08
D002637	Chest Pain	CDS1	3	21.1781	4.19e-06
D002637	Chest Pain	LDLRAP1	3	21.1781	4.19e-06
D002637	Chest Pain	TNFRSF10B	5	50.3559	1.28e-12
D002637	Chest Pain	HPC11	3	21.1781	4.19e-06
D002637	Chest Pain	HNF2	3	21.1781	4.19e-06
D002637	Chest Pain	RUNX1	4	24.2588	8.42e-07
D002637	Chest Pain	LTA	11	59.5938	1.17e-14
D002637	Chest Pain	EGR1	4	40.275	2.21e-10
D002637	Chest Pain	DAPK1	7	45.2883	1.7e-11
D002637	Chest Pain	PIK3CA	8	43.6962	3.84e-11
D002637	Chest Pain	BCL2L1	7	51.8117	6.11e-13
D002637	Chest Pain	BNIP3	3	30.1989	3.9e-08
D002637	Chest Pain	CMD1R	3	30.1989	3.9e-08
D002637	Chest Pain	REN2	3	21.1781	4.19e-06
D002637	Chest Pain	TFRC	7	28.6516	8.66e-08
D002637	Chest Pain	OGG1	4	30.6458	3.1e-08
D002637	Chest Pain	RELN	6	31.6481	1.85e-08
D002637	Chest Pain	MET	6	42.3973	7.45e-11
D002637	Chest Pain	CASP3	4	24.2588	8.42e-07
D002637	Chest Pain	CASP9	3	30.1989	3.9e-08
D002637	Chest Pain	CASP8	7	39.9685	2.58e-10
D002637	Chest Pain	MAL	4	40.275	2.21e-10
D002637	Chest Pain	PPARGC1B	3	30.1989	3.9e-08
D002637	Chest Pain	TGFA	6	60.4418	7.55e-15
D002637	Chest Pain	PAPPA	5	50.3559	1.28e-12
D002637	Chest Pain	MX1	4	30.6458	3.1e-08
D002637	Chest Pain	CAV1	5	27.8502	1.31e-07
D002637	Chest Pain	PRKAG2	5	33.1809	8.4e-09
D002637	Chest Pain	UGT2B7	6	21.8376	2.97e-06
D002637	Chest Pain	HOXD11	4	30.6458	3.1e-08
D002637	Chest Pain	CTGF	4	30.6458	3.1e-08
D002637	Chest Pain	CRYAB	3	21.1781	4.19e-06
D002637	Chest Pain	PCM1	3	30.1989	3.9e-08
D002637	Chest Pain	PCNA	3	30.1989	3.9e-08
D002637	Chest Pain	MYC	10	60.7799	6.33e-15
D002637	Chest Pain	ALOX5AP	7	45.2883	1.7e-11
D002637	Chest Pain	P2RY12	5	33.1809	8.4e-09
D002637	Chest Pain	TNFSF14	3	21.1781	4.19e-06
D002637	Chest Pain	PDE4B	5	27.8502	1.31e-07
D002637	Chest Pain	PDE4D	6	50.1169	1.45e-12
D002637	Chest Pain	TNFSF10	4	30.6458	3.1e-08
D002637	Chest Pain	CACNA1C	8	32.7607	1.04e-08
D002637	Chest Pain	CYP4A11	3	30.1989	3.9e-08
D002637	Chest Pain	DAB2IP	4	30.6458	3.1e-08
D002637	Chest Pain	CRHR1	5	27.8502	1.31e-07
D002637	Chest Pain	CRHR2	6	42.3973	7.45e-11
D002637	Chest Pain	NPY	7	45.2883	1.7e-11
D002637	Chest Pain	STAT4	5	33.1809	8.4e-09
D002637	Chest Pain	NAT2	8	21.6615	3.25e-06
D002637	Chest Pain	STAT1	6	42.3973	7.45e-11
D002637	Chest Pain	STAT3	15	71.4896	0
D002637	Chest Pain	TFPI2	4	30.6458	3.1e-08
D002637	Chest Pain	FRAP1	4	24.2588	8.42e-07
D002637	Chest Pain	MAGOH	3	30.1989	3.9e-08
D002637	Chest Pain	CPNE3	3	30.1989	3.9e-08
D002637	Chest Pain	UGT1A1	18	77.1068	0
D002637	Chest Pain	UMPS	7	25.9111	3.58e-07
D002637	Chest Pain	APEX1	4	40.275	2.21e-10
D009767	Obesity, Morbid	SCN2B	8	50.5738	1.15e-12
D009767	Obesity, Morbid	SCN1B	9	51.5087	7.13e-13
D009767	Obesity, Morbid	PARP1	5	41.8325	9.94e-11
D009767	Obesity, Morbid	CFTR	5	23.2342	1.43e-06
D009767	Obesity, Morbid	CACNG2	2	24.9729	5.81e-07
D009767	Obesity, Morbid	ARHGEF12	2	24.9729	5.81e-07
D009767	Obesity, Morbid	FANCD1	4	21.1621	4.22e-06
D009767	Obesity, Morbid	PARVB	2	24.9729	5.81e-07
D009767	Obesity, Morbid	MTSS1	2	24.9729	5.81e-07
D009767	Obesity, Morbid	NLRC5	3	37.4684	9.29e-10
D009767	Obesity, Morbid	UQOR1	4	21.1621	4.22e-06
D009767	Obesity, Morbid	ADRA2A	6	53.3052	2.86e-13
D009767	Obesity, Morbid	HDAC3	5	26.4655	2.68e-07
D009767	Obesity, Morbid	FAAH	4	30.7125	2.99e-08
D009767	Obesity, Morbid	ADRA1B	4	49.97	1.56e-12
D009767	Obesity, Morbid	ADRA1A	4	30.7125	2.99e-08
D009767	Obesity, Morbid	PAWR	2	24.9729	5.81e-07
D009767	Obesity, Morbid	PRMT7	2	24.9729	5.81e-07
D009767	Obesity, Morbid	SCNN1B	5	35.41	2.67e-09
D009767	Obesity, Morbid	SCNN1A	5	35.41	2.67e-09
D009767	Obesity, Morbid	SCN5A	13	72.7901	0
D009767	Obesity, Morbid	MWFE	4	25.2439	5.05e-07
D009767	Obesity, Morbid	FST	3	26.6267	2.47e-07
D009767	Obesity, Morbid	WWOX	5	50.4217	1.24e-12
D009767	Obesity, Morbid	FTO	7	74.8476	0
D009767	Obesity, Morbid	DHFR	7	22.262	2.38e-06
D009767	Obesity, Morbid	ZFHX3	4	38.3998	5.76e-10
D009767	Obesity, Morbid	ZFP36L2	2	24.9729	5.81e-07
D009767	Obesity, Morbid	XBP1	3	37.4684	9.29e-10
D009767	Obesity, Morbid	FYN	2	24.9729	5.81e-07
D009767	Obesity, Morbid	SLC16A1	4	38.3998	5.76e-10
D009767	Obesity, Morbid	EMP1	2	24.9729	5.81e-07
D009767	Obesity, Morbid	FN1	4	49.97	1.56e-12
D009767	Obesity, Morbid	FOS	5	62.4777	2.66e-15
D009767	Obesity, Morbid	TNIP1	3	37.4684	9.29e-10
D009767	Obesity, Morbid	RBIG1	2	24.9729	5.81e-07
D009767	Obesity, Morbid	TERT	6	23.2702	1.41e-06
D009767	Obesity, Morbid	RALBP1	2	24.9729	5.81e-07
D009767	Obesity, Morbid	FNZ	2	24.9729	5.81e-07
D009767	Obesity, Morbid	MDM2	5	35.41	2.67e-09
D009767	Obesity, Morbid	GFI1	2	24.9729	5.81e-07
D009767	Obesity, Morbid	PARK2	5	30.4322	3.46e-08
D009767	Obesity, Morbid	PTPRK	2	24.9729	5.81e-07
D009767	Obesity, Morbid	PTPRM	2	24.9729	5.81e-07
D009767	Obesity, Morbid	PTPRG	2	24.9729	5.81e-07
D009767	Obesity, Morbid	PPT2	2	24.9729	5.81e-07
D009767	Obesity, Morbid	CETP	10	60.9977	5.66e-15
D009767	Obesity, Morbid	MIR101-2	8	100.037	0
D009767	Obesity, Morbid	ARHGEF4	2	24.9729	5.81e-07
D009767	Obesity, Morbid	MIR101-1	8	100.037	0
D009767	Obesity, Morbid	ARHGEF3	4	30.7125	2.99e-08
D009767	Obesity, Morbid	RPL39	2	24.9729	5.81e-07
D009767	Obesity, Morbid	NHERF1	2	24.9729	5.81e-07
D009767	Obesity, Morbid	CES2	10	56.8159	4.79e-14
D009767	Obesity, Morbid	COPEB	2	24.9729	5.81e-07
D009767	Obesity, Morbid	MFAP2	2	24.9729	5.81e-07
D009767	Obesity, Morbid	VAV3	4	38.3998	5.76e-10
D009767	Obesity, Morbid	NFYC	2	24.9729	5.81e-07
D009767	Obesity, Morbid	NR3C1	9	60.6068	6.99e-15
D009767	Obesity, Morbid	KIF6	2	24.9729	5.81e-07
D009767	Obesity, Morbid	SH2B3	3	26.6267	2.47e-07
D009767	Obesity, Morbid	PDNP1	4	25.2439	5.05e-07
D009767	Obesity, Morbid	ACE1	3	37.4684	9.29e-10
D009767	Obesity, Morbid	ADCY7	2	24.9729	5.81e-07
D009767	Obesity, Morbid	ADCY5	2	24.9729	5.81e-07
D009767	Obesity, Morbid	BDNF	11	51.8713	5.93e-13
D009767	Obesity, Morbid	ADD1	4	49.97	1.56e-12
D009767	Obesity, Morbid	NFKB1	6	74.9914	0
D009767	Obesity, Morbid	NR2F2	4	38.3998	5.76e-10
D009767	Obesity, Morbid	SRRM1L	2	24.9729	5.81e-07
D009767	Obesity, Morbid	CYR61	3	37.4684	9.29e-10
D009767	Obesity, Morbid	SCYA11	2	24.9729	5.81e-07
D009767	Obesity, Morbid	ORMDL3	3	37.4684	9.29e-10
D009767	Obesity, Morbid	ITPR3	2	24.9729	5.81e-07
D009767	Obesity, Morbid	DIRA	4	38.3998	5.76e-10
D009767	Obesity, Morbid	SECISBP2	2	24.9729	5.81e-07
D009767	Obesity, Morbid	MAD2	2	24.9729	5.81e-07
D009767	Obesity, Morbid	CARTPT	2	24.9729	5.81e-07
D009767	Obesity, Morbid	SCARB1	3	37.4684	9.29e-10
D009767	Obesity, Morbid	AXIN1	3	26.6267	2.47e-07
D009767	Obesity, Morbid	PARD6B	2	24.9729	5.81e-07
D009767	Obesity, Morbid	PTPN2	4	30.7125	2.99e-08
D009767	Obesity, Morbid	GSN	3	26.6267	2.47e-07
D009767	Obesity, Morbid	PAK1	3	37.4684	9.29e-10
D009767	Obesity, Morbid	ENO1	4	38.3998	5.76e-10
D009767	Obesity, Morbid	PTPRA	2	24.9729	5.81e-07
D009767	Obesity, Morbid	NFIC	2	24.9729	5.81e-07
D009767	Obesity, Morbid	SPTAN1	2	24.9729	5.81e-07
D009767	Obesity, Morbid	PGAM1	2	24.9729	5.81e-07
D009767	Obesity, Morbid	AGTR1	10	70.958	0
D009767	Obesity, Morbid	AGTR2	5	35.41	2.67e-09
D009767	Obesity, Morbid	INS	5	35.41	2.67e-09
D009767	Obesity, Morbid	FN	2	24.9729	5.81e-07
D009767	Obesity, Morbid	ELE1	2	24.9729	5.81e-07
D009767	Obesity, Morbid	H4	2	24.9729	5.81e-07
D009767	Obesity, Morbid	FOXRED1	4	21.1621	4.22e-06
D009767	Obesity, Morbid	CYP2J2	7	57.1646	4.01e-14
D009767	Obesity, Morbid	LZTS1	2	24.9729	5.81e-07
D009767	Obesity, Morbid	AR	6	21.1638	4.22e-06
D009767	Obesity, Morbid	HIST1H1C	2	24.9729	5.81e-07
D009767	Obesity, Morbid	MTRR	8	42.4066	7.41e-11
D009767	Obesity, Morbid	IL12B	5	26.4655	2.68e-07
D009767	Obesity, Morbid	BCMO1	2	24.9729	5.81e-07
D009767	Obesity, Morbid	IL6	28	136.564	0
D009767	Obesity, Morbid	IL8	9	51.5087	7.13e-13
D009767	Obesity, Morbid	NTNG1	2	24.9729	5.81e-07
D009767	Obesity, Morbid	NTNG2	2	24.9729	5.81e-07
D009767	Obesity, Morbid	IDE	2	24.9729	5.81e-07
D009767	Obesity, Morbid	CYP2W1	2	24.9729	5.81e-07
D009767	Obesity, Morbid	CXCL12	3	37.4684	9.29e-10
D009767	Obesity, Morbid	PVALB	4	38.3998	5.76e-10
D009767	Obesity, Morbid	VAMP5	2	24.9729	5.81e-07
D009767	Obesity, Morbid	PRCP	2	24.9729	5.81e-07
D009767	Obesity, Morbid	STMN1	3	37.4684	9.29e-10
D009767	Obesity, Morbid	NS	5	26.4655	2.68e-07
D009767	Obesity, Morbid	ABCA1	5	30.4322	3.46e-08
D009767	Obesity, Morbid	TRP53	7	22.262	2.38e-06
D009767	Obesity, Morbid	MUC1	3	26.6267	2.47e-07
D009767	Obesity, Morbid	MUC2	5	62.4777	2.66e-15
D009767	Obesity, Morbid	ABCB1	47	268.927	0
D009767	Obesity, Morbid	MUC4	2	24.9729	5.81e-07
D009767	Obesity, Morbid	S100B	2	24.9729	5.81e-07
D009767	Obesity, Morbid	NDUFAF4	4	25.2439	5.05e-07
D009767	Obesity, Morbid	HL	2	24.9729	5.81e-07
D009767	Obesity, Morbid	HP	14	70.9882	0
D009767	Obesity, Morbid	NDUFAF2	4	25.2439	5.05e-07
D009767	Obesity, Morbid	NDUFAF3	4	25.2439	5.05e-07
D009767	Obesity, Morbid	TXNRD1	4	30.7125	2.99e-08
D009767	Obesity, Morbid	HIC1	2	24.9729	5.81e-07
D009767	Obesity, Morbid	RIG1	2	24.9729	5.81e-07
D009767	Obesity, Morbid	TNFSF4	4	38.3998	5.76e-10
D009767	Obesity, Morbid	KLK1	3	26.6267	2.47e-07
D009767	Obesity, Morbid	ZBED1	2	24.9729	5.81e-07
D009767	Obesity, Morbid	CYBA	4	25.2439	5.05e-07
D009767	Obesity, Morbid	ELA2	2	24.9729	5.81e-07
D009767	Obesity, Morbid	CYP3A4	39	233.18	0
D009767	Obesity, Morbid	CYP3A5	23	142.886	0
D009767	Obesity, Morbid	TPD52	2	24.9729	5.81e-07
D009767	Obesity, Morbid	NPHLOP2	2	24.9729	5.81e-07
D009767	Obesity, Morbid	IFI30	2	24.9729	5.81e-07
D009767	Obesity, Morbid	BDKRB2	5	62.4777	2.66e-15
D009767	Obesity, Morbid	KLF6	2	24.9729	5.81e-07
D009767	Obesity, Morbid	EPHA3	2	24.9729	5.81e-07
D009767	Obesity, Morbid	BCO1	2	24.9729	5.81e-07
D009767	Obesity, Morbid	GHSR	4	25.2439	5.05e-07
D009767	Obesity, Morbid	KLF4	2	24.9729	5.81e-07
D009767	Obesity, Morbid	MBD4	3	37.4684	9.29e-10
D009767	Obesity, Morbid	TST1	2	24.9729	5.81e-07
D009767	Obesity, Morbid	CHL1	2	24.9729	5.81e-07
D009767	Obesity, Morbid	BCL2	13	69.0788	1.11e-16
D009767	Obesity, Morbid	BIRC7	2	24.9729	5.81e-07
D009767	Obesity, Morbid	BIRC5	12	115.48	0
D009767	Obesity, Morbid	SOD2	9	66.147	4.44e-16
D009767	Obesity, Morbid	APBB2	2	24.9729	5.81e-07
D009767	Obesity, Morbid	BCDO	2	24.9729	5.81e-07
D009767	Obesity, Morbid	TCL1A	2	24.9729	5.81e-07
D009767	Obesity, Morbid	IRAK3	2	24.9729	5.81e-07
D009767	Obesity, Morbid	BCHE	6	28.4914	9.41e-08
D009767	Obesity, Morbid	SLC5A5	6	35.6676	2.34e-09
D009767	Obesity, Morbid	IGFBP7	2	24.9729	5.81e-07
D009767	Obesity, Morbid	SORL1	2	24.9729	5.81e-07
D009767	Obesity, Morbid	PRKCA	3	26.6267	2.47e-07
D009767	Obesity, Morbid	PRKCH	4	49.97	1.56e-12
D009767	Obesity, Morbid	PRKCE	4	49.97	1.56e-12
D009767	Obesity, Morbid	HNT	2	24.9729	5.81e-07
D009767	Obesity, Morbid	PRKCL	2	24.9729	5.81e-07
D009767	Obesity, Morbid	PRKCZ	3	26.6267	2.47e-07
D009767	Obesity, Morbid	PRKDC	4	49.97	1.56e-12
D009767	Obesity, Morbid	BCD1	2	24.9729	5.81e-07
D009767	Obesity, Morbid	GIMAP5	2	24.9729	5.81e-07
D009767	Obesity, Morbid	HPX	2	24.9729	5.81e-07
D009767	Obesity, Morbid	IGFBP3	5	35.41	2.67e-09
D009767	Obesity, Morbid	DLC1	3	37.4684	9.29e-10
D009767	Obesity, Morbid	XRCC3	5	35.41	2.67e-09
D009767	Obesity, Morbid	XRCC1	10	60.9977	5.66e-15
D009767	Obesity, Morbid	HMGCS1	2	24.9729	5.81e-07
D009767	Obesity, Morbid	ADRB3	4	30.7125	2.99e-08
D009767	Obesity, Morbid	MGAT4A	2	24.9729	5.81e-07
D009767	Obesity, Morbid	MCT1	3	37.4684	9.29e-10
D009767	Obesity, Morbid	GFND2	2	24.9729	5.81e-07
D009767	Obesity, Morbid	SCN10A	3	37.4684	9.29e-10
D009767	Obesity, Morbid	NDUFA11	5	35.41	2.67e-09
D009767	Obesity, Morbid	KCNH2	10	60.9977	5.66e-15
D009767	Obesity, Morbid	KCNE1	9	47.7306	4.89e-12
D009767	Obesity, Morbid	MARCH3	2	24.9729	5.81e-07
D009767	Obesity, Morbid	NR5A2	2	24.9729	5.81e-07
D009767	Obesity, Morbid	ST3GAL5	2	24.9729	5.81e-07
D009767	Obesity, Morbid	IRS4	2	24.9729	5.81e-07
D009767	Obesity, Morbid	IRS2	4	38.3998	5.76e-10
D009767	Obesity, Morbid	HHF1	3	26.6267	2.47e-07
D009767	Obesity, Morbid	PSCP	2	24.9729	5.81e-07
D009767	Obesity, Morbid	IRS1	7	74.8476	0
D009767	Obesity, Morbid	HHF3	3	26.6267	2.47e-07
D009767	Obesity, Morbid	HHEX	3	26.6267	2.47e-07
D009767	Obesity, Morbid	HHF7	3	37.4684	9.29e-10
D009767	Obesity, Morbid	KCNA5	8	50.5738	1.15e-12
D009767	Obesity, Morbid	TUBB	4	49.97	1.56e-12
D009767	Obesity, Morbid	ZF9	2	24.9729	5.81e-07
D009767	Obesity, Morbid	HMOX1	15	91.6975	0
D009767	Obesity, Morbid	NPC1L1	3	26.6267	2.47e-07
D009767	Obesity, Morbid	ADRB2	22	147.227	0
D009767	Obesity, Morbid	ADRB1	8	42.4066	7.41e-11
D009767	Obesity, Morbid	SEC63	2	24.9729	5.81e-07
D009767	Obesity, Morbid	PRLTS	2	24.9729	5.81e-07
D009767	Obesity, Morbid	JAK1	3	37.4684	9.29e-10
D009767	Obesity, Morbid	ADORA1	7	65.0152	7.77e-16
D009767	Obesity, Morbid	PITX2	10	32.8659	9.87e-09
D009767	Obesity, Morbid	AXIN	2	24.9729	5.81e-07
D009767	Obesity, Morbid	ENPP1	5	35.41	2.67e-09
D009767	Obesity, Morbid	CDC20	3	37.4684	9.29e-10
D009767	Obesity, Morbid	ABCG2	16	106.351	0
D009767	Obesity, Morbid	ABCG8	4	25.2439	5.05e-07
D009767	Obesity, Morbid	ABCG5	5	30.4322	3.46e-08
D009767	Obesity, Morbid	EDNRA	6	53.3052	2.86e-13
D009767	Obesity, Morbid	EDNRB	5	26.4655	2.68e-07
D009767	Obesity, Morbid	HHIP	3	37.4684	9.29e-10
D009767	Obesity, Morbid	TBX3	4	30.7125	2.99e-08
D009767	Obesity, Morbid	DKK3	2	24.9729	5.81e-07
D009767	Obesity, Morbid	ABCC3	5	26.4655	2.68e-07
D009767	Obesity, Morbid	ABCC4	5	26.4655	2.68e-07
D009767	Obesity, Morbid	ABCC1	19	143.541	0
D009767	Obesity, Morbid	ABCC2	19	108.799	0
D009767	Obesity, Morbid	ABCC8	4	25.2439	5.05e-07
D009767	Obesity, Morbid	ABCC5	10	65.6804	5.55e-16
D009767	Obesity, Morbid	SLC6A3	7	26.0712	3.29e-07
D009767	Obesity, Morbid	SLC6A4	8	36.0885	1.89e-09
D009767	Obesity, Morbid	PSMA4	2	24.9729	5.81e-07
D009767	Obesity, Morbid	MCH5	3	26.6267	2.47e-07
D009767	Obesity, Morbid	SOX5	2	24.9729	5.81e-07
D009767	Obesity, Morbid	ELK3	2	24.9729	5.81e-07
D009767	Obesity, Morbid	IVL	2	24.9729	5.81e-07
D009767	Obesity, Morbid	WDR7	3	37.4684	9.29e-10
D009767	Obesity, Morbid	EPHX1	7	40.9308	1.58e-10
D009767	Obesity, Morbid	KLK10	2	24.9729	5.81e-07
D009767	Obesity, Morbid	KCNQ2	3	26.6267	2.47e-07
D009767	Obesity, Morbid	SLC17A7	2	24.9729	5.81e-07
D009767	Obesity, Morbid	SLC17A6	2	24.9729	5.81e-07
D009767	Obesity, Morbid	AT2R1	2	24.9729	5.81e-07
D009767	Obesity, Morbid	CYP4F2	8	55.6175	8.8e-14
D009767	Obesity, Morbid	MEF2A	2	24.9729	5.81e-07
D009767	Obesity, Morbid	NFKBIA	5	41.8325	9.94e-11
D009767	Obesity, Morbid	UPK3A	2	24.9729	5.81e-07
D009767	Obesity, Morbid	GAS6	4	30.7125	2.99e-08
D009767	Obesity, Morbid	CYP2C19	19	101.258	0
D009767	Obesity, Morbid	FOXA2	2	24.9729	5.81e-07
D009767	Obesity, Morbid	VKORC1	14	74.4288	0
D009767	Obesity, Morbid	APCS	2	24.9729	5.81e-07
D009767	Obesity, Morbid	SNAP25	4	49.97	1.56e-12
D009767	Obesity, Morbid	CSNK2B	2	24.9729	5.81e-07
D009767	Obesity, Morbid	USP47	2	24.9729	5.81e-07
D009767	Obesity, Morbid	TGFB1	19	104.924	0
D009767	Obesity, Morbid	ARRB2	3	37.4684	9.29e-10
D009767	Obesity, Morbid	ARRB1	2	24.9729	5.81e-07
D009767	Obesity, Morbid	SYCP1	2	24.9729	5.81e-07
D009767	Obesity, Morbid	FBXW7	3	26.6267	2.47e-07
D009767	Obesity, Morbid	AUTS2	2	24.9729	5.81e-07
D009767	Obesity, Morbid	GRIN1	2	24.9729	5.81e-07
D009767	Obesity, Morbid	MYO10	2	24.9729	5.81e-07
D009767	Obesity, Morbid	CAT	6	35.6676	2.34e-09
D009767	Obesity, Morbid	PKM2	2	24.9729	5.81e-07
D009767	Obesity, Morbid	CA1	2	24.9729	5.81e-07
D009767	Obesity, Morbid	CEBPD	2	24.9729	5.81e-07
D009767	Obesity, Morbid	APOB	6	31.774	1.73e-08
D009767	Obesity, Morbid	APOE	19	85.5329	0
D009767	Obesity, Morbid	APOH	2	24.9729	5.81e-07
D009767	Obesity, Morbid	DDX10	2	24.9729	5.81e-07
D009767	Obesity, Morbid	HRAS1	5	35.41	2.67e-09
D009767	Obesity, Morbid	TK1	4	49.97	1.56e-12
D009767	Obesity, Morbid	EHBP1	2	24.9729	5.81e-07
D009767	Obesity, Morbid	ASRT7	2	24.9729	5.81e-07
D009767	Obesity, Morbid	PLAU	7	40.9308	1.58e-10
D009767	Obesity, Morbid	SAA2	2	24.9729	5.81e-07
D009767	Obesity, Morbid	BHD	3	26.6267	2.47e-07
D009767	Obesity, Morbid	SULT1C4	2	24.9729	5.81e-07
D009767	Obesity, Morbid	TES	2	24.9729	5.81e-07
D009767	Obesity, Morbid	SNAI1	2	24.9729	5.81e-07
D009767	Obesity, Morbid	GRIA2	2	24.9729	5.81e-07
D009767	Obesity, Morbid	FOXO1	3	26.6267	2.47e-07
D009767	Obesity, Morbid	CSF3R	4	25.2439	5.05e-07
D009767	Obesity, Morbid	RBMS1	2	24.9729	5.81e-07
D009767	Obesity, Morbid	C6orf66	4	25.2439	5.05e-07
D009767	Obesity, Morbid	GBP2	2	24.9729	5.81e-07
D009767	Obesity, Morbid	TRH	3	37.4684	9.29e-10
D009767	Obesity, Morbid	G19P1	2	24.9729	5.81e-07
D009767	Obesity, Morbid	TPC	2	24.9729	5.81e-07
D009767	Obesity, Morbid	TNF	29	119.931	0
D009767	Obesity, Morbid	ERCC1	7	22.262	2.38e-06
D009767	Obesity, Morbid	ERCC2	11	32.5302	1.17e-08
D009767	Obesity, Morbid	IL2RA	7	33.7673	6.21e-09
D009767	Obesity, Morbid	CCNA1	2	24.9729	5.81e-07
D009767	Obesity, Morbid	IL1R2	5	50.4217	1.24e-12
D009767	Obesity, Morbid	IL23R	4	38.3998	5.76e-10
D009767	Obesity, Morbid	TGFBR2	7	24.0623	9.33e-07
D009767	Obesity, Morbid	IL1RN	7	37.0877	1.13e-09
D009767	Obesity, Morbid	TGFBR3	4	30.7125	2.99e-08
D009767	Obesity, Morbid	SUR	3	26.6267	2.47e-07
D009767	Obesity, Morbid	AQDQ	4	25.2439	5.05e-07
D009767	Obesity, Morbid	FOSB	2	24.9729	5.81e-07
D009767	Obesity, Morbid	CCND1	8	36.0885	1.89e-09
D009767	Obesity, Morbid	CCND2	3	37.4684	9.29e-10
D009767	Obesity, Morbid	NDUFA12L	4	25.2439	5.05e-07
D009767	Obesity, Morbid	ADH1B	5	23.2342	1.43e-06
D009767	Obesity, Morbid	PLIN	3	37.4684	9.29e-10
D009767	Obesity, Morbid	APOA1	5	23.2342	1.43e-06
D009767	Obesity, Morbid	RPN2	2	24.9729	5.81e-07
D009767	Obesity, Morbid	APOC1	5	35.41	2.67e-09
D009767	Obesity, Morbid	APOC3	7	45.4273	1.58e-11
D009767	Obesity, Morbid	ADAM33	2	24.9729	5.81e-07
D009767	Obesity, Morbid	EFEMP1	3	26.6267	2.47e-07
D009767	Obesity, Morbid	TSC1	5	23.2342	1.43e-06
D009767	Obesity, Morbid	TSC2	4	21.1621	4.22e-06
D009767	Obesity, Morbid	MNSOD	2	24.9729	5.81e-07
D009767	Obesity, Morbid	ESR1	16	81.6879	0
D009767	Obesity, Morbid	ESR2	10	83.8074	0
D009767	Obesity, Morbid	ITPA	5	30.4322	3.46e-08
D009767	Obesity, Morbid	SLCO1B1	13	76.817	0
D009767	Obesity, Morbid	GAB1	3	26.6267	2.47e-07
D009767	Obesity, Morbid	AKAP12	2	24.9729	5.81e-07
D009767	Obesity, Morbid	IGF2BP2	3	26.6267	2.47e-07
D009767	Obesity, Morbid	GAD2	2	24.9729	5.81e-07
D009767	Obesity, Morbid	CDA	5	30.4322	3.46e-08
D009767	Obesity, Morbid	CKB	3	37.4684	9.29e-10
D009767	Obesity, Morbid	ADAM10	2	24.9729	5.81e-07
D009767	Obesity, Morbid	ADAM12	2	24.9729	5.81e-07
D009767	Obesity, Morbid	USP4	2	24.9729	5.81e-07
D009767	Obesity, Morbid	SLC19A1	10	53.0598	3.24e-13
D009767	Obesity, Morbid	CALM1	2	24.9729	5.81e-07
D009767	Obesity, Morbid	CRABP1	3	37.4684	9.29e-10
D009767	Obesity, Morbid	CLU	4	25.2439	5.05e-07
D009767	Obesity, Morbid	SRC	4	25.2439	5.05e-07
D009767	Obesity, Morbid	HOXA5	2	24.9729	5.81e-07
D009767	Obesity, Morbid	CML	2	24.9729	5.81e-07
D009767	Obesity, Morbid	CRP	13	103.427	0
D009767	Obesity, Morbid	RAMP2	2	24.9729	5.81e-07
D009767	Obesity, Morbid	TNFRSF1A	6	46.1023	1.12e-11
D009767	Obesity, Morbid	MTHFR	33	131.262	0
D009767	Obesity, Morbid	TNFRSF1B	7	74.8476	0
D009767	Obesity, Morbid	ADHD7	2	24.9729	5.81e-07
D009767	Obesity, Morbid	SP4	2	24.9729	5.81e-07
D009767	Obesity, Morbid	LIPC	15	87.4374	0
D009767	Obesity, Morbid	GRIN3B	2	24.9729	5.81e-07
D009767	Obesity, Morbid	GRIN2D	2	24.9729	5.81e-07
D009767	Obesity, Morbid	GRIN2A	3	26.6267	2.47e-07
D009767	Obesity, Morbid	MAPK1	4	25.2439	5.05e-07
D009767	Obesity, Morbid	MAPK3	4	25.2439	5.05e-07
D009767	Obesity, Morbid	SLC29A1	5	35.41	2.67e-09
D009767	Obesity, Morbid	B17.2L	4	25.2439	5.05e-07
D009767	Obesity, Morbid	AREG	5	41.8325	9.94e-11
D009767	Obesity, Morbid	TP53	25	137.271	0
D009767	Obesity, Morbid	DOK3	2	24.9729	5.81e-07
D009767	Obesity, Morbid	PPARBP	3	37.4684	9.29e-10
D009767	Obesity, Morbid	IL17RC	3	37.4684	9.29e-10
D009767	Obesity, Morbid	ARPC4	2	24.9729	5.81e-07
D009767	Obesity, Morbid	ARNT	2	24.9729	5.81e-07
D009767	Obesity, Morbid	ARPC2	2	24.9729	5.81e-07
D009767	Obesity, Morbid	EGF	6	28.4914	9.41e-08
D009767	Obesity, Morbid	TPBG	2	24.9729	5.81e-07
D009767	Obesity, Morbid	ABL1	7	45.4273	1.58e-11
D009767	Obesity, Morbid	MAD1L1	2	24.9729	5.81e-07
D009767	Obesity, Morbid	CLDN3	2	24.9729	5.81e-07
D009767	Obesity, Morbid	ALPS2B	3	26.6267	2.47e-07
D009767	Obesity, Morbid	FKBP5	4	38.3998	5.76e-10
D009767	Obesity, Morbid	ADIPOQ	5	23.2342	1.43e-06
D009767	Obesity, Morbid	RPP21	2	24.9729	5.81e-07
D009767	Obesity, Morbid	LHX5	2	24.9729	5.81e-07
D009767	Obesity, Morbid	NTRK1	4	25.2439	5.05e-07
D009767	Obesity, Morbid	GRK6	3	26.6267	2.47e-07
D009767	Obesity, Morbid	GRK5	3	26.6267	2.47e-07
D009767	Obesity, Morbid	CLCN6	10	43.7911	3.65e-11
D009767	Obesity, Morbid	GOLGA5	4	49.97	1.56e-12
D009767	Obesity, Morbid	DIP	2	24.9729	5.81e-07
D009767	Obesity, Morbid	CMA1	3	26.6267	2.47e-07
D009767	Obesity, Morbid	TOP1	5	30.4322	3.46e-08
D009767	Obesity, Morbid	GAGE1	2	24.9729	5.81e-07
D009767	Obesity, Morbid	ITGB3	8	68.4978	1.11e-16
D009767	Obesity, Morbid	ITGB1	3	26.6267	2.47e-07
D009767	Obesity, Morbid	EIF3H	3	37.4684	9.29e-10
D009767	Obesity, Morbid	ITGA8	2	24.9729	5.81e-07
D009767	Obesity, Morbid	GRB7	5	62.4777	2.66e-15
D009767	Obesity, Morbid	ADIPOR2	2	24.9729	5.81e-07
D009767	Obesity, Morbid	NUCB2	2	24.9729	5.81e-07
D009767	Obesity, Morbid	EBP50	2	24.9729	5.81e-07
D009767	Obesity, Morbid	KRAS2	5	26.4655	2.68e-07
D009767	Obesity, Morbid	PYCARD	2	24.9729	5.81e-07
D009767	Obesity, Morbid	SCG2	2	24.9729	5.81e-07
D009767	Obesity, Morbid	ALOX5	8	36.0885	1.89e-09
D009767	Obesity, Morbid	UXT	2	24.9729	5.81e-07
D009767	Obesity, Morbid	NME2	3	26.6267	2.47e-07
D009767	Obesity, Morbid	HNF4A	3	26.6267	2.47e-07
D009767	Obesity, Morbid	HNF1B	4	25.2439	5.05e-07
D009767	Obesity, Morbid	HNF1A	7	57.1646	4.01e-14
D009767	Obesity, Morbid	WDR18	3	37.4684	9.29e-10
D009767	Obesity, Morbid	HTR3B	6	23.2702	1.41e-06
D009767	Obesity, Morbid	FADS1	2	24.9729	5.81e-07
D009767	Obesity, Morbid	HTR2C	6	46.1023	1.12e-11
D009767	Obesity, Morbid	HTR2A	9	51.5087	7.13e-13
D009767	Obesity, Morbid	SLC2A5	4	49.97	1.56e-12
D009767	Obesity, Morbid	SLC2A1	6	28.4914	9.41e-08
D009767	Obesity, Morbid	STK11	6	46.1023	1.12e-11
D009767	Obesity, Morbid	VDR	8	36.0885	1.89e-09
D009767	Obesity, Morbid	GRPR	2	24.9729	5.81e-07
D009767	Obesity, Morbid	PNMT	3	26.6267	2.47e-07
D009767	Obesity, Morbid	NOS1AP	8	46.2128	1.06e-11
D009767	Obesity, Morbid	VIM	3	37.4684	9.29e-10
D009767	Obesity, Morbid	CRYPTIC	2	24.9729	5.81e-07
D009767	Obesity, Morbid	VHL	5	35.41	2.67e-09
D009767	Obesity, Morbid	U2AF2	2	24.9729	5.81e-07
D009767	Obesity, Morbid	POSTN	3	37.4684	9.29e-10
D009767	Obesity, Morbid	N4BP2L2	3	26.6267	2.47e-07
D009767	Obesity, Morbid	NKX2-3	2	24.9729	5.81e-07
D009767	Obesity, Morbid	DENND1B	3	37.4684	9.29e-10
D009767	Obesity, Morbid	PON1	14	67.7819	2.22e-16
D009767	Obesity, Morbid	EHF	2	24.9729	5.81e-07
D009767	Obesity, Morbid	FASN	3	37.4684	9.29e-10
D009767	Obesity, Morbid	PLCE1	4	30.7125	2.99e-08
D009767	Obesity, Morbid	GCKR	5	35.41	2.67e-09
D009767	Obesity, Morbid	UCP2	4	30.7125	2.99e-08
D009767	Obesity, Morbid	TACR1	3	26.6267	2.47e-07
D009767	Obesity, Morbid	ESA	2	24.9729	5.81e-07
D009767	Obesity, Morbid	TPP1	3	26.6267	2.47e-07
D009767	Obesity, Morbid	SBF1	2	24.9729	5.81e-07
D009767	Obesity, Morbid	ESR	2	24.9729	5.81e-07
D009767	Obesity, Morbid	MGMT	5	30.4322	3.46e-08
D009767	Obesity, Morbid	UVO	4	38.3998	5.76e-10
D009767	Obesity, Morbid	EPO	5	23.2342	1.43e-06
D009767	Obesity, Morbid	TPMT	7	22.262	2.38e-06
D009767	Obesity, Morbid	CYP3A	9	44.3582	2.73e-11
D009767	Obesity, Morbid	EIF2AK2	3	37.4684	9.29e-10
D009767	Obesity, Morbid	GSTCD	2	24.9729	5.81e-07
D009767	Obesity, Morbid	ESRRA	3	37.4684	9.29e-10
D009767	Obesity, Morbid	CYP46A1	2	24.9729	5.81e-07
D009767	Obesity, Morbid	IL1RAP	2	24.9729	5.81e-07
D009767	Obesity, Morbid	EIF4A1	2	24.9729	5.81e-07
D009767	Obesity, Morbid	PKCL	2	24.9729	5.81e-07
D009767	Obesity, Morbid	IGF1	7	30.8716	2.76e-08
D009767	Obesity, Morbid	IGF2	7	50.7555	1.05e-12
D009767	Obesity, Morbid	CNTF	2	24.9729	5.81e-07
D009767	Obesity, Morbid	SDHD	6	28.4914	9.41e-08
D009767	Obesity, Morbid	DPYD	12	67.4575	2.22e-16
D009767	Obesity, Morbid	GNA11	2	24.9729	5.81e-07
D009767	Obesity, Morbid	PRKCSH	2	24.9729	5.81e-07
D009767	Obesity, Morbid	CDKN2A	11	46.3752	9.76e-12
D009767	Obesity, Morbid	EDG2	2	24.9729	5.81e-07
D009767	Obesity, Morbid	HIF1A	6	62.5882	2.55e-15
D009767	Obesity, Morbid	AGTR1A	4	38.3998	5.76e-10
D009767	Obesity, Morbid	G6PC2	2	24.9729	5.81e-07
D009767	Obesity, Morbid	AML1	2	24.9729	5.81e-07
D009767	Obesity, Morbid	CDKN1A	16	111.588	0
D009767	Obesity, Morbid	CDKN1B	10	65.6804	5.55e-16
D009767	Obesity, Morbid	THSD4	2	24.9729	5.81e-07
D009767	Obesity, Morbid	E2F1	4	30.7125	2.99e-08
D009767	Obesity, Morbid	PDGRL	2	24.9729	5.81e-07
D009767	Obesity, Morbid	XAF1	3	37.4684	9.29e-10
D009767	Obesity, Morbid	GSTA1	10	91.7322	0
D009767	Obesity, Morbid	GPR126	2	24.9729	5.81e-07
D009767	Obesity, Morbid	EDN1	8	36.0885	1.89e-09
D009767	Obesity, Morbid	VEGFA	20	127.084	0
D009767	Obesity, Morbid	RBP1	2	24.9729	5.81e-07
D009767	Obesity, Morbid	KRAS	16	101.493	0
D009767	Obesity, Morbid	PXDN	3	37.4684	9.29e-10
D009767	Obesity, Morbid	ATP4A	2	24.9729	5.81e-07
D009767	Obesity, Morbid	ATP4B	2	24.9729	5.81e-07
D009767	Obesity, Morbid	PTGDR	2	24.9729	5.81e-07
D009767	Obesity, Morbid	PSORS1	2	24.9729	5.81e-07
D009767	Obesity, Morbid	MMP9	12	49.0459	2.5e-12
D009767	Obesity, Morbid	MMP3	3	26.6267	2.47e-07
D009767	Obesity, Morbid	WNT1	2	24.9729	5.81e-07
D009767	Obesity, Morbid	PTGIS	3	26.6267	2.47e-07
D009767	Obesity, Morbid	CHPT1	2	24.9729	5.81e-07
D009767	Obesity, Morbid	SREBF1	4	49.97	1.56e-12
D009767	Obesity, Morbid	ALDH2	7	37.0877	1.13e-09
D009767	Obesity, Morbid	CIRBP	2	24.9729	5.81e-07
D009767	Obesity, Morbid	HDLCQ12	2	24.9729	5.81e-07
D009767	Obesity, Morbid	CPLX2	3	37.4684	9.29e-10
D009767	Obesity, Morbid	CPLX1	3	37.4684	9.29e-10
D009767	Obesity, Morbid	COMT	16	62.4337	2.78e-15
D009767	Obesity, Morbid	FHIT	6	53.3052	2.86e-13
D009767	Obesity, Morbid	PTGS2	30	172.04	0
D009767	Obesity, Morbid	PTGS1	5	30.4322	3.46e-08
D009767	Obesity, Morbid	CTNNB1	8	46.2128	1.06e-11
D009767	Obesity, Morbid	PGR	4	21.1621	4.22e-06
D009767	Obesity, Morbid	GNG7	2	24.9729	5.81e-07
D009767	Obesity, Morbid	PHB	4	49.97	1.56e-12
D009767	Obesity, Morbid	CBFA2	2	24.9729	5.81e-07
D009767	Obesity, Morbid	PHL	2	24.9729	5.81e-07
D009767	Obesity, Morbid	D10S170	2	24.9729	5.81e-07
D009767	Obesity, Morbid	RRM2	5	50.4217	1.24e-12
D009767	Obesity, Morbid	RRM1	7	57.1646	4.01e-14
D009767	Obesity, Morbid	GNB3	15	112.506	0
D009767	Obesity, Morbid	MMTN	4	25.2439	5.05e-07
D009767	Obesity, Morbid	CAPN2	2	24.9729	5.81e-07
D009767	Obesity, Morbid	PTCPRN	3	37.4684	9.29e-10
D009767	Obesity, Morbid	HRPAP20	4	25.2439	5.05e-07
D009767	Obesity, Morbid	LETS	2	24.9729	5.81e-07
D009767	Obesity, Morbid	IQGAP1	3	37.4684	9.29e-10
D009767	Obesity, Morbid	CTPP2	3	37.4684	9.29e-10
D009767	Obesity, Morbid	CAQ14	2	24.9729	5.81e-07
D009767	Obesity, Morbid	DRD5	6	46.1023	1.12e-11
D009767	Obesity, Morbid	LEPR	8	50.5738	1.15e-12
D009767	Obesity, Morbid	CHRM2	3	37.4684	9.29e-10
D009767	Obesity, Morbid	ECAD	4	38.3998	5.76e-10
D009767	Obesity, Morbid	HCG9	2	24.9729	5.81e-07
D009767	Obesity, Morbid	ADAMTS18	4	38.3998	5.76e-10
D009767	Obesity, Morbid	CHRNA7	5	26.4655	2.68e-07
D009767	Obesity, Morbid	CHRNA3	4	38.3998	5.76e-10
D009767	Obesity, Morbid	PIM1	2	24.9729	5.81e-07
D009767	Obesity, Morbid	GSTT1	19	104.924	0
D009767	Obesity, Morbid	HTR7	5	35.41	2.67e-09
D009767	Obesity, Morbid	PDGFRL	2	24.9729	5.81e-07
D009767	Obesity, Morbid	SMAD7	4	49.97	1.56e-12
D009767	Obesity, Morbid	NOS3	26	189.069	0
D009767	Obesity, Morbid	NOS2	9	31.8076	1.7e-08
D009767	Obesity, Morbid	TIF1G	2	24.9729	5.81e-07
D009767	Obesity, Morbid	TIF1A	2	24.9729	5.81e-07
D009767	Obesity, Morbid	GADD45A	6	62.5882	2.55e-15
D009767	Obesity, Morbid	RAPH1	2	24.9729	5.81e-07
D009767	Obesity, Morbid	HTX2	2	24.9729	5.81e-07
D009767	Obesity, Morbid	MAPK14	4	38.3998	5.76e-10
D009767	Obesity, Morbid	GSTM1	24	135.676	0
D009767	Obesity, Morbid	GSTM2	4	25.2439	5.05e-07
D009767	Obesity, Morbid	GSTM3	5	30.4322	3.46e-08
D009767	Obesity, Morbid	GSTM4	4	38.3998	5.76e-10
D009767	Obesity, Morbid	BCL2A1	2	24.9729	5.81e-07
D009767	Obesity, Morbid	PON	2	24.9729	5.81e-07
D009767	Obesity, Morbid	CNR1	7	30.8716	2.76e-08
D009767	Obesity, Morbid	CNR2	6	46.1023	1.12e-11
D009767	Obesity, Morbid	TOMM40	4	30.7125	2.99e-08
D009767	Obesity, Morbid	HSP90AB1	2	24.9729	5.81e-07
D009767	Obesity, Morbid	BMI1	2	24.9729	5.81e-07
D009767	Obesity, Morbid	FASLG	3	26.6267	2.47e-07
D009767	Obesity, Morbid	AKT1	9	60.6068	6.99e-15
D009767	Obesity, Morbid	GSTP1	18	83.0662	0
D009767	Obesity, Morbid	CNN3	2	24.9729	5.81e-07
D009767	Obesity, Morbid	CENPB	3	37.4684	9.29e-10
D009767	Obesity, Morbid	ANXA11	4	49.97	1.56e-12
D009767	Obesity, Morbid	SERPINE1	5	26.4655	2.68e-07
D009767	Obesity, Morbid	LDLR	5	30.4322	3.46e-08
D009767	Obesity, Morbid	SERPINA8	2	24.9729	5.81e-07
D009767	Obesity, Morbid	SERPINA1	9	51.5087	7.13e-13
D009767	Obesity, Morbid	SERPINB5	2	24.9729	5.81e-07
D009767	Obesity, Morbid	SERPINB8	2	24.9729	5.81e-07
D009767	Obesity, Morbid	SERPINB2	2	24.9729	5.81e-07
D009767	Obesity, Morbid	SERPINB1	2	24.9729	5.81e-07
D009767	Obesity, Morbid	CYP2A13	4	49.97	1.56e-12
D009767	Obesity, Morbid	AZGP1	3	37.4684	9.29e-10
D009767	Obesity, Morbid	PALB2	3	26.6267	2.47e-07
D009767	Obesity, Morbid	RAI1	5	30.4322	3.46e-08
D009767	Obesity, Morbid	AURKB	2	24.9729	5.81e-07
D009767	Obesity, Morbid	ERAP1	3	37.4684	9.29e-10
D009767	Obesity, Morbid	PRDM2	2	24.9729	5.81e-07
D009767	Obesity, Morbid	DBN1	2	24.9729	5.81e-07
D009767	Obesity, Morbid	NCOR1	2	24.9729	5.81e-07
D009767	Obesity, Morbid	PPARG	10	56.8159	4.79e-14
D009767	Obesity, Morbid	KCNJ11	4	25.2439	5.05e-07
D009767	Obesity, Morbid	GPX2	2	24.9729	5.81e-07
D009767	Obesity, Morbid	GPX1	7	37.0877	1.13e-09
D009767	Obesity, Morbid	GPX4	3	37.4684	9.29e-10
D009767	Obesity, Morbid	GPX3	5	62.4777	2.66e-15
D009767	Obesity, Morbid	TUBB3	2	24.9729	5.81e-07
D009767	Obesity, Morbid	ICAM1	7	40.9308	1.58e-10
D009767	Obesity, Morbid	BLMH	3	37.4684	9.29e-10
D009767	Obesity, Morbid	NPPB	6	74.9914	0
D009767	Obesity, Morbid	NPPA	20	154.462	0
D009767	Obesity, Morbid	YWHAZ	2	24.9729	5.81e-07
D009767	Obesity, Morbid	NPPS	4	25.2439	5.05e-07
D009767	Obesity, Morbid	ETV5	2	24.9729	5.81e-07
D009767	Obesity, Morbid	ROBO1	4	30.7125	2.99e-08
D009767	Obesity, Morbid	GATA6	2	24.9729	5.81e-07
D009767	Obesity, Morbid	PHHI	3	26.6267	2.47e-07
D009767	Obesity, Morbid	POU4F1	2	24.9729	5.81e-07
D009767	Obesity, Morbid	NPFF	2	24.9729	5.81e-07
D009767	Obesity, Morbid	PALLD	2	24.9729	5.81e-07
D009767	Obesity, Morbid	SELENBP1	6	74.9914	0
D009767	Obesity, Morbid	HGPPS	2	24.9729	5.81e-07
D009767	Obesity, Morbid	PPP1R1B	3	37.4684	9.29e-10
D009767	Obesity, Morbid	H1F0	2	24.9729	5.81e-07
D009767	Obesity, Morbid	ERGIC3	2	24.9729	5.81e-07
D009767	Obesity, Morbid	RTP3	2	24.9729	5.81e-07
D009767	Obesity, Morbid	ERBB2	19	91.3519	0
D009767	Obesity, Morbid	H3F3B	2	24.9729	5.81e-07
D009767	Obesity, Morbid	TLE4	3	26.6267	2.47e-07
D009767	Obesity, Morbid	GMPR2	2	24.9729	5.81e-07
D009767	Obesity, Morbid	RET	5	23.2342	1.43e-06
D009767	Obesity, Morbid	BAT3	5	30.4322	3.46e-08
D009767	Obesity, Morbid	M6S1	4	25.2439	5.05e-07
D009767	Obesity, Morbid	NDUFV1	5	30.4322	3.46e-08
D009767	Obesity, Morbid	NDUFV2	6	40.3554	2.12e-10
D009767	Obesity, Morbid	NDUFS6	5	35.41	2.67e-09
D009767	Obesity, Morbid	NDUFS4	5	35.41	2.67e-09
D009767	Obesity, Morbid	NDUFS2	5	35.41	2.67e-09
D009767	Obesity, Morbid	NDUFS1	5	35.41	2.67e-09
D009767	Obesity, Morbid	RB1	7	50.7555	1.05e-12
D009767	Obesity, Morbid	SLC9A3R1	3	26.6267	2.47e-07
D009767	Obesity, Morbid	IGF1R	4	49.97	1.56e-12
D009767	Obesity, Morbid	COL4A1	6	40.3554	2.12e-10
D009767	Obesity, Morbid	PTPN22	4	30.7125	2.99e-08
D009767	Obesity, Morbid	RARB	6	53.3052	2.86e-13
D009767	Obesity, Morbid	SFRS1	2	24.9729	5.81e-07
D009767	Obesity, Morbid	CHEK2	4	30.7125	2.99e-08
D009767	Obesity, Morbid	GP39	2	24.9729	5.81e-07
D009767	Obesity, Morbid	SCD	4	38.3998	5.76e-10
D009767	Obesity, Morbid	SFRP5	2	24.9729	5.81e-07
D009767	Obesity, Morbid	NOTCH1	4	25.2439	5.05e-07
D009767	Obesity, Morbid	SFRP1	3	37.4684	9.29e-10
D009767	Obesity, Morbid	DCP1	3	37.4684	9.29e-10
D009767	Obesity, Morbid	SFRP2	3	37.4684	9.29e-10
D009767	Obesity, Morbid	SFRP4	3	37.4684	9.29e-10
D009767	Obesity, Morbid	NOTCH4	2	24.9729	5.81e-07
D009767	Obesity, Morbid	MLH1	7	30.8716	2.76e-08
D009767	Obesity, Morbid	BAG3	2	24.9729	5.81e-07
D009767	Obesity, Morbid	MLF1	2	24.9729	5.81e-07
D009767	Obesity, Morbid	TLR4	8	46.2128	1.06e-11
D009767	Obesity, Morbid	UBQLN1	3	26.6267	2.47e-07
D009767	Obesity, Morbid	NQO1	8	46.2128	1.06e-11
D009767	Obesity, Morbid	MLL3	3	37.4684	9.29e-10
D009767	Obesity, Morbid	NDRG2	2	24.9729	5.81e-07
D009767	Obesity, Morbid	CPT2	4	25.2439	5.05e-07
D009767	Obesity, Morbid	RUNX1T1	2	24.9729	5.81e-07
D009767	Obesity, Morbid	TCF7L2	5	30.4322	3.46e-08
D009767	Obesity, Morbid	MYBPH	2	24.9729	5.81e-07
D009767	Obesity, Morbid	SYN2	2	24.9729	5.81e-07
D009767	Obesity, Morbid	DCTD	4	38.3998	5.76e-10
D009767	Obesity, Morbid	NDUFA1	6	46.1023	1.12e-11
D009767	Obesity, Morbid	MAP3K5	2	24.9729	5.81e-07
D009767	Obesity, Morbid	CDKN2BAS	3	26.6267	2.47e-07
D009767	Obesity, Morbid	CYP1A1	11	81.5722	0
D009767	Obesity, Morbid	CYP1A2	17	98.1004	0
D009767	Obesity, Morbid	JUN	5	41.8325	9.94e-11
D009767	Obesity, Morbid	CYP1B1	7	24.0623	9.33e-07
D009767	Obesity, Morbid	ATM	5	30.4322	3.46e-08
D009767	Obesity, Morbid	RGS2	4	30.7125	2.99e-08
D009767	Obesity, Morbid	RGS4	2	24.9729	5.81e-07
D009767	Obesity, Morbid	RGS9	3	26.6267	2.47e-07
D009767	Obesity, Morbid	IL4R	3	26.6267	2.47e-07
D009767	Obesity, Morbid	IL6R	4	30.7125	2.99e-08
D009767	Obesity, Morbid	THOC5	2	24.9729	5.81e-07
D009767	Obesity, Morbid	TRIM24	4	49.97	1.56e-12
D009767	Obesity, Morbid	DUSP1	4	38.3998	5.76e-10
D009767	Obesity, Morbid	LRRC3B	2	24.9729	5.81e-07
D009767	Obesity, Morbid	GSK3B	7	40.9308	1.58e-10
D009767	Obesity, Morbid	LRP6	4	25.2439	5.05e-07
D009767	Obesity, Morbid	LRP8	3	26.6267	2.47e-07
D009767	Obesity, Morbid	LRP2	5	30.4322	3.46e-08
D009767	Obesity, Morbid	DUSP6	2	24.9729	5.81e-07
D009767	Obesity, Morbid	IL18	4	38.3998	5.76e-10
D009767	Obesity, Morbid	RGL1	2	24.9729	5.81e-07
D009767	Obesity, Morbid	IL10	12	42.493	7.09e-11
D009767	Obesity, Morbid	IL11	2	24.9729	5.81e-07
D009767	Obesity, Morbid	IL1B	20	127.084	0
D009767	Obesity, Morbid	RNF146	2	24.9729	5.81e-07
D009767	Obesity, Morbid	IL24	4	49.97	1.56e-12
D009767	Obesity, Morbid	HLA-B	9	26.5766	2.53e-07
D009767	Obesity, Morbid	EP300	4	38.3998	5.76e-10
D009767	Obesity, Morbid	RNF139	2	24.9729	5.81e-07
D009767	Obesity, Morbid	NFE2L2	3	26.6267	2.47e-07
D009767	Obesity, Morbid	SMARCA2	2	24.9729	5.81e-07
D009767	Obesity, Morbid	SMARCA4	3	26.6267	2.47e-07
D009767	Obesity, Morbid	CCL2	9	41.3307	1.29e-10
D009767	Obesity, Morbid	PTK2	2	24.9729	5.81e-07
D009767	Obesity, Morbid	TIF1	2	24.9729	5.81e-07
D009767	Obesity, Morbid	BAX	7	65.0152	7.77e-16
D009767	Obesity, Morbid	CD44	4	30.7125	2.99e-08
D009767	Obesity, Morbid	LCAM	4	38.3998	5.76e-10
D009767	Obesity, Morbid	CD3D	6	25.6888	4.01e-07
D009767	Obesity, Morbid	CD3E	6	25.6888	4.01e-07
D009767	Obesity, Morbid	CD36	5	26.4655	2.68e-07
D009767	Obesity, Morbid	KEL	2	24.9729	5.81e-07
D009767	Obesity, Morbid	AHSG	3	37.4684	9.29e-10
D009767	Obesity, Morbid	ACE	38	227.747	0
D009767	Obesity, Morbid	IKZF1	3	26.6267	2.47e-07
D009767	Obesity, Morbid	KDR	7	26.0712	3.29e-07
D009767	Obesity, Morbid	PTC7	2	24.9729	5.81e-07
D009767	Obesity, Morbid	PTC5	2	24.9729	5.81e-07
D009767	Obesity, Morbid	PTC6	2	24.9729	5.81e-07
D009767	Obesity, Morbid	PTC3	2	24.9729	5.81e-07
D009767	Obesity, Morbid	PTC4	2	24.9729	5.81e-07
D009767	Obesity, Morbid	ABO	5	30.4322	3.46e-08
D009767	Obesity, Morbid	NRP1	4	38.3998	5.76e-10
D009767	Obesity, Morbid	GJA1	8	25.2177	5.12e-07
D009767	Obesity, Morbid	GJA5	2	24.9729	5.81e-07
D009767	Obesity, Morbid	PTEN	18	55.0813	1.16e-13
D009767	Obesity, Morbid	CCNY	2	24.9729	5.81e-07
D009767	Obesity, Morbid	CTBP2	2	24.9729	5.81e-07
D009767	Obesity, Morbid	RAD51	2	24.9729	5.81e-07
D009767	Obesity, Morbid	KIT	8	36.0885	1.89e-09
D009767	Obesity, Morbid	AGT	11	87.9744	0
D009767	Obesity, Morbid	GJB5	2	24.9729	5.81e-07
D009767	Obesity, Morbid	GJB1	4	30.7125	2.99e-08
D009767	Obesity, Morbid	GABRB2	2	24.9729	5.81e-07
D009767	Obesity, Morbid	AHR	12	99.184	0
D009767	Obesity, Morbid	TRIM36	2	24.9729	5.81e-07
D009767	Obesity, Morbid	TRIM33	2	24.9729	5.81e-07
D009767	Obesity, Morbid	CST7	2	24.9729	5.81e-07
D009767	Obesity, Morbid	FGFR4	2	24.9729	5.81e-07
D009767	Obesity, Morbid	BRCA1	8	61.5145	4.44e-15
D009767	Obesity, Morbid	SHBG	3	37.4684	9.29e-10
D009767	Obesity, Morbid	ALL	2	24.9729	5.81e-07
D009767	Obesity, Morbid	PANK3	2	24.9729	5.81e-07
D009767	Obesity, Morbid	TRIB3	4	49.97	1.56e-12
D009767	Obesity, Morbid	TYMS	21	112.026	0
D009767	Obesity, Morbid	TYMP	5	30.4322	3.46e-08
D009767	Obesity, Morbid	APC	9	36.1223	1.85e-09
D009767	Obesity, Morbid	TXNIP	2	24.9729	5.81e-07
D009767	Obesity, Morbid	NUP155	8	50.5738	1.15e-12
D009767	Obesity, Morbid	A2M	3	26.6267	2.47e-07
D009767	Obesity, Morbid	CYP2D6	21	99.0157	0
D009767	Obesity, Morbid	CIAPIN1	2	24.9729	5.81e-07
D009767	Obesity, Morbid	NCF4	5	41.8325	9.94e-11
D009767	Obesity, Morbid	CYP2E1	6	28.4914	9.41e-08
D009767	Obesity, Morbid	HSPA1A	5	26.4655	2.68e-07
D009767	Obesity, Morbid	ODC1	3	37.4684	9.29e-10
D009767	Obesity, Morbid	CYP2C9	27	155.816	0
D009767	Obesity, Morbid	KLF13	2	24.9729	5.81e-07
D009767	Obesity, Morbid	CYP2C8	11	70.8133	0
D009767	Obesity, Morbid	MIRN208	2	24.9729	5.81e-07
D009767	Obesity, Morbid	SLC9A1	3	26.6267	2.47e-07
D009767	Obesity, Morbid	CDC2	3	37.4684	9.29e-10
D009767	Obesity, Morbid	GIPR	3	37.4684	9.29e-10
D009767	Obesity, Morbid	POLA1	2	24.9729	5.81e-07
D009767	Obesity, Morbid	NUP214	2	24.9729	5.81e-07
D009767	Obesity, Morbid	PER3	2	24.9729	5.81e-07
D009767	Obesity, Morbid	LSP1	3	37.4684	9.29e-10
D009767	Obesity, Morbid	HMGCR	7	45.4273	1.58e-11
D009767	Obesity, Morbid	PGRMC1	2	24.9729	5.81e-07
D009767	Obesity, Morbid	EGFR	14	67.7819	2.22e-16
D009767	Obesity, Morbid	NCOA1	2	24.9729	5.81e-07
D009767	Obesity, Morbid	UGT2B17	4	38.3998	5.76e-10
D009767	Obesity, Morbid	NCOA2	2	24.9729	5.81e-07
D009767	Obesity, Morbid	NCOA4	2	24.9729	5.81e-07
D009767	Obesity, Morbid	LCK	2	24.9729	5.81e-07
D009767	Obesity, Morbid	CYP2A6	11	54.9877	1.21e-13
D009767	Obesity, Morbid	UGT2B15	4	49.97	1.56e-12
D009767	Obesity, Morbid	CDH1	6	53.3052	2.86e-13
D009767	Obesity, Morbid	BGLAP	2	24.9729	5.81e-07
D009767	Obesity, Morbid	SLC12A2	2	24.9729	5.81e-07
D009767	Obesity, Morbid	FLT3	6	21.1638	4.22e-06
D009767	Obesity, Morbid	LEP	7	37.0877	1.13e-09
D009767	Obesity, Morbid	ATP1B1	2	24.9729	5.81e-07
D009767	Obesity, Morbid	CRY2	2	24.9729	5.81e-07
D009767	Obesity, Morbid	CRY1	2	24.9729	5.81e-07
D009767	Obesity, Morbid	ADRBK2	3	37.4684	9.29e-10
D009767	Obesity, Morbid	AGR2	2	24.9729	5.81e-07
D009767	Obesity, Morbid	DLEC1	2	24.9729	5.81e-07
D009767	Obesity, Morbid	PNCA2	4	21.1621	4.22e-06
D009767	Obesity, Morbid	NT5E	5	35.41	2.67e-09
D009767	Obesity, Morbid	NT5C	2	24.9729	5.81e-07
D009767	Obesity, Morbid	PNCA4	2	24.9729	5.81e-07
D009767	Obesity, Morbid	YKL40	2	24.9729	5.81e-07
D009767	Obesity, Morbid	LDLRAP1	3	26.6267	2.47e-07
D009767	Obesity, Morbid	TNFRSF10A	2	24.9729	5.81e-07
D009767	Obesity, Morbid	TNFRSF10B	4	38.3998	5.76e-10
D009767	Obesity, Morbid	LPA	3	26.6267	2.47e-07
D009767	Obesity, Morbid	FTH1P5	2	24.9729	5.81e-07
D009767	Obesity, Morbid	RUNX1	4	30.7125	2.99e-08
D009767	Obesity, Morbid	RUNX3	5	50.4217	1.24e-12
D009767	Obesity, Morbid	LPL	6	23.2702	1.41e-06
D009767	Obesity, Morbid	TNDM2	3	26.6267	2.47e-07
D009767	Obesity, Morbid	OPCML	3	37.4684	9.29e-10
D009767	Obesity, Morbid	LTA	10	60.9977	5.66e-15
D009767	Obesity, Morbid	EGR1	3	26.6267	2.47e-07
D009767	Obesity, Morbid	MVCD3	3	37.4684	9.29e-10
D009767	Obesity, Morbid	MVCD4	4	38.3998	5.76e-10
D009767	Obesity, Morbid	MVCD5	2	24.9729	5.81e-07
D009767	Obesity, Morbid	MVCD6	2	24.9729	5.81e-07
D009767	Obesity, Morbid	SPARC	5	35.41	2.67e-09
D009767	Obesity, Morbid	CUL2	2	24.9729	5.81e-07
D009767	Obesity, Morbid	SUR1	3	26.6267	2.47e-07
D009767	Obesity, Morbid	PIK3CA	10	91.7322	0
D009767	Obesity, Morbid	RETN	3	37.4684	9.29e-10
D009767	Obesity, Morbid	BCL2L1	6	46.1023	1.12e-11
D009767	Obesity, Morbid	CDH13	4	38.3998	5.76e-10
D009767	Obesity, Morbid	OGG1	5	62.4777	2.66e-15
D009767	Obesity, Morbid	CSNK2A2	2	24.9729	5.81e-07
D009767	Obesity, Morbid	CSNK2A1	2	24.9729	5.81e-07
D009767	Obesity, Morbid	DNAJC3	2	24.9729	5.81e-07
D009767	Obesity, Morbid	RELA	2	24.9729	5.81e-07
D009767	Obesity, Morbid	MGP	5	26.4655	2.68e-07
D009767	Obesity, Morbid	CCDC6	2	24.9729	5.81e-07
D009767	Obesity, Morbid	RELN	5	26.4655	2.68e-07
D009767	Obesity, Morbid	MDK	3	37.4684	9.29e-10
D009767	Obesity, Morbid	PVT1	2	24.9729	5.81e-07
D009767	Obesity, Morbid	MET	4	21.1621	4.22e-06
D009767	Obesity, Morbid	CASP3	5	50.4217	1.24e-12
D009767	Obesity, Morbid	CASP9	3	37.4684	9.29e-10
D009767	Obesity, Morbid	CASP7	3	37.4684	9.29e-10
D009767	Obesity, Morbid	CASP8	9	88.8945	0
D009767	Obesity, Morbid	EXO1	2	24.9729	5.81e-07
D009767	Obesity, Morbid	MAF	2	24.9729	5.81e-07
D009767	Obesity, Morbid	MAL	3	26.6267	2.47e-07
D009767	Obesity, Morbid	MAR	2	24.9729	5.81e-07
D009767	Obesity, Morbid	ATP2B1	2	24.9729	5.81e-07
D009767	Obesity, Morbid	PICALM	3	37.4684	9.29e-10
D009767	Obesity, Morbid	RAB28	2	24.9729	5.81e-07
D009767	Obesity, Morbid	PPARGC1A	2	24.9729	5.81e-07
D009767	Obesity, Morbid	PLA2G2A	3	26.6267	2.47e-07
D009767	Obesity, Morbid	MME	4	30.7125	2.99e-08
D009767	Obesity, Morbid	PLA2G4B	2	24.9729	5.81e-07
D009767	Obesity, Morbid	NTPH	2	24.9729	5.81e-07
D009767	Obesity, Morbid	SEPP1	6	53.3052	2.86e-13
D009767	Obesity, Morbid	CAQ5	2	24.9729	5.81e-07
D009767	Obesity, Morbid	PRKAA1	2	24.9729	5.81e-07
D009767	Obesity, Morbid	PRKAA2	2	24.9729	5.81e-07
D009767	Obesity, Morbid	CAPG	2	24.9729	5.81e-07
D009767	Obesity, Morbid	FLCN	4	25.2439	5.05e-07
D009767	Obesity, Morbid	GLM3	4	21.1621	4.22e-06
D009767	Obesity, Morbid	MX1	4	38.3998	5.76e-10
D009767	Obesity, Morbid	PRKAB2	2	24.9729	5.81e-07
D009767	Obesity, Morbid	PRKAB1	2	24.9729	5.81e-07
D009767	Obesity, Morbid	CAV1	6	53.3052	2.86e-13
D009767	Obesity, Morbid	OBSCN	2	24.9729	5.81e-07
D009767	Obesity, Morbid	SEPW1	2	24.9729	5.81e-07
D009767	Obesity, Morbid	MTR	10	34.716	3.81e-09
D009767	Obesity, Morbid	PRKAG1	2	24.9729	5.81e-07
D009767	Obesity, Morbid	PRKAG2	4	25.2439	5.05e-07
D009767	Obesity, Morbid	TMEM57	2	24.9729	5.81e-07
D009767	Obesity, Morbid	BROVCA1	2	24.9729	5.81e-07
D009767	Obesity, Morbid	BROVCA2	4	21.1621	4.22e-06
D009767	Obesity, Morbid	FLAP	2	24.9729	5.81e-07
D009767	Obesity, Morbid	GLS2	2	24.9729	5.81e-07
D009767	Obesity, Morbid	PIK3R1	3	37.4684	9.29e-10
D009767	Obesity, Morbid	RASK2	5	26.4655	2.68e-07
D009767	Obesity, Morbid	BANK1	2	24.9729	5.81e-07
D009767	Obesity, Morbid	CRYA2	3	37.4684	9.29e-10
D009767	Obesity, Morbid	MPDZ	2	24.9729	5.81e-07
D009767	Obesity, Morbid	CRYAB	4	49.97	1.56e-12
D009767	Obesity, Morbid	PCM1	3	37.4684	9.29e-10
D009767	Obesity, Morbid	PCLD	2	24.9729	5.81e-07
D009767	Obesity, Morbid	ZNF236	2	24.9729	5.81e-07
D009767	Obesity, Morbid	PCNA	3	37.4684	9.29e-10
D009767	Obesity, Morbid	MYC	7	33.7673	6.21e-09
D009767	Obesity, Morbid	PDE10A	2	24.9729	5.81e-07
D009767	Obesity, Morbid	ALOX5AP	8	76.893	0
D009767	Obesity, Morbid	PDE3A	2	24.9729	5.81e-07
D009767	Obesity, Morbid	P2RY12	6	62.5882	2.55e-15
D009767	Obesity, Morbid	PDE2A	2	24.9729	5.81e-07
D009767	Obesity, Morbid	C1orf123	2	24.9729	5.81e-07
D009767	Obesity, Morbid	MYH15	2	24.9729	5.81e-07
D009767	Obesity, Morbid	PDE4B	5	35.41	2.67e-09
D009767	Obesity, Morbid	INSR	6	46.1023	1.12e-11
D009767	Obesity, Morbid	PDE4D	6	62.5882	2.55e-15
D009767	Obesity, Morbid	THBD	4	25.2439	5.05e-07
D009767	Obesity, Morbid	TNFSF10	5	62.4777	2.66e-15
D009767	Obesity, Morbid	PDE7A	2	24.9729	5.81e-07
D009767	Obesity, Morbid	CACNA1C	7	30.8716	2.76e-08
D009767	Obesity, Morbid	INS1	2	24.9729	5.81e-07
D009767	Obesity, Morbid	RFG5	2	24.9729	5.81e-07
D009767	Obesity, Morbid	RFG7	2	24.9729	5.81e-07
D009767	Obesity, Morbid	PDE8A	2	24.9729	5.81e-07
D009767	Obesity, Morbid	ANXA6	2	24.9729	5.81e-07
D009767	Obesity, Morbid	ANXA5	3	37.4684	9.29e-10
D009767	Obesity, Morbid	ANXA4	2	24.9729	5.81e-07
D009767	Obesity, Morbid	ANXA2	2	24.9729	5.81e-07
D009767	Obesity, Morbid	CDC25B	2	24.9729	5.81e-07
D009767	Obesity, Morbid	CYP4A11	3	37.4684	9.29e-10
D009767	Obesity, Morbid	CRHR1	5	35.41	2.67e-09
D009767	Obesity, Morbid	CRHR2	5	35.41	2.67e-09
D009767	Obesity, Morbid	KCNMB1	2	24.9729	5.81e-07
D009767	Obesity, Morbid	CSRP1	2	24.9729	5.81e-07
D009767	Obesity, Morbid	NPY	7	57.1646	4.01e-14
D009767	Obesity, Morbid	STAT4	4	25.2439	5.05e-07
D009767	Obesity, Morbid	NAT2	10	49.6688	1.82e-12
D009767	Obesity, Morbid	STAT1	4	21.1621	4.22e-06
D009767	Obesity, Morbid	STAT3	14	78.1298	0
D009767	Obesity, Morbid	STAT2	2	24.9729	5.81e-07
D009767	Obesity, Morbid	ARHR2	4	25.2439	5.05e-07
D009767	Obesity, Morbid	CBX1	2	24.9729	5.81e-07
D009767	Obesity, Morbid	FRAP1	4	30.7125	2.99e-08
D009767	Obesity, Morbid	MAGOH	3	37.4684	9.29e-10
D009767	Obesity, Morbid	IND1	4	25.2439	5.05e-07
D009767	Obesity, Morbid	MED12L	2	24.9729	5.81e-07
D009767	Obesity, Morbid	CPNE3	3	37.4684	9.29e-10
D009767	Obesity, Morbid	WIF1	5	50.4217	1.24e-12
D009767	Obesity, Morbid	UGT1A1	14	54.5627	1.51e-13
D009767	Obesity, Morbid	UMPS	9	60.6068	6.99e-15
D009767	Obesity, Morbid	CTSB	2	24.9729	5.81e-07
D009767	Obesity, Morbid	APEX1	3	26.6267	2.47e-07
D009767	Obesity, Morbid	PCA1	4	25.2439	5.05e-07
D009767	Obesity, Morbid	GKN1	2	24.9729	5.81e-07

## Sheet: symptoms-genes relationship-dep
Table S6-2. Symptom-associated genes in Human Symptom-Disease Network (after duplicate removal)
Mesh_ID	Symptom_name	gene_names	count	chisq	p-value
D009767	Obesity, Morbid	A2M	3	26.6267	2.47e-07
D053644	Lethargy	AAA	2	59.574	1.18e-14
D002637	Chest Pain	ABCA1	5	23.7257	1.11e-06
D009767	Obesity, Morbid	ABCB1	5	30.4322	3.46e-08
D012816	Body Weight	ABCB4	76	53.2581	2.92e-13
D003490	Cyanosis	ABCC1	29	143.77	0
D002637	Chest Pain	ABCC2	5	27.8502	1.31e-07
D012816	Body Weight	ABCC3	27	25.5007	4.42e-07
D003490	Cyanosis	ABCC4	14	115.314	0
D003490	Cyanosis	ABCC5	11	50.014	1.53e-12
D002637	Chest Pain	ABCC8	22	119.712	0
D003490	Cyanosis	ABCG2	7	89.2827	0
D009767	Obesity, Morbid	ABCG5	5	26.4655	2.68e-07
D004438	Ecchymosis	ABCG8	3	24.8133	6.32e-07
D002637	Chest Pain	ABI2	7	45.2883	1.7e-11
D009767	Obesity, Morbid	ABL1	5	26.4655	2.68e-07
D003490	Cyanosis	ABO	6	33.0323	9.06e-09
D002637	Chest Pain	ACACA	11	64.3071	1.11e-15
D009767	Obesity, Morbid	ACE	10	65.6804	5.55e-16
D009767	Obesity, Morbid	ACE1	4	25.2439	5.05e-07
D012816	Body Weight	ACHE	25	23.213	1.45e-06
D003490	Cyanosis	ACP5	10	58.8153	1.73e-14
D002637	Chest Pain	ACTA2	19	124.282	0
D002637	Chest Pain	ACTC1	5	23.7257	1.11e-06
D009767	Obesity, Morbid	ACVR2B	5	30.4322	3.46e-08
D002637	Chest Pain	ADA	5	33.1809	8.4e-09
D009767	Obesity, Morbid	ADAM10	4	25.2439	5.05e-07
D003490	Cyanosis	ADAM12	2	24.0674	9.3e-07
D003490	Cyanosis	ADAM33	5	34.1144	5.2e-09
D002637	Chest Pain	ADAMTS1	7	35.5514	2.48e-09
D009767	Obesity, Morbid	ADAMTS18	7	45.4273	1.58e-11
D003490	Cyanosis	ADCY5	4	29.587	5.35e-08
D002637	Chest Pain	ADCY7	6	36.4148	1.59e-09
D009767	Obesity, Morbid	ADD1	5	30.4322	3.46e-08
D003490	Cyanosis	ADH1B	3	41.3579	1.27e-10
D012816	Body Weight	ADH5	58	37.8425	7.67e-10
D003490	Cyanosis	ADHD7	17	55.8574	7.79e-14
D002637	Chest Pain	ADIPOQ	29	90.8084	0
D009767	Obesity, Morbid	ADIPOR2	3	37.4684	9.29e-10
D053614	Lethargy	ADORA1	2	32.3988	1.26e-08
D003490	Cyanosis	ADORA2A	2	24.0674	9.3e-07
D003490	Cyanosis	ADORA2B	4	48.1698	3.91e-12
D002637	Chest Pain	ADRA1A	4	24.2588	8.42e-07
D002637	Chest Pain	ADRA1B	3	21.1781	4.19e-06
D003490	Cyanosis	ADRA2A	2	38.067	6.84e-10
D003490	Cyanosis	ADRB1	3	21.1873	4.17e-06
D009767	Obesity, Morbid	ADRB2	2	24.9729	5.81e-07
D009767	Obesity, Morbid	ADRB3	2	24.9729	5.81e-07
D009767	Obesity, Morbid	ADRBK1	2	24.9729	5.81e-07
D003490	Cyanosis	ADRBK2	2	38.067	6.84e-10
D009767	Obesity, Morbid	AGER	4	38.3998	5.76e-10
D003490	Cyanosis	AGR2	2	38.067	6.84e-10
D009767	Obesity, Morbid	AGS1	2	24.9729	5.81e-07
D009767	Obesity, Morbid	AGT	2	24.9729	5.81e-07
D004438	Ecchymosis	AGTR1	2	30.0604	4.19e-08
D003490	Cyanosis	AGTR1A	3	41.3579	1.27e-10
D002637	Chest Pain	AGTR2	4	40.275	2.21e-10
D009767	Obesity, Morbid	AHR	4	49.97	1.56e-12
D009767	Obesity, Morbid	AHSG	5	23.2342	1.43e-06
D003490	Cyanosis	AICAR	2	24.0674	9.3e-07
D009767	Obesity, Morbid	AKAP12	2	24.9729	5.81e-07
D009767	Obesity, Morbid	AKT1	5	23.2342	1.43e-06
D009767	Obesity, Morbid	ALDH2	2	24.9729	5.81e-07
D003490	Cyanosis	ALK	6	72.3074	0
D002637	Chest Pain	ALL	8	69.9163	1.11e-16
D009767	Obesity, Morbid	ALOX5	7	65.0152	7.77e-16
D003490	Cyanosis	ALOX5AP	4	29.587	5.35e-08
D002637	Chest Pain	ALPS2	5	23.7257	1.11e-06
D002637	Chest Pain	ALPS2B	3	21.1781	4.19e-06
D003490	Cyanosis	AML1	3	25.6526	4.09e-07
D009767	Obesity, Morbid	ANKK1	4	30.7125	2.99e-08
D009767	Obesity, Morbid	ANXA11	4	49.97	1.56e-12
D003490	Cyanosis	ANXA2	6	82.7961	0
D002637	Chest Pain	ANXA4	5	27.8502	1.31e-07
D009767	Obesity, Morbid	ANXA5	6	53.3052	2.86e-13
D003490	Cyanosis	ANXA6	5	23.3385	1.36e-06
D002637	Chest Pain	APBB2	11	69.6214	1.11e-16
D009767	Obesity, Morbid	APC	8	42.4066	7.41e-11
D012816	Body Weight	APCS	33	27.3533	1.69e-07
D003490	Cyanosis	APEX1	13	71.4893	0
D009767	Obesity, Morbid	APOA1	4	30.7125	2.99e-08
D003490	Cyanosis	APOB	2	24.0674	9.3e-07
D009767	Obesity, Morbid	APOC1	3	37.4684	9.29e-10
D003490	Cyanosis	APOC3	2	24.0674	9.3e-07
D002637	Chest Pain	APOD	3	30.1989	3.9e-08
D009767	Obesity, Morbid	APOE	2	24.9729	5.81e-07
D003490	Cyanosis	APOH	4	25.8908	3.61e-07
D003490	Cyanosis	AQDQ	7	50.8502	9.97e-13
D002637	Chest Pain	AR	8	32.7607	1.04e-08
D009767	Obesity, Morbid	ASCL1	11	87.9744	0
D003490	Cyanosis	ASD5	6	35.7719	2.22e-09
D002637	Chest Pain	ASH1	8	32.7607	1.04e-08
D009767	Obesity, Morbid	ASIP	10	70.958	0
D009767	Obesity, Morbid	ASRT7	4	38.3998	5.76e-10
D009767	Obesity, Morbid	AT2R1	5	35.41	2.67e-09
D003490	Cyanosis	ATF3	8	63.663	1.44e-15
D002637	Chest Pain	ATIC	11	64.3071	1.11e-15
D009767	Obesity, Morbid	ATM	12	99.184	0
D009767	Obesity, Morbid	ATP1B1	3	37.4684	9.29e-10
D003490	Cyanosis	ATP2B1	2	38.067	6.84e-10
D009767	Obesity, Morbid	ATP4A	2	24.9729	5.81e-07
D003490	Cyanosis	ATP4B	7	55.1039	1.14e-13
D002637	Chest Pain	AURKB	10	60.7799	6.33e-15
D009767	Obesity, Morbid	AUTS2	9	60.6068	6.99e-15
D002637	Chest Pain	AVSD1	7	28.6516	8.66e-08
D009767	Obesity, Morbid	AXIN	7	37.0877	1.13e-09
D003490	Cyanosis	AXIN1	3	41.3579	1.27e-10
D009767	Obesity, Morbid	AZGP1	2	24.9729	5.81e-07
D009767	Obesity, Morbid	B17.2L	8	36.0885	1.89e-09
D003490	Cyanosis	BACH2	5	42.7958	6.08e-11
D002637	Chest Pain	BAG3	7	45.2883	1.7e-11
D009767	Obesity, Morbid	BANK1	8	76.893	0
D003490	Cyanosis	BARD1	2	24.0674	9.3e-07
D004438	Ecchymosis	BAT3	2	30.0604	4.19e-08
D002637	Chest Pain	BAX	3	21.1781	4.19e-06
D009767	Obesity, Morbid	BCD1	3	26.6267	2.47e-07
D009767	Obesity, Morbid	BCDO	2	24.9729	5.81e-07
D003490	Cyanosis	BCHE	3	25.6526	4.09e-07
D009767	Obesity, Morbid	BCL2	4	49.97	1.56e-12
D009767	Obesity, Morbid	BCMO1	2	24.9729	5.81e-07
D009767	Obesity, Morbid	BCO1	2	24.9729	5.81e-07
D009767	Obesity, Morbid	BCS1L	3	37.4684	9.29e-10
D009767	Obesity, Morbid	BDKRB2	2	24.9729	5.81e-07
D009767	Obesity, Morbid	BDNF	2	24.9729	5.81e-07
D002637	Chest Pain	BGLAP	10	35.6544	2.36e-09
D009767	Obesity, Morbid	BHD	9	36.1223	1.85e-09
D009767	Obesity, Morbid	BID	2	24.9729	5.81e-07
D002637	Chest Pain	BIRC2	4	40.275	2.21e-10
D009767	Obesity, Morbid	BIRC3	3	26.6267	2.47e-07
D004438	Ecchymosis	BIRC5	3	22.0588	2.64e-06
D003490	Cyanosis	BIRC7	4	22.8759	1.73e-06
D009767	Obesity, Morbid	BJS	5	23.2342	1.43e-06
D002637	Chest Pain	BLK	6	24.5466	7.25e-07
D009767	Obesity, Morbid	BLMH	6	31.774	1.73e-08
D009767	Obesity, Morbid	BMI1	5	35.41	2.67e-09
D003490	Cyanosis	BNIP3	5	34.1144	5.2e-09
D002637	Chest Pain	BRCA1	6	24.5466	7.25e-07
D009767	Obesity, Morbid	BROVCA1	7	45.4273	1.58e-11
D003490	Cyanosis	BROVCA2	2	38.067	6.84e-10
D003490	Cyanosis	BTG1	14	69.585	1.11e-16
D002637	Chest Pain	BTNL2	18	56.9011	4.59e-14
D009767	Obesity, Morbid	BWSCR1A	19	85.5329	0
D009767	Obesity, Morbid	C1orf123	2	24.9729	5.81e-07
D009767	Obesity, Morbid	C3orf5	4	25.2439	5.05e-07
D009767	Obesity, Morbid	C6orf66	6	21.1638	4.22e-06
D003490	Cyanosis	CA1	5	65.2274	6.66e-16
D002637	Chest Pain	CACNA1C	7	70.5326	0
D009767	Obesity, Morbid	CACNG2	5	41.8325	9.94e-11
D003490	Cyanosis	CALM1	2	24.0674	9.3e-07
D009767	Obesity, Morbid	CAPG	2	24.9729	5.81e-07
D003490	Cyanosis	CAPN2	4	48.1698	3.91e-12
D002637	Chest Pain	CAQ14	5	40.321	2.15e-10
D009767	Obesity, Morbid	CAQ5	4	30.7125	2.99e-08
D009767	Obesity, Morbid	CAR	2	24.9729	5.81e-07
D003490	Cyanosis	CARTPT	3	21.1873	4.17e-06
D009767	Obesity, Morbid	CASP10	4	25.2439	5.05e-07
D009767	Obesity, Morbid	CASP3	2	24.9729	5.81e-07
D009767	Obesity, Morbid	CASP7	2	24.9729	5.81e-07
D009767	Obesity, Morbid	CASP8	2	24.9729	5.81e-07
D009767	Obesity, Morbid	CASP9	2	24.9729	5.81e-07
D009767	Obesity, Morbid	CAT	3	37.4684	9.29e-10
D053642	Lethargy	CAV1	2	27.8772	1.29e-07
D003490	Cyanosis	CBFA2	2	38.067	6.84e-10
D002637	Chest Pain	CBX1	3	30.1989	3.9e-08
D003490	Cyanosis	CCDC6	2	38.067	6.84e-10
D003490	Cyanosis	CCL11	2	24.0674	9.3e-07
D003490	Cyanosis	CCL2	2	38.067	6.84e-10
D009767	Obesity, Morbid	CCL20	2	24.9729	5.81e-07
D009767	Obesity, Morbid	CCL21	2	24.9729	5.81e-07
D002637	Chest Pain	CCL3	3	21.1781	4.19e-06
D003490	Cyanosis	CCL4	3	31.9244	1.6e-08
D002637	Chest Pain	CCL5	5	23.7257	1.11e-06
D009767	Obesity, Morbid	CCL8	5	30.4322	3.46e-08
D009767	Obesity, Morbid	CCNA1	2	24.9729	5.81e-07
D009767	Obesity, Morbid	CCND1	2	24.9729	5.81e-07
D009767	Obesity, Morbid	CCND2	2	24.9729	5.81e-07
D009767	Obesity, Morbid	CCNY	2	24.9729	5.81e-07
D009767	Obesity, Morbid	CD14	2	24.9729	5.81e-07
D009767	Obesity, Morbid	CD24	2	24.9729	5.81e-07
D003490	Cyanosis	CD247	2	38.067	6.84e-10
D009767	Obesity, Morbid	CD36	2	24.9729	5.81e-07
D002637	Chest Pain	CD3D	3	21.1781	4.19e-06
D009767	Obesity, Morbid	CD3E	3	26.6267	2.47e-07
D003490	Cyanosis	CD40	2	24.0674	9.3e-07
D002637	Chest Pain	CD44	3	30.1989	3.9e-08
D009767	Obesity, Morbid	CDA	3	37.4684	9.29e-10
D009767	Obesity, Morbid	CDC2	4	25.2439	5.05e-07
D002637	Chest Pain	CDC20	4	30.6458	3.1e-08
D009767	Obesity, Morbid	CDC25B	2	24.9729	5.81e-07
D009767	Obesity, Morbid	CDH1	2	24.9729	5.81e-07
D004438	Ecchymosis	CDH13	2	64.031	1.22e-15
D002637	Chest Pain	CDKAL1	5	23.7257	1.11e-06
D009767	Obesity, Morbid	CDKN1A	5	30.4322	3.46e-08
D002637	Chest Pain	CDKN1B	5	23.7257	1.11e-06
D009767	Obesity, Morbid	CDKN2A	7	65.0152	7.77e-16
D009767	Obesity, Morbid	CDKN2B	2	24.9729	5.81e-07
D009767	Obesity, Morbid	CDKN2BAS	2	24.9729	5.81e-07
D009767	Obesity, Morbid	CDS1	6	28.4914	9.41e-08
D003490	Cyanosis	CEBPD	8	36.638	1.42e-09
D002637	Chest Pain	CELSR2	15	75.2938	0
D009767	Obesity, Morbid	CENPB	13	69.0788	1.11e-16
D009767	Obesity, Morbid	CES2	2	24.9729	5.81e-07
D003490	Cyanosis	CETP	4	29.587	5.35e-08
D002637	Chest Pain	CFC1	7	51.8117	6.11e-13
D009767	Obesity, Morbid	CFP	6	46.1023	1.12e-11
D009767	Obesity, Morbid	CFTR	2	24.9729	5.81e-07
D009767	Obesity, Morbid	CHAR	2	24.9729	5.81e-07
D053632	Lethargy	CHEK2	2	27.8772	1.29e-07
D003490	Cyanosis	CHI3L1	3	31.9244	1.6e-08
D002637	Chest Pain	CHK2	4	30.6458	3.1e-08
D009767	Obesity, Morbid	CHL1	5	62.4777	2.66e-15
D009767	Obesity, Morbid	CHPT1	11	51.8713	5.93e-13
D009767	Obesity, Morbid	CHRM2	2	24.9729	5.81e-07
D009767	Obesity, Morbid	CHRNA3	3	26.6267	2.47e-07
D003490	Cyanosis	CHRNA4	2	24.0674	9.3e-07
D002637	Chest Pain	CHRNA7	3	30.1989	3.9e-08
D003490	Cyanosis	CHRNB2	3	57.1144	4.11e-14
D002637	Chest Pain	CHRNB4	3	30.1989	3.9e-08
D003490	Cyanosis	CIAPIN1	3	41.3579	1.27e-10
D002637	Chest Pain	CIMT1	4	40.275	2.21e-10
D003490	Cyanosis	CIRBP	5	25.4836	4.46e-07
D002637	Chest Pain	CKB	11	75.6569	0
D009767	Obesity, Morbid	CLCN6	2	24.9729	5.81e-07
D053622	Lethargy	CLDN3	2	27.8772	1.29e-07
D002637	Chest Pain	CLOCK	4	30.6458	3.1e-08
D009767	Obesity, Morbid	CLU	3	37.4684	9.29e-10
D009767	Obesity, Morbid	CMA1	2	24.9729	5.81e-07
D003490	Cyanosis	CMD1R	2	24.0674	9.3e-07
D002637	Chest Pain	CMH11	3	30.1989	3.9e-08
D002637	Chest Pain	CML	7	35.5514	2.48e-09
D009767	Obesity, Morbid	CMM	8	61.5145	4.44e-15
D009767	Obesity, Morbid	CMM2	2	24.9729	5.81e-07
D009767	Obesity, Morbid	CMM3	4	21.1621	4.22e-06
D003490	Cyanosis	CMM4	2	24.0674	9.3e-07
D002637	Chest Pain	CMM5	3	30.1989	3.9e-08
D003490	Cyanosis	CMM7	2	24.0674	9.3e-07
D004438	Ecchymosis	CNN3	2	41.3738	1.26e-10
D003490	Cyanosis	CNR1	2	38.067	6.84e-10
D009767	Obesity, Morbid	CNR2	2	24.9729	5.81e-07
D053643	Lethargy	CNTF	2	123.06	0
D009767	Obesity, Morbid	COL3A1	4	25.2439	5.05e-07
D003490	Cyanosis	COL4A1	2	38.067	6.84e-10
D009767	Obesity, Morbid	COL7A1	2	24.9729	5.81e-07
D002637	Chest Pain	COMT	8	32.7607	1.04e-08
D009767	Obesity, Morbid	COPEB	7	30.8716	2.76e-08
D009767	Obesity, Morbid	COXPD2	2	24.9729	5.81e-07
D009767	Obesity, Morbid	COXPD3	2	24.9729	5.81e-07
D009767	Obesity, Morbid	COXPD5	2	24.9729	5.81e-07
D009767	Obesity, Morbid	CPLX1	2	24.9729	5.81e-07
D009767	Obesity, Morbid	CPLX2	2	24.9729	5.81e-07
D009767	Obesity, Morbid	CPNE3	2	24.9729	5.81e-07
D002637	Chest Pain	CPT2	4	24.2588	8.42e-07
D009767	Obesity, Morbid	CRABP1	2	24.9729	5.81e-07
D003490	Cyanosis	CRHR1	4	48.1698	3.91e-12
D002637	Chest Pain	CRHR2	5	40.321	2.15e-10
D003490	Cyanosis	CRP	3	25.6526	4.09e-07
D002637	Chest Pain	CRV	4	24.2588	8.42e-07
D009767	Obesity, Morbid	CRY1	5	50.4217	1.24e-12
D009767	Obesity, Morbid	CRY2	3	37.4684	9.29e-10
D003490	Cyanosis	CRYA2	4	22.8759	1.73e-06
D002637	Chest Pain	CRYAB	7	39.9685	2.58e-10
D009767	Obesity, Morbid	CRYPTIC	9	88.8945	0
D003490	Cyanosis	CSF2	2	24.0674	9.3e-07
D002637	Chest Pain	CSF2RA	3	30.1989	3.9e-08
D009767	Obesity, Morbid	CSF3	3	37.4684	9.29e-10
D002637	Chest Pain	CSF3R	7	39.9685	2.58e-10
D009767	Obesity, Morbid	CSNK2A1	6	35.6676	2.34e-09
D003490	Cyanosis	CSNK2A2	4	34.22	4.92e-09
D002637	Chest Pain	CSNK2B	5	27.8502	1.31e-07
D009767	Obesity, Morbid	CSRP1	6	53.3052	2.86e-13
D009767	Obesity, Morbid	CST6	2	24.9729	5.81e-07
D009767	Obesity, Morbid	CST7	2	24.9729	5.81e-07
D009767	Obesity, Morbid	CTBP2	2	24.9729	5.81e-07
D003490	Cyanosis	CTEPH1	3	31.9244	1.6e-08
D003490	Cyanosis	CTGF	9	67.795	2.22e-16
D002637	Chest Pain	CTNNB1	11	51.6097	6.77e-13
D009767	Obesity, Morbid	CTPP2	9	41.3307	1.29e-10
D004438	Ecchymosis	CTSB	2	41.3738	1.26e-10
D003490	Cyanosis	CUL2	2	38.067	6.84e-10
D003490	Cyanosis	CXCL12	3	57.1144	4.11e-14
D002637	Chest Pain	CXCL2	3	30.1989	3.9e-08
D002637	Chest Pain	CXCL3	3	21.1781	4.19e-06
D003490	Cyanosis	CYBA	2	24.0674	9.3e-07
D003490	Cyanosis	CYP1A1	2	24.0674	9.3e-07
D009767	Obesity, Morbid	CYP1A2	2	24.9729	5.81e-07
D002637	Chest Pain	CYP1B1	8	27.5489	1.53e-07
D009767	Obesity, Morbid	CYP2A	8	36.0885	1.89e-09
D002637	Chest Pain	CYP2A13	3	30.1989	3.9e-08
D009767	Obesity, Morbid	CYP2A3	3	37.4684	9.29e-10
D009767	Obesity, Morbid	CYP2A6	2	24.9729	5.81e-07
D002637	Chest Pain	CYP2A7P1	3	21.1781	4.19e-06
D003490	Cyanosis	CYP2B6	2	24.0674	9.3e-07
D002637	Chest Pain	CYP2C18	3	30.1989	3.9e-08
D002637	Chest Pain	CYP2C19	3	21.1781	4.19e-06
D009767	Obesity, Morbid	CYP2C8	5	26.4655	2.68e-07
D009767	Obesity, Morbid	CYP2C9	6	25.6888	4.01e-07
D009767	Obesity, Morbid	CYP2D6	6	25.6888	4.01e-07
D003490	Cyanosis	CYP2E1	4	40.1913	2.3e-10
D002637	Chest Pain	CYP2F1	5	33.1809	8.4e-09
D002637	Chest Pain	CYP2J2	4	24.2588	8.42e-07
D009767	Obesity, Morbid	CYP2W1	4	30.7125	2.99e-08
D002637	Chest Pain	CYP3A	5	23.7257	1.11e-06
D009767	Obesity, Morbid	CYP3A4	5	30.4322	3.46e-08
D002637	Chest Pain	CYP3A5	3	30.1989	3.9e-08
D009767	Obesity, Morbid	CYP3A7	3	37.4684	9.29e-10
D003490	Cyanosis	CYP46A1	2	24.0674	9.3e-07
D002637	Chest Pain	CYP4A11	3	30.1989	3.9e-08
D009767	Obesity, Morbid	CYP4F2	3	37.4684	9.29e-10
D009767	Obesity, Morbid	CYP7A1	2	24.9729	5.81e-07
D002637	Chest Pain	CYP7B1	7	59.99	9.55e-15
D009767	Obesity, Morbid	CYR61	6	53.3052	2.86e-13
D009767	Obesity, Morbid	D10S170	4	38.3998	5.76e-10
D002637	Chest Pain	DAB2IP	3	30.1989	3.9e-08
D002637	Chest Pain	DAPK1	16	87.6695	0
D003490	Cyanosis	DBN1	6	33.0323	9.06e-09
D002637	Chest Pain	DCK	10	51.4337	7.41e-13
D009767	Obesity, Morbid	DCP1	10	65.6804	5.55e-16
D003490	Cyanosis	DCTD	14	131.611	0
D009767	Obesity, Morbid	DDX10	11	46.3752	9.76e-12
D003490	Cyanosis	DENND1B	3	25.6526	4.09e-07
D002637	Chest Pain	DHFR	4	24.2588	8.42e-07
D003490	Cyanosis	DIH3	3	41.3579	1.27e-10
D002637	Chest Pain	DIP	4	40.275	2.21e-10
D009767	Obesity, Morbid	DIRA	3	26.6267	2.47e-07
D002637	Chest Pain	DKK3	3	21.1781	4.19e-06
D009767	Obesity, Morbid	DLC1	2	24.9729	5.81e-07
D003490	Cyanosis	DLEC1	2	24.0674	9.3e-07
D002637	Chest Pain	DNAJC15	3	30.1989	3.9e-08
D009767	Obesity, Morbid	DNAJC3	3	37.4684	9.29e-10
D003490	Cyanosis	DOK3	6	28.434	9.69e-08
D002637	Chest Pain	DPYD	12	67.9638	1.11e-16
D009767	Obesity, Morbid	DRD2	10	56.8159	4.79e-14
D003490	Cyanosis	DRD4	6	30.6026	3.17e-08
D002637	Chest Pain	DRD5	9	36.8737	1.26e-09
D009767	Obesity, Morbid	DUSP1	10	60.9977	5.66e-15
D003490	Cyanosis	DUSP6	3	41.3579	1.27e-10
D004438	Ecchymosis	DXS8237E	2	41.3738	1.26e-10
D009767	Obesity, Morbid	E2F1	5	23.2342	1.43e-06
D003490	Cyanosis	EBP50	2	38.067	6.84e-10
D002637	Chest Pain	ECAD	4	24.2588	8.42e-07
D009767	Obesity, Morbid	ECE1	4	30.7125	2.99e-08
D003490	Cyanosis	EDG2	2	24.0674	9.3e-07
D002637	Chest Pain	EDN1	3	21.1781	4.19e-06
D009767	Obesity, Morbid	EDNRA	2	24.9729	5.81e-07
D009767	Obesity, Morbid	EDNRB	2	24.9729	5.81e-07
D009767	Obesity, Morbid	EFEMP1	3	37.4684	9.29e-10
D002637	Chest Pain	EGF	4	30.6458	3.1e-08
D009767	Obesity, Morbid	EGFR	4	38.3998	5.76e-10
D053635	Lethargy	EGR1	2	24.3639	7.97e-07
D003490	Cyanosis	EHBP1	4	25.8908	3.61e-07
D009767	Obesity, Morbid	EHF	5	26.4655	2.68e-07
D053636	Lethargy	EIF2AK2	2	32.3988	1.26e-08
D003490	Cyanosis	EIF3H	2	24.0674	9.3e-07
D009767	Obesity, Morbid	EIF4A1	2	24.9729	5.81e-07
D003490	Cyanosis	ELA2	4	59.3601	1.31e-14
D009767	Obesity, Morbid	ELE1	2	24.9729	5.81e-07
D003490	Cyanosis	ELK3	2	24.0674	9.3e-07
D002637	Chest Pain	ELN	3	30.1989	3.9e-08
D009767	Obesity, Morbid	EMP1	3	37.4684	9.29e-10
D003490	Cyanosis	ENO1	7	31.5518	1.94e-08
D002637	Chest Pain	ENPP1	11	42.299	7.83e-11
D009767	Obesity, Morbid	EP300	10	43.7911	3.65e-11
D009767	Obesity, Morbid	EPHA3	2	24.9729	5.81e-07
D004438	Ecchymosis	EPHX1	2	41.3738	1.26e-10
D003490	Cyanosis	EPHX2	2	24.0674	9.3e-07
D002637	Chest Pain	EPHX3	5	33.1809	8.4e-09
D009767	Obesity, Morbid	EPO	4	25.2439	5.05e-07
D002637	Chest Pain	ERAP1	4	40.275	2.21e-10
D009767	Obesity, Morbid	ERBB2	3	26.6267	2.47e-07
D002637	Chest Pain	ERBB3	3	30.1989	3.9e-08
D002637	Chest Pain	ERBB4	3	30.1989	3.9e-08
D009767	Obesity, Morbid	ERCC1	2	24.9729	5.81e-07
D003490	Cyanosis	ERCC2	2	24.0674	9.3e-07
D003490	Cyanosis	ERCC4	3	31.9244	1.6e-08
D003490	Cyanosis	EREG	2	38.067	6.84e-10
D003490	Cyanosis	ERG	2	24.0674	9.3e-07
D003490	Cyanosis	ERGIC3	2	38.067	6.84e-10
D003490	Cyanosis	ESA	2	38.067	6.84e-10
D009767	Obesity, Morbid	ESR	2	24.9729	5.81e-07
D003490	Cyanosis	ESR1	6	35.7719	2.22e-09
D002637	Chest Pain	ESR2	8	32.7607	1.04e-08
D009767	Obesity, Morbid	ESRRA	7	30.8716	2.76e-08
D003490	Cyanosis	EST2	5	48.6002	3.14e-12
D002637	Chest Pain	ETV5	5	23.7257	1.11e-06
D009767	Obesity, Morbid	EXO1	6	46.1023	1.12e-11
D003490	Cyanosis	F2	2	38.067	6.84e-10
D009767	Obesity, Morbid	F9	2	24.9729	5.81e-07
D004438	Ecchymosis	FAAH	2	30.0604	4.19e-08
D009767	Obesity, Morbid	FADS1	6	40.3554	2.12e-10
D004438	Ecchymosis	FANCD1	2	23.2845	1.4e-06
D012816	Body Weight	FASLG	35	27.2974	1.74e-07
D002637	Chest Pain	FASN	18	63.4964	1.55e-15
D009767	Obesity, Morbid	FBXW7	16	62.4337	2.78e-15
D009767	Obesity, Morbid	FCGR2B	2	24.9729	5.81e-07
D053638	Lethargy	FGA	2	123.06	0
D053639	Lethargy	FGF1	2	123.06	0
D053640	Lethargy	FGF2	2	123.06	0
D003490	Cyanosis	FGFR4	2	24.0674	9.3e-07
D002637	Chest Pain	FH	3	30.1989	3.9e-08
D009767	Obesity, Morbid	FHIT	3	37.4684	9.29e-10
D003490	Cyanosis	FKBP5	2	24.0674	9.3e-07
D002637	Chest Pain	FLAP	3	30.1989	3.9e-08
D009767	Obesity, Morbid	FLCN	3	37.4684	9.29e-10
D002637	Chest Pain	FLNMS	3	30.1989	3.9e-08
D009767	Obesity, Morbid	FLT3	3	37.4684	9.29e-10
D009767	Obesity, Morbid	FN	4	25.2439	5.05e-07
D009767	Obesity, Morbid	FN1	3	37.4684	9.29e-10
D002637	Chest Pain	FNZ	5	27.8502	1.31e-07
D009767	Obesity, Morbid	FOG2	5	35.41	2.67e-09
D003490	Cyanosis	FOS	4	34.22	4.92e-09
D002637	Chest Pain	FOSB	6	42.3973	7.45e-11
D009767	Obesity, Morbid	FOXA2	5	35.41	2.67e-09
D003490	Cyanosis	FOXM1	6	28.434	9.69e-08
D002637	Chest Pain	FOXO1	11	55.3867	9.9e-14
D009767	Obesity, Morbid	FOXRED1	13	103.427	0
D003490	Cyanosis	FPGS	4	25.8908	3.61e-07
D009767	Obesity, Morbid	FRAP1	2	24.9729	5.81e-07
D009767	Obesity, Morbid	FSI	2	24.9729	5.81e-07
D009767	Obesity, Morbid	FST	3	37.4684	9.29e-10
D002637	Chest Pain	FTH1P5	3	21.1781	4.19e-06
D009767	Obesity, Morbid	FTO	4	49.97	1.56e-12
D003490	Cyanosis	FYN	2	38.067	6.84e-10
D009767	Obesity, Morbid	G19P1	2	24.9729	5.81e-07
D002637	Chest Pain	G6PC2	3	21.1781	4.19e-06
D003490	Cyanosis	GAA	2	24.0674	9.3e-07
D002637	Chest Pain	GAB1	7	31.8287	1.68e-08
D009767	Obesity, Morbid	GABRB2	4	25.2439	5.05e-07
D009767	Obesity, Morbid	GABRG2	2	24.9729	5.81e-07
D009767	Obesity, Morbid	GAD2	2	24.9729	5.81e-07
D009767	Obesity, Morbid	GADD45A	2	24.9729	5.81e-07
D009767	Obesity, Morbid	GAGE1	2	24.9729	5.81e-07
D002637	Chest Pain	GAS6	3	30.1989	3.9e-08
D009767	Obesity, Morbid	GATA4	2	24.9729	5.81e-07
D009767	Obesity, Morbid	GATA6	2	24.9729	5.81e-07
D003490	Cyanosis	GBP2	2	38.067	6.84e-10
D002637	Chest Pain	GCH1	4	30.6458	3.1e-08
D002637	Chest Pain	GCKR	9	47.5299	5.42e-12
D009767	Obesity, Morbid	GCLC	8	46.2128	1.06e-11
D009767	Obesity, Morbid	GCLM	3	37.4684	9.29e-10
D009767	Obesity, Morbid	GDF1	2	24.9729	5.81e-07
D009767	Obesity, Morbid	GDF15	2	24.9729	5.81e-07
D002637	Chest Pain	GFI1	3	30.1989	3.9e-08
D009767	Obesity, Morbid	GFM1	3	37.4684	9.29e-10
D004438	Ecchymosis	GFND2	2	30.0604	4.19e-08
D002637	Chest Pain	GHSR	3	21.1781	4.19e-06
D004438	Ecchymosis	GIMAP5	2	41.3738	1.26e-10
D009767	Obesity, Morbid	GIPR	4	25.2439	5.05e-07
D003490	Cyanosis	GJA1	6	33.0323	9.06e-09
D002637	Chest Pain	GJA5	12	78.6169	0
D003490	Cyanosis	GJB1	10	46.8594	7.63e-12
D002637	Chest Pain	GJB5	16	65.7774	5.55e-16
D009767	Obesity, Morbid	GKN1	17	98.1004	0
D003490	Cyanosis	GLIS3	6	28.434	9.69e-08
D002637	Chest Pain	GLM1	9	34.0896	5.26e-09
D009767	Obesity, Morbid	GLM3	7	24.0623	9.33e-07
D004438	Ecchymosis	GLS2	2	41.3738	1.26e-10
D003490	Cyanosis	GMPR2	2	24.0674	9.3e-07
D002637	Chest Pain	GNA11	3	21.1781	4.19e-06
D009767	Obesity, Morbid	GNB3	4	49.97	1.56e-12
D004438	Ecchymosis	GNG7	2	41.3738	1.26e-10
D003490	Cyanosis	GOLGA5	2	24.0674	9.3e-07
D003490	Cyanosis	GP1BA	9	56.8067	4.81e-14
D009767	Obesity, Morbid	GP39	11	54.9877	1.21e-13
D004438	Ecchymosis	GPC5	2	30.0604	4.19e-08
D003490	Cyanosis	GPR126	6	26.4872	2.65e-07
D002637	Chest Pain	GPR13	3	21.1781	4.19e-06
D003490	Cyanosis	GPX1	10	36.7501	1.34e-09
D002637	Chest Pain	GPX2	21	99.6214	0
D003490	Cyanosis	GPX3	8	55.4086	9.79e-14
D002637	Chest Pain	GPX4	10	44.0952	3.13e-11
D009767	Obesity, Morbid	GRACILE	11	70.8133	0
D012816	Body Weight	GRB7	42	26.6866	2.39e-07
D003490	Cyanosis	GREM1	19	113.275	0
D003490	Cyanosis	GRIA2	11	35.0941	3.14e-09
D002637	Chest Pain	GRIN1	19	58.8688	1.69e-14
D009767	Obesity, Morbid	GRIN2A	21	99.0157	0
D002637	Chest Pain	GRIN2D	7	31.8287	1.68e-08
D009767	Obesity, Morbid	GRIN3B	6	28.4914	9.41e-08
D003490	Cyanosis	GRK5	3	57.1144	4.11e-14
D002637	Chest Pain	GRK6	3	30.1989	3.9e-08
D003490	Cyanosis	GRPR	8	118.865	0
D009767	Obesity, Morbid	GSK3A	7	57.1646	4.01e-14
D009767	Obesity, Morbid	GSK3B	2	24.9729	5.81e-07
D004438	Ecchymosis	GSN	5	35.2214	2.94e-09
D002637	Chest Pain	GSTA1	10	44.0952	3.13e-11
D009767	Obesity, Morbid	GSTA2	9	44.3582	2.73e-11
D012816	Body Weight	GSTA3	60	39.9696	2.58e-10
D003490	Cyanosis	GSTA4	22	100.916	0
D012816	Body Weight	GSTCD	34	22.0919	2.6e-06
D003490	Cyanosis	GSTM1	11	41.6147	1.11e-10
D002637	Chest Pain	GSTM2	21	89.5677	0
D003490	Cyanosis	GSTM3	3	25.6526	4.09e-07
D002637	Chest Pain	GSTM4	4	24.2588	8.42e-07
D009767	Obesity, Morbid	GSTM5	2	24.9729	5.81e-07
D004438	Ecchymosis	GSTO1	2	41.3738	1.26e-10
D003490	Cyanosis	GSTP1	2	24.0674	9.3e-07
D002637	Chest Pain	GSTT1	3	30.1989	3.9e-08
D009767	Obesity, Morbid	GULOP	3	37.4684	9.29e-10
D003490	Cyanosis	H1F0	7	65.5976	5.55e-16
D002637	Chest Pain	H3F3B	7	31.8287	1.68e-08
D009767	Obesity, Morbid	H4	8	55.6175	8.8e-14
D002637	Chest Pain	HCG9	3	30.1989	3.9e-08
D002637	Chest Pain	HDAC3	4	24.2588	8.42e-07
D002637	Chest Pain	HDLCQ12	3	30.1989	3.9e-08
D009767	Obesity, Morbid	HEMB	3	37.4684	9.29e-10
D009767	Obesity, Morbid	HER2	2	24.9729	5.81e-07
D002637	Chest Pain	HERNS	4	30.6458	3.1e-08
D003490	Cyanosis	HFE	4	25.8908	3.61e-07
D002637	Chest Pain	HGPPS	7	45.2883	1.7e-11
D009767	Obesity, Morbid	HHEX	2	24.9729	5.81e-07
D003490	Cyanosis	HHF1	4	29.587	5.35e-08
D002637	Chest Pain	HHF3	6	36.4148	1.59e-09
D009767	Obesity, Morbid	HHF7	3	37.4684	9.29e-10
D009767	Obesity, Morbid	HHIP	4	38.3998	5.76e-10
D009767	Obesity, Morbid	HIC1	2	24.9729	5.81e-07
D002637	Chest Pain	HIF1A	3	30.1989	3.9e-08
D009767	Obesity, Morbid	HIST1H1C	3	37.4684	9.29e-10
D009767	Obesity, Morbid	HL	7	22.262	2.38e-06
D003490	Cyanosis	HLA-B	2	38.067	6.84e-10
D009767	Obesity, Morbid	HLA-DPB1	2	24.9729	5.81e-07
D009767	Obesity, Morbid	HLA-DR1B	4	38.3998	5.76e-10
D009767	Obesity, Morbid	HLA-DRB1	2	24.9729	5.81e-07
D003490	Cyanosis	HLA-G	2	24.0674	9.3e-07
D009767	Obesity, Morbid	HMGCL	3	37.4684	9.29e-10
D009767	Obesity, Morbid	HMGCR	2	24.9729	5.81e-07
D003490	Cyanosis	HMGCS1	2	38.067	6.84e-10
D009767	Obesity, Morbid	HMOX1	2	24.9729	5.81e-07
D009767	Obesity, Morbid	HNF1A	2	24.9729	5.81e-07
D003490	Cyanosis	HNF1B	7	31.5518	1.94e-08
D002637	Chest Pain	HNF2	11	42.299	7.83e-11
D009767	Obesity, Morbid	HNF4A	12	67.4575	2.22e-16
D012816	Body Weight	HNT	26	21.8668	2.92e-06
D003490	Cyanosis	HOXA5	7	22.5597	2.04e-06
D002637	Chest Pain	HOXD11	11	29.6341	5.22e-08
D003490	Cyanosis	HP	4	29.587	5.35e-08
D003490	Cyanosis	HPC11	4	29.587	5.35e-08
D002637	Chest Pain	HPX	5	23.7257	1.11e-06
D009767	Obesity, Morbid	HRAS1	6	46.1023	1.12e-11
D002637	Chest Pain	HRG	5	50.3559	1.28e-12
D009767	Obesity, Morbid	HRPAP20	4	38.3998	5.76e-10
D009767	Obesity, Morbid	HSP90AB1	2	24.9729	5.81e-07
D003490	Cyanosis	HSPA1A	2	24.0674	9.3e-07
D003490	Cyanosis	HSPA8	4	48.1698	3.91e-12
D002637	Chest Pain	HTR2A	5	40.321	2.15e-10
D009767	Obesity, Morbid	HTR2C	4	30.7125	2.99e-08
D009767	Obesity, Morbid	HTR3B	2	24.9729	5.81e-07
D002637	Chest Pain	HTR7	5	50.3559	1.28e-12
D009767	Obesity, Morbid	HTX2	4	38.3998	5.76e-10
D003490	Cyanosis	ICAM1	3	25.6526	4.09e-07
D009767	Obesity, Morbid	ICAM4	2	24.9729	5.81e-07
D003490	Cyanosis	ICAM5	6	30.6026	3.17e-08
D002637	Chest Pain	IDDM20	9	36.8737	1.26e-09
D009767	Obesity, Morbid	IDE	8	36.0885	1.89e-09
D003490	Cyanosis	IFI30	4	34.22	4.92e-09
D009767	Obesity, Morbid	IFNA1	6	53.3052	2.86e-13
D003490	Cyanosis	IFNG	4	25.8908	3.61e-07
D009767	Obesity, Morbid	IGF1	5	26.4655	2.68e-07
D003490	Cyanosis	IGF2	3	41.3579	1.27e-10
D002637	Chest Pain	IGF2BP2	3	21.1781	4.19e-06
D009767	Obesity, Morbid	IGFBP3	3	26.6267	2.47e-07
D002637	Chest Pain	IGFBP7	8	43.6962	3.84e-11
D009767	Obesity, Morbid	IKZF1	6	28.4914	9.41e-08
D003490	Cyanosis	IL10	7	21.4223	3.68e-06
D002637	Chest Pain	IL11	15	61.6362	4.11e-15
D009767	Obesity, Morbid	IL12B	14	67.7819	2.22e-16
D002637	Chest Pain	IL17RC	4	40.275	2.21e-10
D009767	Obesity, Morbid	IL18	3	26.6267	2.47e-07
D009767	Obesity, Morbid	IL1B	2	24.9729	5.81e-07
D009767	Obesity, Morbid	IL1R2	2	24.9729	5.81e-07
D002637	Chest Pain	IL1RAP	3	30.1989	3.9e-08
D009767	Obesity, Morbid	IL1RN	3	37.4684	9.29e-10
D009767	Obesity, Morbid	IL2	3	37.4684	9.29e-10
D009767	Obesity, Morbid	IL23R	2	24.9729	5.81e-07
D009767	Obesity, Morbid	IL24	2	24.9729	5.81e-07
D009767	Obesity, Morbid	IL2RA	2	24.9729	5.81e-07
D009767	Obesity, Morbid	IL4R	2	24.9729	5.81e-07
D003490	Cyanosis	IL6	3	21.1873	4.17e-06
D009767	Obesity, Morbid	IL6R	2	24.9729	5.81e-07
D003490	Cyanosis	IL8	3	31.9244	1.6e-08
D002637	Chest Pain	IL8RA	4	30.6458	3.1e-08
D009767	Obesity, Morbid	IMPT1	4	38.3998	5.76e-10
D009767	Obesity, Morbid	IND1	5	35.41	2.67e-09
D009767	Obesity, Morbid	INS	4	38.3998	5.76e-10
D009767	Obesity, Morbid	INS1	2	24.9729	5.81e-07
D002637	Chest Pain	INSR	6	21.8376	2.97e-06
D009767	Obesity, Morbid	IQGAP1	7	40.9308	1.58e-10
D003490	Cyanosis	IRAK3	3	31.9244	1.6e-08
D003490	Cyanosis	IRF4	2	38.067	6.84e-10
D002637	Chest Pain	IRF5	7	39.9685	2.58e-10
D009767	Obesity, Morbid	IRF8	5	23.2342	1.43e-06
D002637	Chest Pain	IRGM	3	30.1989	3.9e-08
D009767	Obesity, Morbid	IRS1	3	37.4684	9.29e-10
D003490	Cyanosis	IRS2	9	25.098	5.45e-07
D002637	Chest Pain	IRS4	19	70.0477	1.11e-16
D009767	Obesity, Morbid	ISSX	19	91.3519	0
D002637	Chest Pain	ITGA2	7	31.8287	1.68e-08
D003490	Cyanosis	ITGA8	5	34.1144	5.2e-09
D002637	Chest Pain	ITGAX	6	24.5466	7.25e-07
D009767	Obesity, Morbid	ITGB1	7	22.262	2.38e-06
D009767	Obesity, Morbid	ITGB3	11	32.5302	1.17e-08
D002637	Chest Pain	ITPA	5	27.8502	1.31e-07
D003490	Cyanosis	ITPR3	2	38.067	6.84e-10
D002637	Chest Pain	IVL	3	30.1989	3.9e-08
D009767	Obesity, Morbid	JAK1	2	24.9729	5.81e-07
D009767	Obesity, Morbid	JAZF1	2	24.9729	5.81e-07
D003490	Cyanosis	JUN	2	38.067	6.84e-10
D009767	Obesity, Morbid	JUND	2	24.9729	5.81e-07
D012816	Body Weight	KCNA5	30	26.3756	2.81e-07
D003490	Cyanosis	KCNE1	10	44.9118	2.06e-11
D002637	Chest Pain	KCNH2	17	72.9623	0
D003490	Cyanosis	KCNJ11	5	27.9423	1.25e-07
D002637	Chest Pain	KCNMB1	10	66.4748	3.33e-16
D009767	Obesity, Morbid	KCNQ2	10	83.8074	0
D004438	Ecchymosis	KDR	2	41.3738	1.26e-10
D009767	Obesity, Morbid	KEL	3	37.4684	9.29e-10
D003490	Cyanosis	KIAA0122	2	24.0674	9.3e-07
D009767	Obesity, Morbid	KIAA1109	2	24.9729	5.81e-07
D009767	Obesity, Morbid	KIF6	2	24.9729	5.81e-07
D004438	Ecchymosis	KIT	4	31.1862	2.34e-08
D003490	Cyanosis	KLF13	5	27.9423	1.25e-07
D004438	Ecchymosis	KLF4	4	100.929	0
D003490	Cyanosis	KLF6	4	48.1698	3.91e-12
D002637	Chest Pain	KLK1	4	24.2588	8.42e-07
D009767	Obesity, Morbid	KLK10	4	30.7125	2.99e-08
D003490	Cyanosis	KLRB1	2	38.067	6.84e-10
D009767	Obesity, Morbid	KPD	2	24.9729	5.81e-07
D009767	Obesity, Morbid	KRAS	4	21.1621	4.22e-06
D009767	Obesity, Morbid	KRAS2	3	26.6267	2.47e-07
D002637	Chest Pain	KRT20	3	30.1989	3.9e-08
D009767	Obesity, Morbid	KRT8	3	37.4684	9.29e-10
D002637	Chest Pain	LCAM	3	21.1781	4.19e-06
D009767	Obesity, Morbid	LCK	3	26.6267	2.47e-07
D003490	Cyanosis	LDLR	2	24.0674	9.3e-07
D004438	Ecchymosis	LDLRAP1	2	30.0604	4.19e-08
D003490	Cyanosis	LEP	2	24.0674	9.3e-07
D002637	Chest Pain	LEPR	3	30.1989	3.9e-08
D002637	Chest Pain	LETS	6	21.8376	2.97e-06
D009767	Obesity, Morbid	LFS2	2	24.9729	5.81e-07
D003490	Cyanosis	LGI1	4	29.587	5.35e-08
D003490	Cyanosis	LHX5	5	55.8683	7.75e-14
D002637	Chest Pain	LIPC	8	80.6282	0
D009767	Obesity, Morbid	LPA	6	53.3052	2.86e-13
D002637	Chest Pain	LPL	4	30.6458	3.1e-08
D009767	Obesity, Morbid	LPRS2	4	38.3998	5.76e-10
D009767	Obesity, Morbid	LRP2	2	24.9729	5.81e-07
D009767	Obesity, Morbid	LRP6	4	25.2439	5.05e-07
D053615	Lethargy	LRP8	2	27.8772	1.29e-07
D009767	Obesity, Morbid	LRRC3B	6	21.1638	4.22e-06
D009767	Obesity, Morbid	LSP1	2	24.9729	5.81e-07
D002637	Chest Pain	LTA	4	40.275	2.21e-10
D009767	Obesity, Morbid	LTBR	4	49.97	1.56e-12
D009767	Obesity, Morbid	LVNC4	2	24.9729	5.81e-07
D003490	Cyanosis	LZTS1	2	38.067	6.84e-10
D004438	Ecchymosis	M6S1	3	55.292	1.04e-13
D002637	Chest Pain	MAD1L1	5	50.3559	1.28e-12
D009767	Obesity, Morbid	MAD2	5	62.4777	2.66e-15
D009767	Obesity, Morbid	MAF	2	24.9729	5.81e-07
D003490	Cyanosis	MAGOH	2	38.067	6.84e-10
D009767	Obesity, Morbid	MAL	2	24.9729	5.81e-07
D004438	Ecchymosis	MAP2K7	2	30.0604	4.19e-08
D003490	Cyanosis	MAP3K5	3	41.3579	1.27e-10
D002637	Chest Pain	MAPK1	4	40.275	2.21e-10
D009767	Obesity, Morbid	MAPK14	3	26.6267	2.47e-07
D053616	Lethargy	MAPK3	2	27.8772	1.29e-07
D009767	Obesity, Morbid	MAR	4	21.1621	4.22e-06
D003490	Cyanosis	MARCH3	4	48.1698	3.91e-12
D002637	Chest Pain	MBD4	5	40.321	2.15e-10
D002637	Chest Pain	MCH4	4	24.2588	8.42e-07
D009767	Obesity, Morbid	MCH5	4	30.7125	2.99e-08
D002637	Chest Pain	MCOPS9	3	21.1781	4.19e-06
D002637	Chest Pain	MCT1	3	21.1781	4.19e-06
D009767	Obesity, Morbid	MDK	3	26.6267	2.47e-07
D009767	Obesity, Morbid	MDM2	2	24.9729	5.81e-07
D009767	Obesity, Morbid	MED12L	7	74.8476	0
D009767	Obesity, Morbid	MEF2A	2	24.9729	5.81e-07
D009767	Obesity, Morbid	MET	2	24.9729	5.81e-07
D003490	Cyanosis	MFAP2	2	38.067	6.84e-10
D009767	Obesity, Morbid	MGAT4A	2	24.9729	5.81e-07
D002637	Chest Pain	MGMT	3	21.1781	4.19e-06
D004438	Ecchymosis	MGP	2	30.0604	4.19e-08
D003490	Cyanosis	MIR101-1	3	41.3579	1.27e-10
D002637	Chest Pain	MIR101-2	4	40.275	2.21e-10
D009767	Obesity, Morbid	MIR19A	3	26.6267	2.47e-07
D003490	Cyanosis	MIR21	2	38.067	6.84e-10
D009767	Obesity, Morbid	MIRN208	2	24.9729	5.81e-07
D053646	Lethargy	MKI67	2	32.3988	1.26e-08
D003490	Cyanosis	MLF1	2	38.067	6.84e-10
D009767	Obesity, Morbid	MLH1	2	24.9729	5.81e-07
D003490	Cyanosis	MLL3	4	40.1913	2.3e-10
D002637	Chest Pain	MLL5	6	50.1169	1.45e-12
D009767	Obesity, Morbid	MLM	6	62.5882	2.55e-15
D003490	Cyanosis	MME	2	38.067	6.84e-10
D009767	Obesity, Morbid	MMP12	2	24.9729	5.81e-07
D009767	Obesity, Morbid	MMP3	4	30.7125	2.99e-08
D003490	Cyanosis	MMP9	3	31.9244	1.6e-08
D003490	Cyanosis	MMTN	2	38.067	6.84e-10
D009767	Obesity, Morbid	MNSOD	2	24.9729	5.81e-07
D009767	Obesity, Morbid	MODY3	2	24.9729	5.81e-07
D003490	Cyanosis	MODY5	3	31.9244	1.6e-08
D003490	Cyanosis	MODY9	4	34.22	4.92e-09
D002637	Chest Pain	MPDZ	5	27.8502	1.31e-07
D009767	Obesity, Morbid	MRPS16	5	35.41	2.67e-09
D003490	Cyanosis	MRPS22	3	25.6526	4.09e-07
D004438	Ecchymosis	MRX29	2	41.3738	1.26e-10
D003490	Cyanosis	MRX32	2	24.0674	9.3e-07
D003490	Cyanosis	MRX36	3	41.3579	1.27e-10
D002637	Chest Pain	MRX43	3	21.1781	4.19e-06
D009767	Obesity, Morbid	MRX54	2	24.9729	5.81e-07
D053611	Lethargy	MRX87	2	123.06	0
D009767	Obesity, Morbid	MRXS1	2	24.9729	5.81e-07
D009767	Obesity, Morbid	MSH3	4	25.2439	5.05e-07
D009767	Obesity, Morbid	MSH6	2	24.9729	5.81e-07
D003490	Cyanosis	MT1A	2	24.0674	9.3e-07
D009767	Obesity, Morbid	MT2A	3	37.4684	9.29e-10
D003490	Cyanosis	MTHFR	6	21.689	3.21e-06
D002637	Chest Pain	MTR	9	25.4577	4.52e-07
D009767	Obesity, Morbid	MTRR	8	25.2177	5.12e-07
D003490	Cyanosis	MTS1	2	38.067	6.84e-10
D009767	Obesity, Morbid	MTSS1	2	24.9729	5.81e-07
D002637	Chest Pain	MUC1	4	24.2588	8.42e-07
D009767	Obesity, Morbid	MUC2	4	30.7125	2.99e-08
D003490	Cyanosis	MUC4	2	38.067	6.84e-10
D009767	Obesity, Morbid	MVCD3	2	24.9729	5.81e-07
D003490	Cyanosis	MVCD4	2	38.067	6.84e-10
D009767	Obesity, Morbid	MVCD5	2	24.9729	5.81e-07
D002637	Chest Pain	MVCD6	3	21.1781	4.19e-06
D003490	Cyanosis	MWFE	4	59.3601	1.31e-14
D009767	Obesity, Morbid	MX1	4	21.1621	4.22e-06
D009767	Obesity, Morbid	MYBPC3	2	24.9729	5.81e-07
D003490	Cyanosis	MYBPH	2	38.067	6.84e-10
D009767	Obesity, Morbid	MYC	2	24.9729	5.81e-07
D009767	Obesity, Morbid	MYH15	2	24.9729	5.81e-07
D003490	Cyanosis	MYH6	9	56.8067	4.81e-14
D002637	Chest Pain	MYH7	13	63.393	1.67e-15
D009767	Obesity, Morbid	MYO10	15	112.506	0
D009767	Obesity, Morbid	N4BP2L2	2	24.9729	5.81e-07
D002637	Chest Pain	NAT2	4	40.275	2.21e-10
D009767	Obesity, Morbid	NBLST2	4	49.97	1.56e-12
D004438	Ecchymosis	NBPHOX	2	30.0604	4.19e-08
D003490	Cyanosis	NCF4	2	38.067	6.84e-10
D009767	Obesity, Morbid	NCOA1	2	24.9729	5.81e-07
D003490	Cyanosis	NCOA2	2	38.067	6.84e-10
D009767	Obesity, Morbid	NCOA3	2	24.9729	5.81e-07
D003490	Cyanosis	NCOA4	2	24.0674	9.3e-07
D004438	Ecchymosis	NCOR1	4	31.1862	2.34e-08
D003490	Cyanosis	NDRG2	5	27.9423	1.25e-07
D002637	Chest Pain	NDUFA1	9	52.1243	5.21e-13
D009767	Obesity, Morbid	NDUFA11	7	37.0877	1.13e-09
D004438	Ecchymosis	NDUFA12L	2	64.031	1.22e-15
D009767	Obesity, Morbid	NDUFAF2	2	24.9729	5.81e-07
D004438	Ecchymosis	NDUFAF3	2	23.2845	1.4e-06
D003490	Cyanosis	NDUFAF4	3	31.9244	1.6e-08
D002637	Chest Pain	NDUFB4	4	30.6458	3.1e-08
D009767	Obesity, Morbid	NDUFS1	5	62.4777	2.66e-15
D009767	Obesity, Morbid	NDUFS2	3	37.4684	9.29e-10
D053621	Lethargy	NDUFS4	2	27.8772	1.29e-07
D002637	Chest Pain	NDUFS6	5	50.3559	1.28e-12
D009767	Obesity, Morbid	NDUFV1	5	62.4777	2.66e-15
D003490	Cyanosis	NDUFV2	2	24.0674	9.3e-07
D009767	Obesity, Morbid	NEU	2	24.9729	5.81e-07
D003490	Cyanosis	NFE2L2	2	38.067	6.84e-10
D009767	Obesity, Morbid	NFIC	2	24.9729	5.81e-07
D009767	Obesity, Morbid	NFKB1	3	26.6267	2.47e-07
D009767	Obesity, Morbid	NFKBIA	2	24.9729	5.81e-07
D009767	Obesity, Morbid	NFYC	2	24.9729	5.81e-07
D002637	Chest Pain	NGL	3	21.1781	4.19e-06
D009767	Obesity, Morbid	NHERF1	3	26.6267	2.47e-07
D002637	Chest Pain	NKX2-3	4	40.275	2.21e-10
D009767	Obesity, Morbid	NKX2-5	3	26.6267	2.47e-07
D009767	Obesity, Morbid	NLRC5	2	24.9729	5.81e-07
D003490	Cyanosis	NME2	2	24.0674	9.3e-07
D009767	Obesity, Morbid	NNAT	7	40.9308	1.58e-10
D004438	Ecchymosis	NOS1AP	2	30.0604	4.19e-08
D009767	Obesity, Morbid	NOS2	3	26.6267	2.47e-07
D002637	Chest Pain	NOS3	7	31.8287	1.68e-08
D009767	Obesity, Morbid	NOTCH1	10	91.7322	0
D003490	Cyanosis	NOTCH4	2	24.0674	9.3e-07
D003490	Cyanosis	NPC1L1	2	38.067	6.84e-10
D003490	Cyanosis	NPFF	3	41.3579	1.27e-10
D002637	Chest Pain	NPHLOP2	3	21.1781	4.19e-06
D009767	Obesity, Morbid	NPPA	2	24.9729	5.81e-07
D012816	Body Weight	NPPB	39	27.4092	1.65e-07
D003490	Cyanosis	NPPS	11	35.0941	3.14e-09
D002637	Chest Pain	NPY	24	105.219	0
D003490	Cyanosis	NQO1	3	21.1873	4.17e-06
D002637	Chest Pain	NR0B2	5	33.1809	8.4e-09
D009767	Obesity, Morbid	NR1H3	4	25.2439	5.05e-07
D002637	Chest Pain	NR1I2	7	51.8117	6.11e-13
D009767	Obesity, Morbid	NR2F2	5	30.4322	3.46e-08
D004438	Ecchymosis	NR3C1	2	23.2845	1.4e-06
D009767	Obesity, Morbid	NR5A2	4	38.3998	5.76e-10
D003490	Cyanosis	NRP1	2	38.067	6.84e-10
D004438	Ecchymosis	NS	2	23.2845	1.4e-06
D012816	Body Weight	NT5C	35	27.2974	1.74e-07
D003490	Cyanosis	NT5E	11	43.1217	5.14e-11
D002637	Chest Pain	NTNG1	18	63.4964	1.55e-15
D009767	Obesity, Morbid	NTNG2	18	83.0662	0
D003490	Cyanosis	NTPH	9	29.4036	5.88e-08
D002637	Chest Pain	NTRK1	18	71.2062	0
D004438	Ecchymosis	NUBPL	2	64.031	1.22e-15
D009767	Obesity, Morbid	NUCB2	2	24.9729	5.81e-07
D009767	Obesity, Morbid	NUMB	2	24.9729	5.81e-07
D009767	Obesity, Morbid	NUP155	2	24.9729	5.81e-07
D009767	Obesity, Morbid	NUP214	2	24.9729	5.81e-07
D009767	Obesity, Morbid	OBSCN	5	26.4655	2.68e-07
D009767	Obesity, Morbid	OCA2	2	24.9729	5.81e-07
D004438	Ecchymosis	ODC1	3	70.5763	0
D003490	Cyanosis	OGG1	3	57.1144	4.11e-14
D003490	Cyanosis	OPCML	4	25.8908	3.61e-07
D053612	Lethargy	ORMDL3	2	24.3639	7.97e-07
D009767	Obesity, Morbid	OSMR	2	24.9729	5.81e-07
D002637	Chest Pain	OXTR	4	40.275	2.21e-10
D009767	Obesity, Morbid	P16	3	26.6267	2.47e-07
D009767	Obesity, Morbid	P2RY12	3	26.6267	2.47e-07
D009767	Obesity, Morbid	P450C2A	3	26.6267	2.47e-07
D009767	Obesity, Morbid	PAK1	3	37.4684	9.29e-10
D002637	Chest Pain	PALB2	3	30.1989	3.9e-08
D009767	Obesity, Morbid	PALLD	3	37.4684	9.29e-10
D009767	Obesity, Morbid	PANK3	2	24.9729	5.81e-07
D002637	Chest Pain	PAPPA	5	33.1809	8.4e-09
D009767	Obesity, Morbid	PARD6B	6	62.5882	2.55e-15
D009767	Obesity, Morbid	PARK2	2	24.9729	5.81e-07
D009767	Obesity, Morbid	PARP1	2	24.9729	5.81e-07
D009767	Obesity, Morbid	PARVB	9	26.5766	2.53e-07
D003490	Cyanosis	PAWR	5	25.4836	4.46e-07
D003490	Cyanosis	PAX4	3	57.1144	4.11e-14
D003490	Cyanosis	PCA1	8	36.638	1.42e-09
D002637	Chest Pain	PCLD	12	43.8138	3.61e-11
D003490	Cyanosis	PCM1	2	24.0674	9.3e-07
D003490	Cyanosis	PCNA	2	24.0674	9.3e-07
D002637	Chest Pain	PDCD1	7	35.5514	2.48e-09
D009767	Obesity, Morbid	PDE10A	7	45.4273	1.58e-11
D009767	Obesity, Morbid	PDE2A	2	24.9729	5.81e-07
D003490	Cyanosis	PDE3A	9	46.0047	1.18e-11
D002637	Chest Pain	PDE4B	15	71.4896	0
D002637	Chest Pain	PDE4D	7	45.2883	1.7e-11
D009767	Obesity, Morbid	PDE7A	7	57.1646	4.01e-14
D002637	Chest Pain	PDE8A	6	50.1169	1.45e-12
D009767	Obesity, Morbid	PDGFA	4	25.2439	5.05e-07
D002637	Chest Pain	PDGFRL	3	21.1781	4.19e-06
D002637	Chest Pain	PDGRL	4	40.275	2.21e-10
D009767	Obesity, Morbid	PDHA1	3	26.6267	2.47e-07
D009767	Obesity, Morbid	PDJ	2	24.9729	5.81e-07
D009767	Obesity, Morbid	PDNP1	2	24.9729	5.81e-07
D002637	Chest Pain	PEP	4	30.6458	3.1e-08
D003490	Cyanosis	PER3	9	41.7414	1.04e-10
D002637	Chest Pain	PGAM1	15	64.6877	8.88e-16
D009767	Obesity, Morbid	PGR	14	70.9882	0
D002637	Chest Pain	PGRMC1	3	21.1781	4.19e-06
D009767	Obesity, Morbid	PHB	2	24.9729	5.81e-07
D004438	Ecchymosis	PHHI	4	60.1792	8.66e-15
D003490	Cyanosis	PHL	5	55.8683	7.75e-14
D002637	Chest Pain	PHOX2B	6	42.3973	7.45e-11
D009767	Obesity, Morbid	PICALM	5	35.41	2.67e-09
D004438	Ecchymosis	PIK3CA	3	70.5763	0
D009767	Obesity, Morbid	PIK3R1	4	25.2439	5.05e-07
D009767	Obesity, Morbid	PIM1	2	24.9729	5.81e-07
D009767	Obesity, Morbid	PITX2	5	26.4655	2.68e-07
D003490	Cyanosis	PKCL	2	24.0674	9.3e-07
D003490	Cyanosis	PKD1L3	5	21.4517	3.63e-06
D002637	Chest Pain	PKLR	7	21.4313	3.67e-06
D009767	Obesity, Morbid	PKM2	9	51.5087	7.13e-13
D003490	Cyanosis	PLA2G2A	4	29.587	5.35e-08
D009767	Obesity, Morbid	PLA2G4B	6	46.1023	1.12e-11
D009767	Obesity, Morbid	PLA2G7	6	23.2702	1.41e-06
D009767	Obesity, Morbid	PLAGL1	5	35.41	2.67e-09
D003490	Cyanosis	PLAU	2	38.067	6.84e-10
D009767	Obesity, Morbid	PLCB1	2	24.9729	5.81e-07
D003490	Cyanosis	PLCE1	5	30.7871	2.88e-08
D002637	Chest Pain	PLIN	8	43.6962	3.84e-11
D009767	Obesity, Morbid	PMX2B	7	40.9308	1.58e-10
D002637	Chest Pain	PNCA2	4	30.6458	3.1e-08
D004438	Ecchymosis	PNCA4	2	23.2845	1.4e-06
D002637	Chest Pain	PNMT	4	30.6458	3.1e-08
D002637	Chest Pain	POLA1	4	30.6458	3.1e-08
D009767	Obesity, Morbid	PON	2	24.9729	5.81e-07
D009767	Obesity, Morbid	PON1	2	24.9729	5.81e-07
D002637	Chest Pain	POSTN	6	24.5466	7.25e-07
D012816	Body Weight	POU4F1	26	21.8668	2.92e-06
D002637	Chest Pain	PPARBP	10	22.9818	1.64e-06
D009767	Obesity, Morbid	PPARG	7	30.8716	2.76e-08
D009767	Obesity, Morbid	PPARG1	4	49.97	1.56e-12
D009767	Obesity, Morbid	PPARG2	7	50.7555	1.05e-12
D009767	Obesity, Morbid	PPARGC1A	3	26.6267	2.47e-07
D009767	Obesity, Morbid	PPARGC1B	5	35.41	2.67e-09
D009767	Obesity, Morbid	PPAT	2	24.9729	5.81e-07
D002637	Chest Pain	PPP1R1B	3	21.1781	4.19e-06
D009767	Obesity, Morbid	PPT2	3	26.6267	2.47e-07
D012816	Body Weight	PRAME	30	28.946	7.44e-08
D002637	Chest Pain	PRCP	12	31.7544	1.75e-08
D009767	Obesity, Morbid	PRDM1	12	42.493	7.09e-11
D009767	Obesity, Morbid	PRDM2	2	24.9729	5.81e-07
D009767	Obesity, Morbid	PRDX2	5	26.4655	2.68e-07
D002637	Chest Pain	PRDX4	3	30.1989	3.9e-08
D009767	Obesity, Morbid	PRKAA1	3	37.4684	9.29e-10
D009767	Obesity, Morbid	PRKAA2	4	38.3998	5.76e-10
D012816	Body Weight	PRKAB1	30	21.8233	2.99e-06
D003490	Cyanosis	PRKAB2	11	51.9901	5.58e-13
D002637	Chest Pain	PRKAG1	19	87.8523	0
D002637	Chest Pain	PRKAG2	5	40.321	2.15e-10
D009767	Obesity, Morbid	PRKCA	5	50.4217	1.24e-12
D009767	Obesity, Morbid	PRKCE	2	24.9729	5.81e-07
D002637	Chest Pain	PRKCH	7	28.6516	8.66e-08
D009767	Obesity, Morbid	PRKCL	7	37.0877	1.13e-09
D002637	Chest Pain	PRKCQ	8	48.5885	3.16e-12
D002637	Chest Pain	PRKCSH	4	30.6458	3.1e-08
D009767	Obesity, Morbid	PRKCZ	4	38.3998	5.76e-10
D004438	Ecchymosis	PRKDC	2	30.0604	4.19e-08
D002637	Chest Pain	PRKN	4	40.275	2.21e-10
D009767	Obesity, Morbid	PRLTS	4	49.97	1.56e-12
D003490	Cyanosis	PRMT7	5	25.4836	4.46e-07
D002637	Chest Pain	PROC	9	47.5299	5.42e-12
D009767	Obesity, Morbid	PRTFDC1	7	33.7673	6.21e-09
D002637	Chest Pain	PRTS	3	21.1781	4.19e-06
D009767	Obesity, Morbid	PSCA	3	26.6267	2.47e-07
D012816	Body Weight	PSCP	48	27.4713	1.59e-07
D003490	Cyanosis	PSMA4	18	80.2436	0
D003490	Cyanosis	PSORS1	4	48.1698	3.91e-12
D002637	Chest Pain	PTC3	5	40.321	2.15e-10
D009767	Obesity, Morbid	PTC4	4	30.7125	2.99e-08
D003490	Cyanosis	PTC5	7	47.1027	6.74e-12
D002637	Chest Pain	PTC6	11	64.3071	1.11e-15
D009767	Obesity, Morbid	PTC7	9	51.5087	7.13e-13
D003490	Cyanosis	PTCPRN	3	31.9244	1.6e-08
D002637	Chest Pain	PTD	4	30.6458	3.1e-08
D004438	Ecchymosis	PTEN	2	41.3738	1.26e-10
D009767	Obesity, Morbid	PTGDR	4	25.2439	5.05e-07
D002637	Chest Pain	PTGIS	5	27.8502	1.31e-07
D009767	Obesity, Morbid	PTGS1	5	35.41	2.67e-09
D009767	Obesity, Morbid	PTGS2	2	24.9729	5.81e-07
D009767	Obesity, Morbid	PTK2	6	46.1023	1.12e-11
D002637	Chest Pain	PTK2B	3	30.1989	3.9e-08
D009767	Obesity, Morbid	PTPN2	3	37.4684	9.29e-10
D009767	Obesity, Morbid	PTPN22	2	24.9729	5.81e-07
D002637	Chest Pain	PTPN8	3	21.1781	4.19e-06
D003490	Cyanosis	PTPRA	4	48.1698	3.91e-12
D002637	Chest Pain	PTPRG	4	24.2588	8.42e-07
D002637	Chest Pain	PTPRK	3	30.1989	3.9e-08
D002637	Chest Pain	PTPRM	3	30.1989	3.9e-08
D009767	Obesity, Morbid	PURH	7	74.8476	0
D002637	Chest Pain	PVALB	4	30.6458	3.1e-08
D009767	Obesity, Morbid	PVT1	4	38.3998	5.76e-10
D009767	Obesity, Morbid	PXDN	2	24.9729	5.81e-07
D053620	Lethargy	PXK	2	27.8772	1.29e-07
D004438	Ecchymosis	PYCARD	2	41.3738	1.26e-10
D003490	Cyanosis	RAB28	2	38.067	6.84e-10
D009767	Obesity, Morbid	RAC2	2	24.9729	5.81e-07
D003490	Cyanosis	RAD51	2	24.0674	9.3e-07
D002637	Chest Pain	RAD53	3	21.1781	4.19e-06
D009767	Obesity, Morbid	RAF1	3	26.6267	2.47e-07
D003490	Cyanosis	RAG1	5	38.0559	6.87e-10
D002637	Chest Pain	RAI1	7	39.9685	2.58e-10
D009767	Obesity, Morbid	RALBP1	8	68.4978	1.11e-16
D009767	Obesity, Morbid	RAMP2	5	30.4322	3.46e-08
D009767	Obesity, Morbid	RAPH1	2	24.9729	5.81e-07
D009767	Obesity, Morbid	RARB	2	24.9729	5.81e-07
D002637	Chest Pain	RASGRP1	3	30.1989	3.9e-08
D009767	Obesity, Morbid	RASK2	3	37.4684	9.29e-10
D002637	Chest Pain	RASSF1	4	30.6458	3.1e-08
D002637	Chest Pain	RB1	6	50.1169	1.45e-12
D009767	Obesity, Morbid	RBIG1	5	41.8325	9.94e-11
D003490	Cyanosis	RBM10	2	38.067	6.84e-10
D003490	Cyanosis	RBMS1	6	42.4468	7.26e-11
D002637	Chest Pain	RBP1	8	39.5165	3.25e-10
D009767	Obesity, Morbid	REL	8	50.5738	1.15e-12
D003490	Cyanosis	RELA	7	43.7771	3.68e-11
D002637	Chest Pain	RELN	10	47.5553	5.35e-12
D009767	Obesity, Morbid	REN	9	47.7306	4.89e-12
D003490	Cyanosis	REN2	6	30.6026	3.17e-08
D002637	Chest Pain	RET	9	36.8737	1.26e-09
D009767	Obesity, Morbid	RETN	10	60.9977	5.66e-15
D009767	Obesity, Morbid	RFG5	4	25.2439	5.05e-07
D009767	Obesity, Morbid	RFG7	2	24.9729	5.81e-07
D002637	Chest Pain	RFWD2	3	21.1781	4.19e-06
D009767	Obesity, Morbid	RGL1	3	26.6267	2.47e-07
D009767	Obesity, Morbid	RGS2	7	26.0712	3.29e-07
D009767	Obesity, Morbid	RGS4	2	24.9729	5.81e-07
D003490	Cyanosis	RGS9	2	24.0674	9.3e-07
D002637	Chest Pain	RIG1	3	21.1781	4.19e-06
D003490	Cyanosis	RNF139	2	38.067	6.84e-10
D009767	Obesity, Morbid	RNF146	2	24.9729	5.81e-07
D009767	Obesity, Morbid	ROBO1	8	36.0885	1.89e-09
D009767	Obesity, Morbid	RORA	2	24.9729	5.81e-07
D009767	Obesity, Morbid	RPL39	2	24.9729	5.81e-07
D009767	Obesity, Morbid	RPN2	2	24.9729	5.81e-07
D004438	Ecchymosis	RPP21	2	30.0604	4.19e-08
D003490	Cyanosis	RRDX	4	76.171	0
D002637	Chest Pain	RRM1	3	21.1781	4.19e-06
D009767	Obesity, Morbid	RRM2	3	26.6267	2.47e-07
D009767	Obesity, Morbid	RTP3	2	24.9729	5.81e-07
D003490	Cyanosis	RUNX1	2	38.067	6.84e-10
D002637	Chest Pain	RUNX1T1	3	30.1989	3.9e-08
D003490	Cyanosis	RUNX3	11	69.8717	1.11e-16
D002637	Chest Pain	S100B	18	104.605	0
D003490	Cyanosis	SAA2	4	25.8908	3.61e-07
D009767	Obesity, Morbid	SBF1	5	26.4655	2.68e-07
D003490	Cyanosis	SCARB1	4	48.1698	3.91e-12
D002637	Chest Pain	SCD	4	24.2588	8.42e-07
D003490	Cyanosis	SCG2	3	31.9244	1.6e-08
D002637	Chest Pain	SCGB1A1	5	50.3559	1.28e-12
D009767	Obesity, Morbid	SCN10A	4	38.3998	5.76e-10
D009767	Obesity, Morbid	SCN1A	2	24.9729	5.81e-07
D009767	Obesity, Morbid	SCN1B	5	30.4322	3.46e-08
D002637	Chest Pain	SCN2A	3	21.1781	4.19e-06
D009767	Obesity, Morbid	SCN2B	3	26.6267	2.47e-07
D009767	Obesity, Morbid	SCN5A	7	37.0877	1.13e-09
D002637	Chest Pain	SCNN1A	8	39.5165	3.25e-10
D009767	Obesity, Morbid	SCNN1B	8	50.5738	1.15e-12
D009767	Obesity, Morbid	SCYA11	2	24.9729	5.81e-07
D002637	Chest Pain	SDHD	3	21.1781	4.19e-06
D003490	Cyanosis	SEC63	2	24.0674	9.3e-07
D009767	Obesity, Morbid	SECISBP2	2	24.9729	5.81e-07
D003490	Cyanosis	SELENBP1	9	43.7952	3.65e-11
D002637	Chest Pain	SELP	14	57.4991	3.39e-14
D009767	Obesity, Morbid	SEPP1	15	87.4374	0
D009767	Obesity, Morbid	SEPW1	3	26.6267	2.47e-07
D009767	Obesity, Morbid	SERPINA1	6	23.2702	1.41e-06
D004438	Ecchymosis	SERPINA8	2	23.2845	1.4e-06
D009767	Obesity, Morbid	SERPINB1	5	30.4322	3.46e-08
D003490	Cyanosis	SERPINB2	3	21.1873	4.17e-06
D002637	Chest Pain	SERPINB5	5	33.1809	8.4e-09
D009767	Obesity, Morbid	SERPINB8	4	25.2439	5.05e-07
D009767	Obesity, Morbid	SERPINE1	3	26.6267	2.47e-07
D009767	Obesity, Morbid	SFRP1	2	24.9729	5.81e-07
D002637	Chest Pain	SFRP2	3	30.1989	3.9e-08
D009767	Obesity, Morbid	SFRP4	3	37.4684	9.29e-10
D003490	Cyanosis	SFRP5	6	30.6026	3.17e-08
D002637	Chest Pain	SFRS1	11	59.5938	1.17e-14
D009767	Obesity, Morbid	SFTPA2	10	60.9977	5.66e-15
D002637	Chest Pain	SFTPB	4	30.6458	3.1e-08
D002637	Chest Pain	SFTPC	3	30.1989	3.9e-08
D009767	Obesity, Morbid	SH2B3	2	24.9729	5.81e-07
D003490	Cyanosis	SHBG	3	21.1873	4.17e-06
D009767	Obesity, Morbid	SHEP2	4	25.2439	5.05e-07
D009767	Obesity, Morbid	SHMT1	2	24.9729	5.81e-07
D009767	Obesity, Morbid	SIM1	2	24.9729	5.81e-07
D009767	Obesity, Morbid	SLC11A1	2	24.9729	5.81e-07
D003490	Cyanosis	SLC11A2	2	24.0674	9.3e-07
D002637	Chest Pain	SLC12A2	3	30.1989	3.9e-08
D009767	Obesity, Morbid	SLC16A1	3	37.4684	9.29e-10
D004438	Ecchymosis	SLC17A6	2	30.0604	4.19e-08
D002637	Chest Pain	SLC17A7	4	40.275	2.21e-10
D009767	Obesity, Morbid	SLC19A1	3	26.6267	2.47e-07
D004438	Ecchymosis	SLC22A1	2	23.2845	1.4e-06
D009767	Obesity, Morbid	SLC22A16	2	24.9729	5.81e-07
D003490	Cyanosis	SLC22A18	6	96.2957	0
D002637	Chest Pain	SLC22A1L	6	50.1169	1.45e-12
D009767	Obesity, Morbid	SLC22A4	4	25.2439	5.05e-07
D002637	Chest Pain	SLC29A1	4	30.6458	3.1e-08
D009767	Obesity, Morbid	SLC29A2	4	38.3998	5.76e-10
D003490	Cyanosis	SLC2A1	5	65.2274	6.66e-16
D002637	Chest Pain	SLC2A5	5	33.1809	8.4e-09
D009767	Obesity, Morbid	SLC5A5	4	25.2439	5.05e-07
D003490	Cyanosis	SLC6A3	2	38.067	6.84e-10
D009767	Obesity, Morbid	SLC6A4	2	24.9729	5.81e-07
D009767	Obesity, Morbid	SLC9A1	2	24.9729	5.81e-07
D002637	Chest Pain	SLC9A3R1	3	30.1989	3.9e-08
D009767	Obesity, Morbid	SLCO1B1	3	37.4684	9.29e-10
D003490	Cyanosis	SLEB11	2	24.0674	9.3e-07
D004438	Ecchymosis	SLEB2	2	30.0604	4.19e-08
D002637	Chest Pain	SMAD3	3	21.1781	4.19e-06
D009767	Obesity, Morbid	SMAD7	3	26.6267	2.47e-07
D003490	Cyanosis	SMARCA2	3	31.9244	1.6e-08
D009767	Obesity, Morbid	SMARCA4	3	37.4684	9.29e-10
D009767	Obesity, Morbid	SNAI1	3	37.4684	9.29e-10
D003490	Cyanosis	SNAP25	4	34.22	4.92e-09
D002637	Chest Pain	SOCS3	6	42.3973	7.45e-11
D009767	Obesity, Morbid	SOD2	5	35.41	2.67e-09
D009767	Obesity, Morbid	SORL1	2	24.9729	5.81e-07
D009767	Obesity, Morbid	SOX2	2	24.9729	5.81e-07
D003490	Cyanosis	SOX5	5	55.8683	7.75e-14
D002637	Chest Pain	SP4	6	42.3973	7.45e-11
D009767	Obesity, Morbid	SPARC	4	21.1621	4.22e-06
D003490	Cyanosis	SPINK1	2	38.067	6.84e-10
D009767	Obesity, Morbid	SPP1	2	24.9729	5.81e-07
D009767	Obesity, Morbid	SPTAN1	2	24.9729	5.81e-07
D003490	Cyanosis	SRC	4	29.587	5.35e-08
D002637	Chest Pain	SREBF1	5	23.7257	1.11e-06
D009767	Obesity, Morbid	SRRM1L	5	30.4322	3.46e-08
D003490	Cyanosis	SS1	4	25.8908	3.61e-07
D009767	Obesity, Morbid	ST3GAL5	5	26.4655	2.68e-07
D002637	Chest Pain	STAT1	7	59.99	9.55e-15
D009767	Obesity, Morbid	STAT2	8	100.037	0
D002637	Chest Pain	STAT3	7	59.99	9.55e-15
D009767	Obesity, Morbid	STAT4	8	100.037	0
D002637	Chest Pain	STK11	3	21.1781	4.19e-06
D002637	Chest Pain	STMN1	4	24.2588	8.42e-07
D009767	Obesity, Morbid	STRA6	2	24.9729	5.81e-07
D002637	Chest Pain	SUCLG1	3	21.1781	4.19e-06
D009767	Obesity, Morbid	SULT1C4	2	24.9729	5.81e-07
D003490	Cyanosis	SUR	5	23.3385	1.36e-06
D002637	Chest Pain	SUR1	8	32.7607	1.04e-08
D009767	Obesity, Morbid	SYCP1	7	30.8716	2.76e-08
D003490	Cyanosis	SYK	2	24.0674	9.3e-07
D002637	Chest Pain	SYN2	3	30.1989	3.9e-08
D009767	Obesity, Morbid	TACR1	3	37.4684	9.29e-10
D003490	Cyanosis	TAGAP	2	38.067	6.84e-10
D003490	Cyanosis	TALDO1	3	31.9244	1.6e-08
D009767	Obesity, Morbid	TAOK1	4	30.7125	2.99e-08
D003490	Cyanosis	TAP2	2	24.0674	9.3e-07
D002637	Chest Pain	TARPS	3	30.1989	3.9e-08
D002637	Chest Pain	TBX20	3	21.1781	4.19e-06
D009767	Obesity, Morbid	TBX3	3	26.6267	2.47e-07
D002637	Chest Pain	TBX5	11	29.6341	5.22e-08
D009767	Obesity, Morbid	TCF1	12	49.0459	2.5e-12
D009767	Obesity, Morbid	TCF2	4	25.2439	5.05e-07
D009767	Obesity, Morbid	TCF7L2	2	24.9729	5.81e-07
D002637	Chest Pain	TCL1A	4	30.6458	3.1e-08
D002637	Chest Pain	TERT	3	21.1781	4.19e-06
D002637	Chest Pain	TES	3	30.1989	3.9e-08
D003490	Cyanosis	TF	2	38.067	6.84e-10
D009767	Obesity, Morbid	TFPI2	2	24.9729	5.81e-07
D053633	Lethargy	TFRC	2	123.06	0
D053634	Lethargy	TGFA	2	123.06	0
D053628	Lethargy	TGFB1	2	32.3988	1.26e-08
D053629	Lethargy	TGFBR2	2	32.3988	1.26e-08
D053630	Lethargy	TGFBR3	2	32.3988	1.26e-08
D053625	Lethargy	THBD	2	32.3988	1.26e-08
D053626	Lethargy	THOC5	2	32.3988	1.26e-08
D053627	Lethargy	THSD4	2	32.3988	1.26e-08
D053623	Lethargy	TIF1	2	32.3988	1.26e-08
D002637	Chest Pain	TIF1A	4	30.6458	3.1e-08
D002637	Chest Pain	TIF1G	5	27.8502	1.31e-07
D002637	Chest Pain	TITF1	4	24.2588	8.42e-07
D002637	Chest Pain	TK1	4	30.6458	3.1e-08
D012816	Body Weight	TLE4	62	28.5035	9.35e-08
D003490	Cyanosis	TLR4	16	37.1679	1.08e-09
D002637	Chest Pain	TMEM57	32	91.4388	0
D009767	Obesity, Morbid	TNDM2	10	34.716	3.81e-09
D003490	Cyanosis	TNF	5	23.3385	1.36e-06
D009767	Obesity, Morbid	TNFA	8	42.4066	7.41e-11
D003490	Cyanosis	TNFAIP2	3	31.9244	1.6e-08
D009767	Obesity, Morbid	TNFAIP3	2	24.9729	5.81e-07
D002637	Chest Pain	TNFRSF10A	4	40.275	2.21e-10
D009767	Obesity, Morbid	TNFRSF10B	3	26.6267	2.47e-07
D009767	Obesity, Morbid	TNFRSF14	5	62.4777	2.66e-15
D009767	Obesity, Morbid	TNFRSF1A	2	24.9729	5.81e-07
D009767	Obesity, Morbid	TNFRSF1B	3	37.4684	9.29e-10
D009767	Obesity, Morbid	TNFRSF21	4	38.3998	5.76e-10
D009767	Obesity, Morbid	TNFSF10	2	24.9729	5.81e-07
D009767	Obesity, Morbid	TNFSF14	2	24.9729	5.81e-07
D009767	Obesity, Morbid	TNFSF4	4	25.2439	5.05e-07
D002637	Chest Pain	TNIP1	4	30.6458	3.1e-08
D009767	Obesity, Morbid	TOMM40	4	38.3998	5.76e-10
D002637	Chest Pain	TOP1	4	40.275	2.21e-10
D009767	Obesity, Morbid	TP53	2	24.9729	5.81e-07
D003490	Cyanosis	TPBG	7	55.1039	1.14e-13
D002637	Chest Pain	TPC	10	60.7799	6.33e-15
D009767	Obesity, Morbid	TPD52	7	33.7673	6.21e-09
D009767	Obesity, Morbid	TPM3	2	24.9729	5.81e-07
D002637	Chest Pain	TPMT	5	50.3559	1.28e-12
D002637	Chest Pain	TPP1	5	23.7257	1.11e-06
D009767	Obesity, Morbid	TR	2	24.9729	5.81e-07
D002637	Chest Pain	TRC3	3	21.1781	4.19e-06
D009767	Obesity, Morbid	TREX1	3	26.6267	2.47e-07
D002637	Chest Pain	TRH	8	21.6615	3.25e-06
D009767	Obesity, Morbid	TRIB3	10	49.6688	1.82e-12
D003490	Cyanosis	TRIM24	3	41.3579	1.27e-10
D003490	Cyanosis	TRIM33	3	41.3579	1.27e-10
D002637	Chest Pain	TRIM36	5	33.1809	8.4e-09
D009767	Obesity, Morbid	TRP53	5	41.8325	9.94e-11
D009767	Obesity, Morbid	TRPV1	2	24.9729	5.81e-07
D009767	Obesity, Morbid	TSC1	2	24.9729	5.81e-07
D002637	Chest Pain	TSC2	4	30.6458	3.1e-08
D009767	Obesity, Morbid	TSFM	2	24.9729	5.81e-07
D009767	Obesity, Morbid	TST1	2	24.9729	5.81e-07
D009767	Obesity, Morbid	TUBB	2	24.9729	5.81e-07
D002637	Chest Pain	TUBB3	6	36.4148	1.59e-09
D009767	Obesity, Morbid	TUFM	6	46.1023	1.12e-11
D002637	Chest Pain	TXNIP	5	27.8502	1.31e-07
D009767	Obesity, Morbid	TXNRD1	5	35.41	2.67e-09
D009767	Obesity, Morbid	TYK2	4	25.2439	5.05e-07
D009767	Obesity, Morbid	TYMP	4	25.2439	5.05e-07
D009767	Obesity, Morbid	TYMS	4	25.2439	5.05e-07
D009767	Obesity, Morbid	U2AF2	4	25.2439	5.05e-07
D003490	Cyanosis	UBASH3A	3	57.1144	4.11e-14
D002637	Chest Pain	UBQLN1	3	30.1989	3.9e-08
D002637	Chest Pain	UCN3	5	27.8502	1.31e-07
D009767	Obesity, Morbid	UCP2	5	35.41	2.67e-09
D002637	Chest Pain	UGT1A1	5	27.8502	1.31e-07
D009767	Obesity, Morbid	UGT2B15	5	35.41	2.67e-09
D002637	Chest Pain	UGT2B17	5	27.8502	1.31e-07
D009767	Obesity, Morbid	UGT2B7	5	35.41	2.67e-09
D002637	Chest Pain	UMPS	5	27.8502	1.31e-07
D009767	Obesity, Morbid	UPK3A	5	35.41	2.67e-09
D002637	Chest Pain	UQOR1	5	23.7257	1.11e-06
D009767	Obesity, Morbid	USP4	5	30.4322	3.46e-08
D002637	Chest Pain	USP47	6	31.6481	1.85e-08
D009767	Obesity, Morbid	UVO	6	40.3554	2.12e-10
D003490	Cyanosis	UXT	3	41.3579	1.27e-10
D002637	Chest Pain	V28	3	21.1781	4.19e-06
D009767	Obesity, Morbid	VAMP5	3	26.6267	2.47e-07
D009767	Obesity, Morbid	VAV3	2	24.9729	5.81e-07
D002637	Chest Pain	VCAM1	5	40.321	2.15e-10
D009767	Obesity, Morbid	VCL	6	74.9914	0
D002637	Chest Pain	VDR	5	33.1809	8.4e-09
D009767	Obesity, Morbid	VEGFA	5	41.8325	9.94e-11
D009767	Obesity, Morbid	VHL	2	24.9729	5.81e-07
D003490	Cyanosis	VIM	3	57.1144	4.11e-14
D009767	Obesity, Morbid	VKORC1	2	24.9729	5.81e-07
D009767	Obesity, Morbid	WDR18	2	24.9729	5.81e-07
D003490	Cyanosis	WDR66	3	25.6526	4.09e-07
D053610	Lethargy	WDR7	2	80.7308	0
D009767	Obesity, Morbid	WIF1	3	37.4684	9.29e-10
D002637	Chest Pain	WNT1	3	21.1781	4.19e-06
D009767	Obesity, Morbid	WT1	3	26.6267	2.47e-07
D003490	Cyanosis	WWOX	2	38.067	6.84e-10
D003490	Cyanosis	XAF1	6	38.8835	4.5e-10
D002637	Chest Pain	XBP1	8	35.907	2.07e-09
D009767	Obesity, Morbid	XRCC1	8	46.2128	1.06e-11
D012816	Body Weight	XRCC3	24	27.7779	1.36e-07
D002637	Chest Pain	YKL40	12	49.2368	2.27e-12
D009767	Obesity, Morbid	YWHAZ	9	31.8076	1.7e-08
D012816	Body Weight	ZBED1	36	28.4044	9.84e-08
D003490	Cyanosis	ZF9	13	62.2852	3e-15
D002637	Chest Pain	ZFHX3	20	79.5082	0
D009767	Obesity, Morbid	ZFP36L2	4	25.2439	5.05e-07
D003490	Cyanosis	ZFPM2	2	38.067	6.84e-10
D009767	Obesity, Morbid	ZNF236	2	24.9729	5.81e-07
D002637	Chest Pain		4	40.275	2.21e-10
D009767	Obesity, Morbid		3	26.6267	2.47e-07
D009767	Obesity, Morbid		2	24.9729	5.81e-07
D009767	Obesity, Morbid		2	24.9729	5.81e-07
D003490	Cyanosis		15	129.015	0
D002637	Chest Pain		4	24.2588	8.42e-07
D009767	Obesity, Morbid		6	74.9914	0
D003490	Cyanosis		3	21.1873	4.17e-06
D009767	Obesity, Morbid		4	25.2439	5.05e-07
D003490	Cyanosis		4	25.8908	3.61e-07
D002637	Chest Pain		7	45.2883	1.7e-11
D009767	Obesity, Morbid		7	57.1646	4.01e-14
D002637	Chest Pain		8	35.907	2.07e-09
D009767	Obesity, Morbid		8	46.2128	1.06e-11
D004438	Ecchymosis		2	23.2845	1.4e-06
D003490	Cyanosis		3	31.9244	1.6e-08
D003490	Cyanosis		2	24.0674	9.3e-07
D002637	Chest Pain		5	23.7257	1.11e-06
D009767	Obesity, Morbid		4	38.3998	5.76e-10
D002637	Chest Pain		9	47.5299	5.42e-12
D009767	Obesity, Morbid		9	60.6068	6.99e-15
D009767	Obesity, Morbid		2	24.9729	5.81e-07
D002637	Chest Pain		4	30.6458	3.1e-08
D009767	Obesity, Morbid		4	38.3998	5.76e-10
D003490	Cyanosis		4	25.8908	3.61e-07
D009767	Obesity, Morbid		5	26.4655	2.68e-07
D009767	Obesity, Morbid		2	24.9729	5.81e-07
D003490	Cyanosis		4	34.22	4.92e-09
D002637	Chest Pain		7	59.99	9.55e-15
D009767	Obesity, Morbid		5	35.41	2.67e-09
D009767	Obesity, Morbid		2	24.9729	5.81e-07
D009767	Obesity, Morbid		2	24.9729	5.81e-07
D009767	Obesity, Morbid		2	24.9729	5.81e-07
D003490	Cyanosis		3	21.1873	4.17e-06
D009767	Obesity, Morbid		4	25.2439	5.05e-07
D053613	Lethargy		2	24.3639	7.97e-07
D009767	Obesity, Morbid		2	24.9729	5.81e-07
D003490	Cyanosis		2	24.0674	9.3e-07
D003490	Cyanosis		6	42.4468	7.26e-11
D002637	Chest Pain		8	39.5165	3.25e-10
D009767	Obesity, Morbid		8	50.5738	1.15e-12
D009767	Obesity, Morbid		2	24.9729	5.81e-07
D009767	Obesity, Morbid		2	24.9729	5.81e-07
D003490	Cyanosis		2	24.0674	9.3e-07
D009767	Obesity, Morbid		3	37.4684	9.29e-10
D004438	Ecchymosis		2	23.2845	1.4e-06
D002637	Chest Pain		4	30.6458	3.1e-08
D009767	Obesity, Morbid		5	62.4777	2.66e-15
D009767	Obesity, Morbid		3	37.4684	9.29e-10
D002637	Chest Pain		3	30.1989	3.9e-08
D009767	Obesity, Morbid		3	37.4684	9.29e-10
D004438	Ecchymosis		2	30.0604	4.19e-08
D003490	Cyanosis		2	24.0674	9.3e-07
D003490	Cyanosis		3	31.9244	1.6e-08
D003490	Cyanosis		4	40.1913	2.3e-10
D002637	Chest Pain		5	33.1809	8.4e-09
D009767	Obesity, Morbid		6	62.5882	2.55e-15
D004438	Ecchymosis		2	41.3738	1.26e-10
D003490	Cyanosis		2	24.0674	9.3e-07
D002637	Chest Pain		3	30.1989	3.9e-08
D009767	Obesity, Morbid		3	37.4684	9.29e-10
D002637	Chest Pain		3	21.1781	4.19e-06
D009767	Obesity, Morbid		3	26.6267	2.47e-07
D003490	Cyanosis		2	38.067	6.84e-10
D009767	Obesity, Morbid		2	24.9729	5.81e-07
D009767	Obesity, Morbid		2	24.9729	5.81e-07
D003490	Cyanosis		3	31.9244	1.6e-08
D002637	Chest Pain		5	50.3559	1.28e-12
D009767	Obesity, Morbid		2	24.9729	5.81e-07
D009767	Obesity, Morbid		5	30.4322	3.46e-08
D009767	Obesity, Morbid		5	41.8325	9.94e-11
D009767	Obesity, Morbid		2	24.9729	5.81e-07
D009767	Obesity, Morbid		2	24.9729	5.81e-07
D002637	Chest Pain		4	40.275	2.21e-10
D003490	Cyanosis		3	21.1873	4.17e-06
D009767	Obesity, Morbid		4	25.2439	5.05e-07
D009767	Obesity, Morbid		2	24.9729	5.81e-07
D002637	Chest Pain		3	30.1989	3.9e-08
D009767	Obesity, Morbid		3	37.4684	9.29e-10
D003490	Cyanosis		2	24.0674	9.3e-07
D002637	Chest Pain		3	30.1989	3.9e-08
D009767	Obesity, Morbid		3	37.4684	9.29e-10
D003490	Cyanosis		2	38.067	6.84e-10
D009767	Obesity, Morbid		2	24.9729	5.81e-07
D009767	Obesity, Morbid		2	24.9729	5.81e-07
D009767	Obesity, Morbid		2	24.9729	5.81e-07
D002637	Chest Pain		5	27.8502	1.31e-07
D009767	Obesity, Morbid		5	35.41	2.67e-09
D003490	Cyanosis		3	21.1873	4.17e-06
D002637	Chest Pain		6	50.1169	1.45e-12
D009767	Obesity, Morbid		6	62.5882	2.55e-15
D009767	Obesity, Morbid		2	24.9729	5.81e-07
D009767	Obesity, Morbid		2	24.9729	5.81e-07
D002637	Chest Pain		3	21.1781	4.19e-06
D009767	Obesity, Morbid		2	24.9729	5.81e-07
D009767	Obesity, Morbid		2	24.9729	5.81e-07
D053631	Lethargy		2	38.4326	5.67e-10
D004438	Ecchymosis		2	23.2845	1.4e-06
D003490	Cyanosis		3	21.1873	4.17e-06
D009767	Obesity, Morbid		4	25.2439	5.05e-07
D003490	Cyanosis		2	24.0674	9.3e-07
D009767	Obesity, Morbid		2	24.9729	5.81e-07
D003490	Cyanosis		2	38.067	6.84e-10
D009767	Obesity, Morbid		2	24.9729	5.81e-07
D002637	Chest Pain		6	42.3973	7.45e-11
D009767	Obesity, Morbid		4	21.1621	4.22e-06
D009767	Obesity, Morbid		2	24.9729	5.81e-07
D002637	Chest Pain		4	40.275	2.21e-10
D009767	Obesity, Morbid		4	49.97	1.56e-12
D009767	Obesity, Morbid		3	26.6267	2.47e-07
D009767	Obesity, Morbid		2	24.9729	5.81e-07
D003490	Cyanosis		3	31.9244	1.6e-08
D009767	Obesity, Morbid		3	37.4684	9.29e-10
D002637	Chest Pain		8	43.6962	3.84e-11
D009767	Obesity, Morbid		10	91.7322	0
D009767	Obesity, Morbid		3	37.4684	9.29e-10
D009767	Obesity, Morbid		2	24.9729	5.81e-07
D003490	Cyanosis		7	23.7818	1.08e-06
D009767	Obesity, Morbid		10	32.8659	9.87e-09
D009767	Obesity, Morbid		2	24.9729	5.81e-07
D003490	Cyanosis		2	38.067	6.84e-10
D003490	Cyanosis		3	25.6526	4.09e-07
D009767	Obesity, Morbid		2	24.9729	5.81e-07
D009767	Obesity, Morbid		3	26.6267	2.47e-07
D009767	Obesity, Morbid		2	24.9729	5.81e-07
D003490	Cyanosis		3	31.9244	1.6e-08
D002637	Chest Pain		4	30.6458	3.1e-08
D002637	Chest Pain		3	30.1989	3.9e-08
D003490	Cyanosis		5	30.7871	2.88e-08
D002637	Chest Pain		9	57.4401	3.49e-14
D009767	Obesity, Morbid		7	40.9308	1.58e-10
D003490	Cyanosis		3	31.9244	1.6e-08
D002637	Chest Pain		4	30.6458	3.1e-08
D009767	Obesity, Morbid		4	30.7125	2.99e-08
D003490	Cyanosis		3	57.1144	4.11e-14
D002637	Chest Pain		3	30.1989	3.9e-08
D009767	Obesity, Morbid		3	37.4684	9.29e-10
D003490	Cyanosis		3	41.3579	1.27e-10
D009767	Obesity, Morbid		4	21.1621	4.22e-06
D009767	Obesity, Morbid		2	24.9729	5.81e-07
D004438	Ecchymosis		2	30.0604	4.19e-08
D003490	Cyanosis		3	41.3579	1.27e-10
D002637	Chest Pain		3	21.1781	4.19e-06
D009767	Obesity, Morbid		3	26.6267	2.47e-07
D009767	Obesity, Morbid		2	24.9729	5.81e-07
D009767	Obesity, Morbid		2	24.9729	5.81e-07
D003490	Cyanosis		8	29.9174	4.51e-08
D002637	Chest Pain		13	43.2042	4.93e-11
D009767	Obesity, Morbid		14	67.7819	2.22e-16
D009767	Obesity, Morbid		3	37.4684	9.29e-10
D009767	Obesity, Morbid		2	24.9729	5.81e-07
D003490	Cyanosis		2	24.0674	9.3e-07
D002637	Chest Pain		3	30.1989	3.9e-08
D009767	Obesity, Morbid		3	37.4684	9.29e-10
D003490	Cyanosis		7	40.8068	1.68e-10
D002637	Chest Pain		9	34.0896	5.26e-09
D009767	Obesity, Morbid		10	56.8159	4.79e-14
D003490	Cyanosis		4	59.3601	1.31e-14
D003490	Cyanosis		4	59.3601	1.31e-14
D009767	Obesity, Morbid		2	24.9729	5.81e-07
D004438	Ecchymosis		2	41.3738	1.26e-10
D002637	Chest Pain		3	30.1989	3.9e-08
D003490	Cyanosis		2	24.0674	9.3e-07
D002637	Chest Pain		3	30.1989	3.9e-08
D003490	Cyanosis		2	24.0674	9.3e-07
D002637	Chest Pain		3	30.1989	3.9e-08
D009767	Obesity, Morbid		3	37.4684	9.29e-10
D009767	Obesity, Morbid		2	24.9729	5.81e-07
D003490	Cyanosis		5	55.8683	7.75e-14
D002637	Chest Pain		7	59.99	9.55e-15
D009767	Obesity, Morbid		2	24.9729	5.81e-07
D003490	Cyanosis		2	24.0674	9.3e-07
D009767	Obesity, Morbid		2	24.9729	5.81e-07
D002637	Chest Pain		4	30.6458	3.1e-08
D003490	Cyanosis		2	24.0674	9.3e-07
D002637	Chest Pain		3	30.1989	3.9e-08
D009767	Obesity, Morbid		2	24.9729	5.81e-07
D009767	Obesity, Morbid		2	24.9729	5.81e-07
D009767	Obesity, Morbid		2	24.9729	5.81e-07
D009767	Obesity, Morbid		2	24.9729	5.81e-07
D009767	Obesity, Morbid		2	24.9729	5.81e-07
D002637	Chest Pain		5	33.1809	8.4e-09
D009767	Obesity, Morbid		4	25.2439	5.05e-07
D004438	Ecchymosis		2	30.0604	4.19e-08
D003490	Cyanosis		3	41.3579	1.27e-10
D002637	Chest Pain		4	40.275	2.21e-10
D009767	Obesity, Morbid		3	26.6267	2.47e-07
D002637	Chest Pain		4	40.275	2.21e-10
D009767	Obesity, Morbid		4	49.97	1.56e-12
D002637	Chest Pain		4	40.275	2.21e-10
D009767	Obesity, Morbid		4	49.97	1.56e-12
D009767	Obesity, Morbid		2	24.9729	5.81e-07
D002637	Chest Pain		3	30.1989	3.9e-08
D009767	Obesity, Morbid		2	24.9729	5.81e-07
D002637	Chest Pain		4	40.275	2.21e-10
D009767	Obesity, Morbid		3	26.6267	2.47e-07
D002637	Chest Pain		4	40.275	2.21e-10
D009767	Obesity, Morbid		4	49.97	1.56e-12
D004438	Ecchymosis		2	23.2845	1.4e-06
D009767	Obesity, Morbid		2	24.9729	5.81e-07
D009767	Obesity, Morbid		2	24.9729	5.81e-07
D004438	Ecchymosis		2	23.2845	1.4e-06
D002637	Chest Pain		3	30.1989	3.9e-08
D053618	Lethargy		2	32.3988	1.26e-08
D002637	Chest Pain		3	21.1781	4.19e-06
D009767	Obesity, Morbid		2	24.9729	5.81e-07
D003490	Cyanosis		2	38.067	6.84e-10
D009767	Obesity, Morbid		2	24.9729	5.81e-07
D009767	Obesity, Morbid		2	24.9729	5.81e-07
D009767	Obesity, Morbid		2	24.9729	5.81e-07
D009767	Obesity, Morbid		2	24.9729	5.81e-07
D009767	Obesity, Morbid		2	24.9729	5.81e-07
D009767	Obesity, Morbid		2	24.9729	5.81e-07
D009767	Obesity, Morbid		2	24.9729	5.81e-07
D002637	Chest Pain		3	30.1989	3.9e-08
D009767	Obesity, Morbid		3	37.4684	9.29e-10
D053637	Lethargy		2	27.8772	1.29e-07
D012816	Body Weight		43	25.8894	3.62e-07
D003490	Cyanosis		13	43.1813	4.99e-11
D002637	Chest Pain		23	77.0403	0
D009767	Obesity, Morbid		18	55.0813	1.16e-13
D009767	Obesity, Morbid		2	24.9729	5.81e-07
D004438	Ecchymosis		3	70.5763	0
D003490	Cyanosis		3	41.3579	1.27e-10
D002637	Chest Pain		4	40.275	2.21e-10
D009767	Obesity, Morbid		3	26.6267	2.47e-07
D002637	Chest Pain		5	23.7257	1.11e-06
D009767	Obesity, Morbid		5	30.4322	3.46e-08
D012816	Body Weight		51	42.9122	5.73e-11
D003490	Cyanosis		17	75.1101	0
D009767	Obesity, Morbid		2	24.9729	5.81e-07
D003490	Cyanosis		3	57.1144	4.11e-14
D002637	Chest Pain		3	30.1989	3.9e-08
D002637	Chest Pain		4	24.2588	8.42e-07
D009767	Obesity, Morbid		4	30.7125	2.99e-08
D003490	Cyanosis		3	25.6526	4.09e-07
D009767	Obesity, Morbid		4	30.7125	2.99e-08
D003490	Cyanosis		2	24.0674	9.3e-07
D009767	Obesity, Morbid		2	24.9729	5.81e-07
D009767	Obesity, Morbid		2	24.9729	5.81e-07
D009767	Obesity, Morbid		2	24.9729	5.81e-07
D009767	Obesity, Morbid		2	24.9729	5.81e-07
D003490	Cyanosis		2	38.067	6.84e-10
D002637	Chest Pain		4	30.6458	3.1e-08
D009767	Obesity, Morbid		4	38.3998	5.76e-10
D003490	Cyanosis		2	38.067	6.84e-10
D009767	Obesity, Morbid		2	24.9729	5.81e-07
D009767	Obesity, Morbid		3	37.4684	9.29e-10
D003490	Cyanosis		2	38.067	6.84e-10
D009767	Obesity, Morbid		2	24.9729	5.81e-07
D009767	Obesity, Morbid		2	24.9729	5.81e-07
D003490	Cyanosis		4	29.587	5.35e-08
D002637	Chest Pain		7	51.8117	6.11e-13
D009767	Obesity, Morbid		2	24.9729	5.81e-07
D002637	Chest Pain		3	21.1781	4.19e-06
D004438	Ecchymosis		3	32.4105	1.25e-08
D002637	Chest Pain		5	23.7257	1.11e-06
D009767	Obesity, Morbid		5	30.4322	3.46e-08
D009767	Obesity, Morbid		2	24.9729	5.81e-07
D003490	Cyanosis		2	38.067	6.84e-10
D009767	Obesity, Morbid		2	24.9729	5.81e-07
D009767	Obesity, Morbid		2	24.9729	5.81e-07
D004438	Ecchymosis		3	32.4105	1.25e-08
D003490	Cyanosis		4	34.22	4.92e-09
D002637	Chest Pain		6	42.3973	7.45e-11
D009767	Obesity, Morbid		6	53.3052	2.86e-13
D002637	Chest Pain		3	21.1781	4.19e-06
D003490	Cyanosis		4	25.8908	3.61e-07
D009767	Obesity, Morbid		5	26.4655	2.68e-07
D002637	Chest Pain		4	40.275	2.21e-10
D002637	Chest Pain		8	54.3877	1.65e-13
D009767	Obesity, Morbid		7	50.7555	1.05e-12
D009767	Obesity, Morbid		2	24.9729	5.81e-07
D003490	Cyanosis		2	24.0674	9.3e-07
D009767	Obesity, Morbid		2	24.9729	5.81e-07
D009767	Obesity, Morbid		2	24.9729	5.81e-07
D003490	Cyanosis		2	24.0674	9.3e-07
D002637	Chest Pain		3	30.1989	3.9e-08
D009767	Obesity, Morbid		2	24.9729	5.81e-07
D002637	Chest Pain		6	31.6481	1.85e-08
D009767	Obesity, Morbid		5	26.4655	2.68e-07
D002637	Chest Pain		6	24.5466	7.25e-07
D002637	Chest Pain		3	21.1781	4.19e-06
D009767	Obesity, Morbid		5	23.2342	1.43e-06
D009767	Obesity, Morbid		3	37.4684	9.29e-10
D009767	Obesity, Morbid		2	24.9729	5.81e-07
D009767	Obesity, Morbid		2	24.9729	5.81e-07
D003490	Cyanosis		2	24.0674	9.3e-07
D009767	Obesity, Morbid		2	24.9729	5.81e-07
D009767	Obesity, Morbid		4	30.7125	2.99e-08
D003490	Cyanosis		2	38.067	6.84e-10
D009767	Obesity, Morbid		2	24.9729	5.81e-07
D009767	Obesity, Morbid		3	26.6267	2.47e-07
D009767	Obesity, Morbid		2	24.9729	5.81e-07
D009767	Obesity, Morbid		2	24.9729	5.81e-07
D009767	Obesity, Morbid		2	24.9729	5.81e-07
D003490	Cyanosis		4	48.1698	3.91e-12
D002637	Chest Pain		4	24.2588	8.42e-07
D009767	Obesity, Morbid		4	30.7125	2.99e-08
D003490	Cyanosis		2	38.067	6.84e-10
D009767	Obesity, Morbid		2	24.9729	5.81e-07
D009767	Obesity, Morbid		2	24.9729	5.81e-07
D009767	Obesity, Morbid		2	24.9729	5.81e-07
D003490	Cyanosis		3	41.3579	1.27e-10
D003490	Cyanosis		4	25.8908	3.61e-07
D002637	Chest Pain		6	31.6481	1.85e-08
D009767	Obesity, Morbid		7	57.1646	4.01e-14
D009767	Obesity, Morbid		5	50.4217	1.24e-12
D009767	Obesity, Morbid		2	24.9729	5.81e-07
D002637	Chest Pain		4	24.2588	8.42e-07
D009767	Obesity, Morbid		4	30.7125	2.99e-08
D009767	Obesity, Morbid		2	24.9729	5.81e-07
D009767	Obesity, Morbid		5	50.4217	1.24e-12
D009767	Obesity, Morbid		2	24.9729	5.81e-07
D004438	Ecchymosis		2	64.031	1.22e-15
D009767	Obesity, Morbid		2	24.9729	5.81e-07
D009767	Obesity, Morbid		2	24.9729	5.81e-07
D009767	Obesity, Morbid		3	37.4684	9.29e-10
D009767	Obesity, Morbid		4	38.3998	5.76e-10
D009767	Obesity, Morbid		2	24.9729	5.81e-07
D003490	Cyanosis		2	24.0674	9.3e-07
D002637	Chest Pain		3	30.1989	3.9e-08
D003490	Cyanosis		2	24.0674	9.3e-07
D009767	Obesity, Morbid		3	37.4684	9.29e-10
D053609	Lethargy		2	27.8772	1.29e-07
D003490	Cyanosis		7	47.1027	6.74e-12
D002637	Chest Pain		9	39.9966	2.54e-10
D009767	Obesity, Morbid		9	51.5087	7.13e-13
D003490	Cyanosis		2	24.0674	9.3e-07
D003490	Cyanosis		6	42.4468	7.26e-11
D002637	Chest Pain		8	39.5165	3.25e-10
D009767	Obesity, Morbid		8	50.5738	1.15e-12
D003490	Cyanosis		9	50.9658	9.4e-13
D002637	Chest Pain		12	46.4131	9.58e-12
D009767	Obesity, Morbid		13	72.7901	0
D009767	Obesity, Morbid		5	35.41	2.67e-09
D002637	Chest Pain		5	27.8502	1.31e-07
D009767	Obesity, Morbid		5	35.41	2.67e-09
D003490	Cyanosis		2	38.067	6.84e-10
D009767	Obesity, Morbid		2	24.9729	5.81e-07
D002637	Chest Pain		7	31.8287	1.68e-08
D009767	Obesity, Morbid		6	28.4914	9.41e-08
D009767	Obesity, Morbid		2	24.9729	5.81e-07
D009767	Obesity, Morbid		2	24.9729	5.81e-07
D003490	Cyanosis		6	114.312	0
D002637	Chest Pain		6	60.4418	7.55e-15
D004438	Ecchymosis		2	30.0604	4.19e-08
D002637	Chest Pain		3	21.1781	4.19e-06
D009767	Obesity, Morbid		6	53.3052	2.86e-13
D009767	Obesity, Morbid		2	24.9729	5.81e-07
D004438	Ecchymosis		4	24.4113	7.78e-07
D003490	Cyanosis		7	47.1027	6.74e-12
D002637	Chest Pain		11	64.3071	1.11e-15
D009767	Obesity, Morbid		9	51.5087	7.13e-13
D009767	Obesity, Morbid		2	24.9729	5.81e-07
D009767	Obesity, Morbid		2	24.9729	5.81e-07
D009767	Obesity, Morbid		2	24.9729	5.81e-07
D009767	Obesity, Morbid		2	24.9729	5.81e-07
D009767	Obesity, Morbid		2	24.9729	5.81e-07
D009767	Obesity, Morbid		5	26.4655	2.68e-07
D009767	Obesity, Morbid		3	37.4684	9.29e-10
D009767	Obesity, Morbid		3	37.4684	9.29e-10
D009767	Obesity, Morbid		3	37.4684	9.29e-10
D009767	Obesity, Morbid		2	24.9729	5.81e-07
D009767	Obesity, Morbid		2	24.9729	5.81e-07
D003490	Cyanosis		3	57.1144	4.11e-14
D002637	Chest Pain		3	30.1989	3.9e-08
D003490	Cyanosis		5	65.2274	6.66e-16
D003490	Cyanosis		4	48.1698	3.91e-12
D009767	Obesity, Morbid		3	26.6267	2.47e-07
D009767	Obesity, Morbid		3	37.4684	9.29e-10
D003490	Cyanosis		2	38.067	6.84e-10
D002637	Chest Pain		7	45.2883	1.7e-11
D004438	Ecchymosis		2	41.3738	1.26e-10
D002637	Chest Pain		3	30.1989	3.9e-08
D002637	Chest Pain		7	21.4313	3.67e-06
D053645	Lethargy		2	80.7308	0
D009767	Obesity, Morbid		2	24.9729	5.81e-07
D009767	Obesity, Morbid		4	38.3998	5.76e-10
D009767	Obesity, Morbid		2	24.9729	5.81e-07
D009767	Obesity, Morbid		2	24.9729	5.81e-07
D003490	Cyanosis		7	38.1385	6.59e-10
D002637	Chest Pain		11	51.6097	6.77e-13
D009767	Obesity, Morbid		10	53.0598	3.24e-13
D002637	Chest Pain		4	30.6458	3.1e-08
D003490	Cyanosis		2	24.0674	9.3e-07
D002637	Chest Pain		3	30.1989	3.9e-08
D004438	Ecchymosis		2	41.3738	1.26e-10
D004438	Ecchymosis		2	41.3738	1.26e-10
D003490	Cyanosis		2	24.0674	9.3e-07
D009767	Obesity, Morbid		5	35.41	2.67e-09
D003490	Cyanosis		3	31.9244	1.6e-08
D002637	Chest Pain		6	21.8376	2.97e-06
D009767	Obesity, Morbid		6	28.4914	9.41e-08
D002637	Chest Pain		4	40.275	2.21e-10
D009767	Obesity, Morbid		4	49.97	1.56e-12
D003490	Cyanosis		4	22.8759	1.73e-06
D002637	Chest Pain		7	39.9685	2.58e-10
D009767	Obesity, Morbid		6	35.6676	2.34e-09
D009767	Obesity, Morbid		7	26.0712	3.29e-07
D009767	Obesity, Morbid		8	36.0885	1.89e-09
D003490	Cyanosis		3	41.3579	1.27e-10
D002637	Chest Pain		3	21.1781	4.19e-06
D009767	Obesity, Morbid		3	26.6267	2.47e-07
D009767	Obesity, Morbid		3	26.6267	2.47e-07
D002637	Chest Pain		12	49.2368	2.27e-12
D009767	Obesity, Morbid		13	76.817	0
D003490	Cyanosis		2	38.067	6.84e-10
D003490	Cyanosis		2	38.067	6.84e-10
D002637	Chest Pain		5	40.321	2.15e-10
D002637	Chest Pain		3	21.1781	4.19e-06
D009767	Obesity, Morbid		4	49.97	1.56e-12
D009767	Obesity, Morbid		2	24.9729	5.81e-07
D002637	Chest Pain		3	21.1781	4.19e-06
D009767	Obesity, Morbid		3	26.6267	2.47e-07
D009767	Obesity, Morbid		2	24.9729	5.81e-07
D002637	Chest Pain		3	21.1781	4.19e-06
D009767	Obesity, Morbid		4	49.97	1.56e-12
D002637	Chest Pain		4	30.6458	3.1e-08
D002637	Chest Pain		8	39.5165	3.25e-10
D009767	Obesity, Morbid		9	66.147	4.44e-16
D009767	Obesity, Morbid		2	24.9729	5.81e-07
D004438	Ecchymosis		2	23.2845	1.4e-06
D003490	Cyanosis		2	38.067	6.84e-10
D009767	Obesity, Morbid		2	24.9729	5.81e-07
D009767	Obesity, Morbid		2	24.9729	5.81e-07
D009767	Obesity, Morbid		5	35.41	2.67e-09
D004438	Ecchymosis		2	23.2845	1.4e-06
D003490	Cyanosis		3	31.9244	1.6e-08
D003490	Cyanosis		6	46.5659	8.86e-12
D002637	Chest Pain		7	31.8287	1.68e-08
D009767	Obesity, Morbid		2	24.9729	5.81e-07
D009767	Obesity, Morbid		4	25.2439	5.05e-07
D002637	Chest Pain		4	40.275	2.21e-10
D009767	Obesity, Morbid		4	49.97	1.56e-12
D009767	Obesity, Morbid		2	24.9729	5.81e-07
D003490	Cyanosis		3	57.1144	4.11e-14
D009767	Obesity, Morbid		2	24.9729	5.81e-07
D002637	Chest Pain		6	42.3973	7.45e-11
D009767	Obesity, Morbid		4	21.1621	4.22e-06
D009767	Obesity, Morbid		2	24.9729	5.81e-07
D002637	Chest Pain		15	71.4896	0
D003490	Cyanosis		3	21.1873	4.17e-06
D002637	Chest Pain		5	33.1809	8.4e-09
D009767	Obesity, Morbid		4	25.2439	5.05e-07
D003490	Cyanosis		4	29.587	5.35e-08
D002637	Chest Pain		5	23.7257	1.11e-06
D009767	Obesity, Morbid		6	46.1023	1.12e-11
D002637	Chest Pain		3	30.1989	3.9e-08
D009767	Obesity, Morbid		3	37.4684	9.29e-10
D003490	Cyanosis		4	40.1913	2.3e-10
D053641	Lethargy		2	123.06	0
D009767	Obesity, Morbid		2	24.9729	5.81e-07
D009767	Obesity, Morbid		3	26.6267	2.47e-07
D009767	Obesity, Morbid		3	26.6267	2.47e-07
D003490	Cyanosis		2	38.067	6.84e-10
D009767	Obesity, Morbid		2	24.9729	5.81e-07
D002637	Chest Pain		3	30.1989	3.9e-08
D003490	Cyanosis		2	38.067	6.84e-10
D009767	Obesity, Morbid		2	24.9729	5.81e-07
D009767	Obesity, Morbid		3	26.6267	2.47e-07
D002637	Chest Pain		3	21.1781	4.19e-06
D003490	Cyanosis		2	38.067	6.84e-10
D003490	Cyanosis		2	24.0674	9.3e-07
D002637	Chest Pain		3	30.1989	3.9e-08
D002637	Chest Pain		3	21.1781	4.19e-06
D003490	Cyanosis		2	24.0674	9.3e-07
D003490	Cyanosis		2	38.067	6.84e-10
D009767	Obesity, Morbid		4	30.7125	2.99e-08
D003490	Cyanosis		3	31.9244	1.6e-08
D002637	Chest Pain		4	30.6458	3.1e-08
D002637	Chest Pain		3	21.1781	4.19e-06
D002637	Chest Pain		5	23.7257	1.11e-06
D009767	Obesity, Morbid		5	30.4322	3.46e-08
D009767	Obesity, Morbid		2	24.9729	5.81e-07
D003490	Cyanosis		6	38.8835	4.5e-10
D002637	Chest Pain		8	35.907	2.07e-09
D009767	Obesity, Morbid		6	23.2702	1.41e-06
D009767	Obesity, Morbid		2	24.9729	5.81e-07
D053617	Lethargy		2	32.3988	1.26e-08
D002637	Chest Pain		4	30.6458	3.1e-08
D002637	Chest Pain		7	28.6516	8.66e-08
D003490	Cyanosis		3	25.6526	4.09e-07
D002637	Chest Pain		6	60.4418	7.55e-15
D012816	Body Weight		33	27.3533	1.69e-07
D003490	Cyanosis		14	84.8847	0
D002637	Chest Pain		10	44.0952	3.13e-11
D009767	Obesity, Morbid		7	24.0623	9.33e-07
D003490	Cyanosis		4	48.1698	3.91e-12
D002637	Chest Pain		4	24.2588	8.42e-07
D009767	Obesity, Morbid		4	30.7125	2.99e-08
D009767	Obesity, Morbid		4	25.2439	5.05e-07
D009767	Obesity, Morbid		2	24.9729	5.81e-07
D009767	Obesity, Morbid		2	24.9729	5.81e-07
D009767	Obesity, Morbid		2	24.9729	5.81e-07
D009767	Obesity, Morbid		2	24.9729	5.81e-07
D009767	Obesity, Morbid		2	24.9729	5.81e-07
D003490	Cyanosis		3	31.9244	1.6e-08
D009767	Obesity, Morbid		4	49.97	1.56e-12
D009767	Obesity, Morbid		3	26.6267	2.47e-07
D002637	Chest Pain		8	35.907	2.07e-09
D009767	Obesity, Morbid		8	46.2128	1.06e-11
D009767	Obesity, Morbid		2	24.9729	5.81e-07
D009767	Obesity, Morbid		3	26.6267	2.47e-07
D012816	Body Weight		53	24.4348	7.69e-07
D003490	Cyanosis		20	83.4318	0
D003490	Cyanosis		2	24.0674	9.3e-07
D003490	Cyanosis		2	38.067	6.84e-10
D003490	Cyanosis		2	24.0674	9.3e-07
D009767	Obesity, Morbid		2	24.9729	5.81e-07
D002637	Chest Pain		5	50.3559	1.28e-12
D009767	Obesity, Morbid		4	38.3998	5.76e-10
D002637	Chest Pain		5	33.1809	8.4e-09
D002637	Chest Pain		5	23.7257	1.11e-06
D009767	Obesity, Morbid		6	46.1023	1.12e-11
D003490	Cyanosis		4	34.22	4.92e-09
D002637	Chest Pain		8	80.6282	0
D002637	Chest Pain		3	30.1989	3.9e-08
D002637	Chest Pain		4	30.6458	3.1e-08
D009767	Obesity, Morbid		5	62.4777	2.66e-15
D002637	Chest Pain		3	21.1781	4.19e-06
D003490	Cyanosis		3	31.9244	1.6e-08
D009767	Obesity, Morbid		4	38.3998	5.76e-10
D009767	Obesity, Morbid		3	37.4684	9.29e-10
D009767	Obesity, Morbid		4	30.7125	2.99e-08
D003490	Cyanosis		6	72.3074	0
D002637	Chest Pain		8	69.9163	1.11e-16
D009767	Obesity, Morbid		5	30.4322	3.46e-08
D012816	Body Weight		43	33.9314	5.71e-09
D003490	Cyanosis		12	39.7261	2.92e-10
D002637	Chest Pain		28	139.495	0
D009767	Obesity, Morbid		2	24.9729	5.81e-07
D009767	Obesity, Morbid		2	24.9729	5.81e-07
D009767	Obesity, Morbid		2	24.9729	5.81e-07
D003490	Cyanosis		2	24.0674	9.3e-07
D002637	Chest Pain		9	31.5935	1.9e-08
D009767	Obesity, Morbid		7	22.262	2.38e-06
D009767	Obesity, Morbid		3	26.6267	2.47e-07
D003490	Cyanosis		2	24.0674	9.3e-07
D003490	Cyanosis		2	24.0674	9.3e-07
D003490	Cyanosis		4	22.8759	1.73e-06
D009767	Obesity, Morbid		3	37.4684	9.29e-10
D009767	Obesity, Morbid		4	49.97	1.56e-12
D002637	Chest Pain		4	40.275	2.21e-10
D009767	Obesity, Morbid		4	49.97	1.56e-12
D009767	Obesity, Morbid		2	24.9729	5.81e-07
D009767	Obesity, Morbid		2	24.9729	5.81e-07
D004438	Ecchymosis		5	33.0116	9.16e-09
D012816	Body Weight		20	23.1257	1.52e-06
D002637	Chest Pain		12	63.4504	1.67e-15
D009767	Obesity, Morbid		7	22.262	2.38e-06
D003490	Cyanosis		2	24.0674	9.3e-07
D002637	Chest Pain		6	27.7657	1.37e-07
D009767	Obesity, Morbid		5	23.2342	1.43e-06
D009767	Obesity, Morbid		4	21.1621	4.22e-06
D053624	Lethargy		2	38.4326	5.67e-10
D009767	Obesity, Morbid		2	24.9729	5.81e-07
D004438	Ecchymosis		2	30.0604	4.19e-08
D002637	Chest Pain		4	40.275	2.21e-10
D009767	Obesity, Morbid		4	49.97	1.56e-12
D009767	Obesity, Morbid		2	24.9729	5.81e-07
D053619	Lethargy		2	59.574	1.18e-14
D009767	Obesity, Morbid		2	24.9729	5.81e-07
D002637	Chest Pain		4	24.2588	8.42e-07
D009767	Obesity, Morbid		4	30.7125	2.99e-08
D002637	Chest Pain		3	21.1781	4.19e-06
D009767	Obesity, Morbid		5	30.4322	3.46e-08
D012816	Body Weight		38	32.9903	9.26e-09
D003490	Cyanosis		11	40.1818	2.31e-10
D002637	Chest Pain		20	76.7748	0
D009767	Obesity, Morbid		2	24.9729	5.81e-07
D002637	Chest Pain		3	21.1781	4.19e-06
D009767	Obesity, Morbid		3	26.6267	2.47e-07
D002637	Chest Pain		3	30.1989	3.9e-08
D003490	Cyanosis		4	48.1698	3.91e-12
D002637	Chest Pain		5	40.321	2.15e-10
D009767	Obesity, Morbid		4	30.7125	2.99e-08
D003490	Cyanosis		14	91.1718	0
D009767	Obesity, Morbid		14	54.5627	1.51e-13
D002637	Chest Pain		4	40.275	2.21e-10
D009767	Obesity, Morbid		4	49.97	1.56e-12
D003490	Cyanosis		3	31.9244	1.6e-08
D002637	Chest Pain		4	30.6458	3.1e-08
D009767	Obesity, Morbid		4	38.3998	5.76e-10
D002637	Chest Pain		6	21.8376	2.97e-06
D002637	Chest Pain		7	25.9111	3.58e-07
D009767	Obesity, Morbid		9	60.6068	6.99e-15
D009767	Obesity, Morbid		2	24.9729	5.81e-07
D009767	Obesity, Morbid		4	21.1621	4.22e-06
D009767	Obesity, Morbid		2	24.9729	5.81e-07
D009767	Obesity, Morbid		2	24.9729	5.81e-07
D002637	Chest Pain		5	50.3559	1.28e-12
D009767	Obesity, Morbid		4	38.3998	5.76e-10
D009767	Obesity, Morbid		2	24.9729	5.81e-07
D003490	Cyanosis		2	24.0674	9.3e-07
D009767	Obesity, Morbid		2	24.9729	5.81e-07
D002637	Chest Pain		4	30.6458	3.1e-08
D009767	Obesity, Morbid		4	38.3998	5.76e-10
D002637	Chest Pain		3	21.1781	4.19e-06
D002637	Chest Pain		3	30.1989	3.9e-08
D002637	Chest Pain		8	27.5489	1.53e-07
D009767	Obesity, Morbid		8	36.0885	1.89e-09
D012816	Body Weight		32	28.6464	8.69e-08
D003490	Cyanosis		11	51.9901	5.58e-13
D002637	Chest Pain		18	77.1068	0
D003490	Cyanosis		5	55.8683	7.75e-14
D002637	Chest Pain		6	42.3973	7.45e-11
D009767	Obesity, Morbid		5	35.41	2.67e-09
D009767	Obesity, Morbid		3	37.4684	9.29e-10
D003490	Cyanosis		11	69.8717	1.11e-16
D002637	Chest Pain		14	57.4991	3.39e-14
D009767	Obesity, Morbid		14	74.4288	0
D002637	Chest Pain		3	30.1989	3.9e-08
D009767	Obesity, Morbid		3	37.4684	9.29e-10
D003490	Cyanosis		2	24.0674	9.3e-07
D002637	Chest Pain		3	30.1989	3.9e-08
D004438	Ecchymosis		2	41.3738	1.26e-10
D003490	Cyanosis		2	24.0674	9.3e-07
D002637	Chest Pain		3	30.1989	3.9e-08
D009767	Obesity, Morbid		3	37.4684	9.29e-10
D009767	Obesity, Morbid		5	50.4217	1.24e-12
D009767	Obesity, Morbid		2	24.9729	5.81e-07
D003490	Cyanosis		4	25.8908	3.61e-07
D002637	Chest Pain		5	40.321	2.15e-10
D009767	Obesity, Morbid		5	50.4217	1.24e-12
D009767	Obesity, Morbid		3	37.4684	9.29e-10
D002637	Chest Pain		3	30.1989	3.9e-08
D009767	Obesity, Morbid		3	37.4684	9.29e-10
D002637	Chest Pain		9	36.8737	1.26e-09
D009767	Obesity, Morbid		10	60.9977	5.66e-15
D009767	Obesity, Morbid		5	35.41	2.67e-09
D003490	Cyanosis		2	38.067	6.84e-10
D009767	Obesity, Morbid		2	24.9729	5.81e-07
D009767	Obesity, Morbid		2	24.9729	5.81e-07
D009767	Obesity, Morbid		2	24.9729	5.81e-07
D009767	Obesity, Morbid		2	24.9729	5.81e-07
D009767	Obesity, Morbid		4	38.3998	5.76e-10
D009767	Obesity, Morbid		2	24.9729	5.81e-07
D003490	Cyanosis		2	38.067	6.84e-10
D009767	Obesity, Morbid		2	24.9729	5.81e-07
