# Supplementary material for: Integrated Modules Analysis to Explore the Molecular Mechanisms of Phlegm-Stasis Cementation Syndrome with Ischemic Heart Disease
Source: Front Physiol. 2018 Jan 22;9:7. doi: 10.3389/fphys.2018.00007 (PMC5786858; doi:10.3389/fphys.2018.00007)
Supplement: Supplementary file 7 [file Table7.XLSX]

## Sheet: 祛痰
Table S7. Classical formula-related targets of herbs treating Phlegm Syndrome in HIT database
HERB	TARGET	TARGET_SYMBOL	TARGET_SNAME	TARGET_UNIPROT	TARGET_KEGG	TARGET_PDB	TARGET_GO	TARGET_DBANK	TARGET_PFAM	TARGET_TTD
瓜蒌	PTGS2	COX2	Prostaglandin G/H synthase 2#EC:1.14.99.1#Cyclooxygenase-2#COX-2#Prostaglandin-endoperoxide synthase 2#Prostaglandin H2 synthase 2#PGH synthase 2#PGHS-2#PHS II	P35354	hsa:5743	1V0X	GO:0005788#GO:0005789#GO:0005792#GO:0005634#GO:0020037#GO:0016702#GO:0004601#GO:0004666#GO:0006928#GO:0019371#GO:0055114#GO:0008217#GO:0050727#GO:0006979	DB00154#DB00159#DB00244#DB00316#DB00328#DB00461#DB00465#DB00469#DB00480#DB00482#DB00500#DB00533#DB00573#DB00580#DB00586#DB00605#DB00712#DB00749#DB00784#DB00788#DB00812#DB00814#DB00821#DB00861#DB00870#DB00936#DB00939#DB00945#DB00963#DB00991#DB01009#DB01014#DB01041#DB01050#DB01188#DB01240#DB01283#DB01399#DB01404#DB01600#DB01628#DB02709#DB04743	PF03098	TTDS00041
瓜蒌	IL10	NA	Interleukin-10#IL-10#Cytokine synthesis inhibitory factor#CSIF	P22301	hsa:3586	1ILK#1INR#1J7V#1LK3#1Y6K#2H24#2ILK	GO:0005615#GO:0005125#GO:0008083#GO:0005141#GO:0006916#GO:0030183#GO:0042100#GO:0007267#GO:0007253#GO:0006954#GO:0030595#GO:0030889#GO:0002740#GO:0045355#GO:0032715#GO:0051045#GO:0045347#GO:0042130#GO:0002904#GO:0050715#GO:0043193#GO:0051091#GO:0032800#GO:0045191#GO:0051384#GO:0042092	NA	PF00726	NA
瓜蒌	IL6	IFNB2	Interleukin-6#IL-6#B-cell stimulatory factor 2#BSF-2#Interferon beta-2#IFN-beta-2#Hybridoma growth factor#CTL differentiation factor#CDF	P05231	hsa:3569	1ALU#1IL6#1N2Q#1P9M#2IL6	GO:0005615#GO:0005896#GO:0005125#GO:0008083#GO:0005138#GO:0006953#GO:0050829#GO:0050830#GO:0051607#GO:0031018#GO:0070091#GO:0002384#GO:0006959#GO:0070102#GO:0002548#GO:0043066#GO:0008285#GO:0045079#GO:0032966#GO:0031175#GO:0001781#GO:0002446#GO:0030168#GO:0002675#GO:0045768#GO:0050871#GO:0032722#GO:0043193#GO:0051024#GO:0032755#GO:0002690#GO:0043410#GO:0045669#GO:0033138#GO:0048661#GO:0042102#GO:…	DB00641#DB01128#DB01169#DB01404	PF00489	TTDC00080
瓜蒌	TNF	TNFA#TNFSF2	Tumor necrosis factor#TNF-alpha#Tumor necrosis factor ligand superfamily member 2#TNF-a#Cachectin#Tumor necrosis factor, membrane form#Tumor necrosis factor, soluble form	P01375	hsa:7124	1A8M#1TNF#2AZ5#2E7A#2TUN#2ZJC#2ZPX#3IT8#3L9J#4TSV#5TSW	GO:0009897#GO:0005615#GO:0005887#GO:0045121#GO:0001891#GO:0055037#GO:0005125#GO:0042802#GO:0010843#GO:0016563#GO:0016564#GO:0005164#GO:0006919#GO:0000187#GO:0006916#GO:0002439#GO:0060555#GO:0050901#GO:0070265#GO:0002740#GO:0032582#GO:0032715#GO:0050995#GO:0045071#GO:0060559#GO:0045080#GO:0032722#GO:0050715#GO:0043193#GO:0034116#GO:0043123#GO:0051044#GO:0042346#GO:0051092#GO:0045429#GO:0001934#GO:…	DB00005#DB00051#DB00065#DB00608#DB00640#DB00641#DB00704#DB01041#DB01076#DB01232#DB01296#DB01366#DB01407#DB01411#DB01427	PF00229	TTDS00131
瓜蒌	PTGER3	NA	Prostaglandin E2 receptor EP3 subtype#PGE2 receptor EP3 subtype#PGE receptor EP3 subtype#Prostanoid EP3 receptor#PGE2-R	P43115	hsa:5733	NA	GO:0005887#GO:0005635#GO:0004879#GO:0004957#GO:0008219#GO:0007186#GO:0007165#GO:0006351	DB00905#DB00917	PF00001	TTDC00037
瓜蒌	RELA	NFKB3	Transcription factor p65#Nuclear factor NF-kappa-B p65 subunit#Nuclear factor of kappa light polypeptide gene enhancer in B-cells 3	Q04206	hsa:5970	1NFI#2O61#3GUT	GO:0005829#GO:0005667#GO:0042802#GO:0051059#GO:0042301#GO:0010843#GO:0019901#GO:0047485#GO:0003705#GO:0016563#GO:0033613#GO:0016564#GO:0070491#GO:0006916#GO:0006968#GO:0019221#GO:0051607#GO:0006954#GO:0044419#GO:0031293#GO:0032582#GO:0070431#GO:0043123#GO:0051092#GO:0045944#GO:0070555#GO:0010224#GO:0006350	NA	PF00554	NA
瓜蒌	CYP3A4	CYP3A3	Cytochrome P450 3A4#Quinine 3-monooxygenase#EC:1.14.13.67#CYPIIIA4#Nifedipine oxidase#Cytochrome P450 3A3#CYPIIIA3#Cytochrome P450 HLp#Taurochenodeoxycholate 6-alpha-hydroxylase#EC:1.14.13.97#Cytochrome P450 NF-25#Cytochrome P450-PCN1#Albendazole monooxygenase#EC:1.14.13.32#Albendazole sulfoxidase	P08684	hsa:1576	1TQN#1W0E#1W0F#1W0G#2J0D#2V0M	GO:0009986#GO:0005789#GO:0016021#GO:0005792#GO:0047638#GO:0034875#GO:0009055#GO:0019899#GO:0020037#GO:0016712#GO:0019825#GO:0050591#GO:0005496#GO:0033780#GO:0050649#GO:0070576#GO:0030343#GO:0009822#GO:0008209#GO:0042738#GO:0046483#GO:0016098#GO:0070989#GO:0006706#GO:0042359	DB01011#DB03014	PF00067	TTDS00418
瓜蒌	RPLP0	NA	60S acidic ribosomal protein P0#60S ribosomal protein L10E	P05388	hsa:6175	NA	GO:0022625#GO:0005515#GO:0003723#GO:0003735#GO:0044419#GO:0042254#GO:0006414	NA	PF00428#PF00466	NA
瓜蒌	RPLP1	RRP1	60S acidic ribosomal protein P1	P05386	hsa:6176	NA	GO:0022625#GO:0005515#GO:0003723#GO:0003735#GO:0006414	NA	PF00428	NA
瓜蒌	RPLP2	D11S2243E#RPP2	60S acidic ribosomal protein P2#Renal carcinoma antigen NY-REN-44	P05387	hsa:6181	1S4J#2JDL#2W1O	GO:0022625#GO:0003723#GO:0003735#GO:0006414	NA	PF00428	NA
瓜蒌	TP53	P53	Cellular tumor antigen p53#Tumor suppressor p53#Phosphoprotein p53#Antigen NY-CO-13	P04637	hsa:7157	1A1U#1AIE#1C26#1DT7#1GZH#1H26#1HS5#1JSP#1KZY#1MA3#1OLG#1OLH#1PES#1PET#1SAE#1SAF#1SAH#1SAJ#1SAK#1SAL#1TSR#1TUP#1UOL#1XQH#1YC5#1YCQ#1YCR#1YCS#2AC0#2ADY#2AHI#2ATA#2B3G#2BIM#2BIN#2BIO#2BIP#2BIQ#2F1X#2FEJ#2FOJ#2FOO#2GS0#2H1L#2H2D#2H2F#2H4F#2H4H#2H4J#2H59#2J0Z#2J10#2J11#2J1W#2J1X#2J1Y#2J1Z#2J20#2J21#2K8F#2OCJ#2PCX#2QVQ#2QXA#2QXB#2QXC#2VUK#2WGX#2X0U#2X0V#2X0W#2Z5S#2Z5T#3D05#3D06#3D07#3D08#3D09#3D0A#3DAB…	GO:0005783#GO:0005626#GO:0005739#GO:0016363#GO:0005730#GO:0016605#GO:0043234#GO:0005524#GO:0051087#GO:0003682#GO:0005507#GO:0000739#GO:0019899#GO:0010843#GO:0046982#GO:0047485#GO:0016563#GO:0003700#GO:0008134#GO:0008270#GO:0008635#GO:0006284#GO:0007569#GO:0007050#GO:0042149#GO:0006978#GO:0042771#GO:0006983#GO:0031571#GO:0044419#GO:0030308#GO:0051097#GO:0006289#GO:0010552#GO:0051262#GO:0007265#GO:…	NA	PF00870#PF08563#PF07710	TTDC00118
瓜蒌	CDKN1A	CAP20#CDKN1#CIP1#MDA6#PIC1#SDI1#WAF1	Cyclin-dependent kinase inhibitor 1#p21#CDK-interacting protein 1#Melanoma differentiation-associated protein 6#MDA-6	P38936	hsa:1026	1AXC#2ZVV#2ZVW	GO:0000307#GO:0005829#GO:0005654#GO:0004861#GO:0046872#GO:0007050#GO:0031668#GO:0006977#GO:0000082#GO:0000086#GO:0008629#GO:0030308#GO:0008285#GO:0042326#GO:0048146#GO:0007265#GO:0010149	NA	PF02234	NA
瓜蒌	IL2	NA	Interleukin-2#IL-2#T-cell growth factor#TCGF#Aldesleukin	P60568	hsa:3558	1ILM#1ILN#1IRL#1M47#1M48#1M49#1M4A#1M4B#1M4C#1NBP#1PW6#1PY2#1QVN#1Z92#2B5I#2ERJ#3INK	GO:0005615#GO:0005125#GO:0008083#GO:0005134#GO:0019209#GO:0006916#GO:0007155#GO:0007267#GO:0006955#GO:0030101#GO:0002903#GO:0042104#GO:0030890#GO:0030307#GO:0030217	NA	PF00715	NA
瓜蒌	IFNG	NA	Interferon gamma#IFN-gamma#Immune interferon	P01579	hsa:3458	1EKU#1FG9#1FYH#1HIG#3BES	GO:0005615#GO:0005125#GO:0005133#GO:0007050#GO:0007166#GO:0006955#GO:0048662#GO:0060559#GO:0060550#GO:0060552#GO:0032735#GO:0051712#GO:0051044#GO:0045429#GO:0033141#GO:0034393#GO:0042511#GO:0060557#GO:0000060#GO:0040008#GO:0050796#GO:0009615#GO:0042508	DB00641#DB01296	PF00714	TTDC00096
瓜蒌	IL4	NA	Interleukin-4#IL-4#B-cell stimulatory factor 1#BSF-1#Lymphocyte stimulatory factor 1#Binetrakin#Pitrakinra	P05112	hsa:3565	1BBN#1BCN#1CYL#1HIJ#1HIK#1HZI#1IAR#1ILL#1ITE#1ITI#1ITL#1ITM#1RCB#2B8U#2B8X#2B8Y#2B8Z#2B90#2B91#2CYK#2D48#2INT#3BPL#3BPN	GO:0005615#GO:0005125#GO:0008083#GO:0005136#GO:0030183#GO:0006968#GO:0006935#GO:0008203#GO:0045189#GO:0043066#GO:0045671#GO:0030890#GO:0048295#GO:0048304#GO:0045348#GO:0045944#GO:0042092	NA	PF00727	NA
瓜蒌	IL10	NA	Interleukin-10#IL-10#Cytokine synthesis inhibitory factor#CSIF	P22301	hsa:3586	1ILK#1INR#1J7V#1LK3#1Y6K#2H24#2ILK	GO:0005615#GO:0005125#GO:0008083#GO:0005141#GO:0006916#GO:0030183#GO:0042100#GO:0007267#GO:0007253#GO:0006954#GO:0030595#GO:0030889#GO:0002740#GO:0045355#GO:0032715#GO:0051045#GO:0045347#GO:0042130#GO:0002904#GO:0050715#GO:0043193#GO:0051091#GO:0032800#GO:0045191#GO:0051384#GO:0042092	NA	PF00726	NA
瓜蒌	ANXA5	ANX5#ENX2#PP4	Annexin A5#Annexin-5#Annexin V#Lipocortin V#Endonexin II#Calphobindin I#CBP-I#Placental anticoagulant protein I#PAP-I#Placental anticoagulant protein 4#PP4#Thromboplastin inhibitor#Vascular anticoagulant-alpha#VAC-alpha#Anchorin CII	P08758	hsa:308	1ANW#1ANX#1AVH#1AVR#1HAK#1HVD#1HVE#1HVF#1HVG#1SAV	GO:0005737#GO:0005509#GO:0005544#GO:0004859#GO:0006916#GO:0007596#GO:0050819#GO:0007165	NA	PF00191	NA
瓜蒌	CCL5	D17S136E#SCYA5	C-C motif chemokine 5#Small-inducible cytokine A5#T-cell-specific protein RANTES#SIS-delta#T cell-specific protein P228#TCP228#Eosinophil chemotactic cytokine#EoCP#RANTES(3-68)#RANTES(4-68)	P13501	hsa:6352	1B3A#1EQT#1HRJ#1RTN#1RTO#1U4L#1U4M#1U4P#1U4R#2VXW	GO:0005615#GO:0042056#GO:0008009#GO:0004871#GO:0007155#GO:0007267#GO:0006874#GO:0006968#GO:0006887#GO:0007186#GO:0006955#GO:0045071#GO:0006979#GO:0009615#GO:0007165	DB02322#DB02353#DB03166	PF00048	NA
瓜蒌	CXCL12	SDF1#SDF1A#SDF1B	Stromal cell-derived factor 1#SDF-1#hSDF-1#C-X-C motif chemokine 12#Pre-B cell growth-stimulating factor#PBSF#Intercrine reduced in hepatomas#IRH#hIRH#SDF-1-beta(3-72)#SDF-1-alpha(3-67)	P48061	hsa:6387	1A15#1QG7#1SDF#1VMC#2J7Z#2K01#2K03#2K04#2K05#2KEC#2KED#2KEE#2NWG#2SDF#3GV3#3HP3	GO:0005615#GO:0008009#GO:0008083#GO:0004871#GO:0008015#GO:0007155#GO:0006874#GO:0006935#GO:0007186#GO:0006955#GO:0090026#GO:0008064#GO:0009615#GO:0007165	DB01234	PF00048	NA
瓜蒌	CCR5	CMKBR5	C-C chemokine receptor type 5#C-C CKR-5#CC-CKR-5#CCR-5#CCR5#HIV-1 fusion coreceptor#CHEMR13#CD195	P51681	hsa:1234	1ND8#1NE0#1OPN#1OPT#1OPW#2RLL	GO:0005768#GO:0009897#GO:0005887#GO:0003779#GO:0016493#GO:0015026#GO:0004435#GO:0007267#GO:0006968#GO:0006935#GO:0007204#GO:0007186#GO:0006955#GO:0006954#GO:0019059#GO:0044419#GO:0007165	DB04835	PF00001	TTDS00326
瓜蒌	CXCR4	NA	C-X-C chemokine receptor type 4#CXC-R4#CXCR-4#Stromal cell-derived factor 1 receptor#SDF-1 receptor#Fusin#Leukocyte-derived seven transmembrane domain receptor#LESTR#LCR1#FB22#NPYRL#HM89#CD184	P61073	hsa:7852	2K03#2K04#2K05	GO:0031252#GO:0009986#GO:0016023#GO:0016021#GO:0005886#GO:0003779#GO:0016493#GO:0016494#GO:0015026#GO:0032027#GO:0000187#GO:0006915#GO:0007204#GO:0007186#GO:0006954#GO:0019059#GO:0044419#GO:0050920#GO:0001666#GO:0009615	DB00452	PF00001	NA
瓜蒌	CCR1	CMKBR1#CMKR1#SCYAR1	C-C chemokine receptor type 1#C-C CKR-1#CC-CKR-1#CCR-1#CCR1#Macrophage inflammatory protein 1-alpha receptor#MIP-1alpha-R#RANTES-R#HM145#LD78 receptor#CD191	P32246	hsa:1230	1Y5D	GO:0005887#GO:0016493#GO:0007155#GO:0007267#GO:0006935#GO:0019221#GO:0007204#GO:0007187#GO:0006955#GO:0006954	NA	PF00001	TTDC00215
瓜蒌	CCL13	MCP4#NCC1#SCYA13	C-C motif chemokine 13#Small-inducible cytokine A13#Monocyte chemoattractant protein 4#Monocyte chemotactic protein 4#MCP-4#CK-beta-10#NCC-1#C-C motif chemokine 13, long chain#C-C motif chemokine 13, medium chain#C-C motif chemokine 13, short chain	Q99616	hsa:6357	2RA4	GO:0005615#GO:0008009#GO:0004871#GO:0007267#GO:0006874#GO:0006935#GO:0006955#GO:0006954#GO:0007165	NA	PF00048	NA
瓜蒌	CCR3	CMKBR3	C-C chemokine receptor type 3#C-C CKR-3#CC-CKR-3#CCR-3#CCR3#CKR3#Eosinophil eotaxin receptor#CD193	P51677	NA	NA	GO:0005887#GO:0007155#GO:0006968#GO:0006935#GO:0007204#GO:0007188#GO:0006954#GO:0044419#GO:0045766	NA	PF00001	TTDC00207
瓜蒌	CCR4	CMKBR4	C-C chemokine receptor type 4#C-C CKR-4#CC-CKR-4#CCR-4#CCR4#K5-5#CD194	P51679	hsa:1233	NA	GO:0005887#GO:0006935#GO:0007204#GO:0007186#GO:0006955#GO:0006954#GO:0007165	NA	PF00001	TTDC00226
瓜蒌	REG1A	PSPS#PSPS1#REG	Lithostathine-1-alpha#Pancreatic stone protein#PSP#Pancreatic thread protein#PTP#Islet of Langerhans regenerating protein#REG#Regenerating islet-derived protein 1-alpha#REG-1-alpha#Regenerating protein I alpha#Islet cells regeneration factor#ICRF	P05451	hsa:5967	1LIT#1QDD	GO:0008083#GO:0005529#GO:0008284	DB03721	PF00059	NA
瓜蒌	MAGI2	ACVRINP1#AIP1#KIAA0705	Membrane-associated guanylate kinase, WW and PDZ domain-containing protein 2#Membrane-associated guanylate kinase inverted 2#MAGI-2#Atrophin-1-interacting protein 1#AIP-1#Atrophin-1-interacting protein A	Q86UL8	hsa:9863	1UEP#1UEQ#1UEW#1UJV#1WFV	GO:0030054#GO:0045202#GO:0019717#GO:0019902	NA	PF00625#PF00595#PF00397	NA
瓜蒌	PPARA	NR1C1#PPAR	Peroxisome proliferator-activated receptor alpha#PPAR-alpha#Nuclear receptor subfamily 1 group C member 1	Q07869	hsa:5465	1I7G#1K7L#1KKQ#2NPA#2P54#2REW#2ZNN#3ET1#3FEI#3G8I	GO:0005634#GO:0008144#GO:0008289#GO:0043565#GO:0003707#GO:0016563#GO:0003700#GO:0008270#GO:0006631#GO:0015908#GO:0032099#GO:0010887#GO:0010553#GO:0010745#GO:0010871#GO:0010891#GO:0032000#GO:0006366	DB00636#DB00641#DB01039#DB01076#DB01241#DB01393#DB01890	PF00104#PF00105	TTDS00340
瓜蒌	LPL	LIPD	Lipoprotein lipase#LPL#EC:3.1.1.34	P06858	hsa:4023	NA	GO:0031225#GO:0042627#GO:0005886#GO:0034361#GO:0008201#GO:0004465#GO:0004620#GO:0005102#GO:0004806#GO:0034371#GO:0006633#GO:0006644#GO:0010886#GO:0010744#GO:0010890#GO:0019433#GO:0070328#GO:0034372	DB00636#DB01083#DB01241	PF00151#PF01477	TTDS00066
瓜蒌	CYP1A1	NA	Cytochrome P450 1A1#EC:1.14.14.1#CYPIA1#Cytochrome P450-P1#Cytochrome P450 form 6#Cytochrome P450-C	P04798	hsa:1543	NA	GO:0005789#GO:0005792#GO:0070330#GO:0009055#GO:0020037#GO:0019825#GO:0070576#GO:0017144#GO:0055114#GO:0042359	NA	PF00067	NA
瓜蒌	UCHL1	NA	Ubiquitin carboxyl-terminal hydrolase isozyme L1#UCH-L1#EC:3.4.19.12#6.-.-.-#Ubiquitin thioesterase L1#Neuron cytoplasmic protein 9.5#PGP 9.5#PGP9.5	P09936	hsa:7345	2ETL	GO:0005634#GO:0004197#GO:0016874#GO:0008242#GO:0043130#GO:0004221#GO:0016579#GO:0006511	NA	PF01088	NA
瓜蒌	EIF6	EIF3A#ITGB4BP#OK/SW-cl.27	Eukaryotic translation initiation factor 6#eIF-6#B4 integrin interactor#CAB#p27(BBP)#B(2)GCN homolog	P56537	hsa:3692	NA	GO:0005737#GO:0005730#GO:0005515#GO:0043022#GO:0003743#GO:0042256#GO:0006412	NA	PF01912	NA
瓜蒌	MPO	NA	Myeloperoxidase#MPO#EC:1.11.1.7#89 kDa myeloperoxidase#84 kDa myeloperoxidase#Myeloperoxidase light chain#Myeloperoxidase heavy chain	P05164	hsa:4353	1CXP#1D2V#1D5L#1D7W#1DNU#1DNW#1MHL#1MYP#3F9P	GO:0005615#GO:0005764#GO:0005634#GO:0030141#GO:0003682#GO:0020037#GO:0008201#GO:0004601#GO:0006916#GO:0006952#GO:0042744#GO:0034374#GO:0055114	DB00535	PF03098	TTDC00199
瓜蒌	PRDX5	ACR1#SBBI10	Peroxiredoxin-5, mitochondrial#EC:1.11.1.15#Peroxiredoxin V#Prx-V#Peroxisomal antioxidant enzyme#PLP#Thioredoxin reductase#Thioredoxin peroxidase PMP20#Antioxidant enzyme B166#AOEB166#TPx type VI#Liver tissue 2D-page spot 71B#Alu corepressor 1	P30044	hsa:25824	1H4O#1HD2#1OC3#1URM#2VL2#2VL3#2VL9	GO:0044445#GO:0005739#GO:0005777#GO:0043027#GO:0004601#GO:0051920#GO:0045454#GO:0034614#GO:0006954#GO:0043066#GO:0055114	DB00995#DB03608#DB03793	PF08534	NA
瓜蒌	FUS	TLS	RNA-binding protein FUS#Oncogene FUS#Oncogene TLS#Translocated in liposarcoma protein#POMp75#75 kDa DNA-pairing protein	P35637	NA	NA	GO:0005634#GO:0003677#GO:0005515#GO:0003723#GO:0008270#GO:0008219#GO:0008380	NA	PF00076#PF00641	NA
瓜蒌	BCL2	NA	Apoptosis regulator Bcl-2	P10415	hsa:596	1G5M#1GJH#1YSW#2O21#2O22#2O2F#2W3L	GO:0005789#GO:0016021#GO:0005741#GO:0031965#GO:0051434#GO:0002020#GO:0046982#GO:0042803#GO:0016563#GO:0008633#GO:0006916#GO:0070059#GO:0042100#GO:0051607#GO:0007565#GO:0006959#GO:0032848#GO:0051902#GO:0043524#GO:0051402#GO:0000209#GO:0046902#GO:0051881#GO:0043497#GO:0043496#GO:0001836#GO:0034097#GO:0042493#GO:0010039#GO:0035094#GO:0009636	DB01065#DB01073#DB01229#DB01248#DB01367	PF00452#PF02180	TTDS00281
瓜蒌	JUN	NA	Transcription factor AP-1#Activator protein 1#AP1#Proto-oncogene c-Jun#V-jun avian sarcoma virus 17 oncogene homolog#p39	P05412	hsa:3725	1A02#1FOS#1JNM#1JUN#1S9K#1T2K	GO:0005829#GO:0010843#GO:0046983#GO:0070412#GO:0005100#GO:0003702#GO:0003700#GO:0008134#GO:0007184#GO:0060395#GO:0006350#GO:0007179	DB00570#DB01029#DB01169	PF00170#PF03957	TTDC00119
瓜蒌	FOS	G0S7	Proto-oncogene c-Fos#Cellular oncogene fos#G0/G1 switch regulatory protein 7	P01100	hsa:2353	1A02#1FOS#1S9K	GO:0010843#GO:0070412#GO:0003704#GO:0003700#GO:0034614#GO:0006306#GO:0006954#GO:0060395#GO:0007179	NA	PF00170	NA
瓜蒌	RAF1	RAF	RAF proto-oncogene serine/threonine-protein kinase#EC:2.7.11.1#Proto-oncogene c-RAF#cRaf#Raf-1	P04049	hsa:5894	1C1Y#1FAQ#1FAR#1GUA#1RFA#3CU8#3LB7	GO:0005829#GO:0005741#GO:0005886#GO:0005524#GO:0046872#GO:0005515#GO:0004674#GO:0004713#GO:0005057#GO:0006915#GO:0008283#GO:0008285#GO:0006468#GO:0007265	DB00398	PF00130#PF07714#PF02196	TTDC00310
瓜蒌	IL8	CXCL8	Interleukin-8#IL-8#C-X-C motif chemokine 8#Monocyte-derived neutrophil chemotactic factor#MDNCF#T-cell chemotactic factor#Neutrophil-activating protein 1#NAP-1#Protein 3-10C#Granulocyte chemotactic protein 1#GCP-1#Monocyte-derived neutrophil-activating peptide#MONAP#Emoctakin#MDNCF-a#IL8/NAP1 form I#GCP/IL-8 protein IV#IL-8(1-77)#MDNCF-b#IL8/NAP1 form II#GCP/IL-8 protein II#(Ala-IL-8)77#IL-8(5-77…	P10145	hsa:3576	1ICW#1IKL#1IKM#1IL8#1ILP#1ILQ#1QE6#1ROD#2IL8#3IL8	GO:0005615#GO:0008009#GO:0005153#GO:0001525#GO:0019722#GO:0007050#GO:0007186#GO:0006955#GO:0050930#GO:0006954#GO:0008285#GO:0042119#GO:0030593#GO:0030155#GO:0045091	DB00641#DB00744#DB01001#DB01009	PF00048	NA
瓜蒌	IL8	CXCL8	Interleukin-8#IL-8#C-X-C motif chemokine 8#Monocyte-derived neutrophil chemotactic factor#MDNCF#T-cell chemotactic factor#Neutrophil-activating protein 1#NAP-1#Protein 3-10C#Granulocyte chemotactic protein 1#GCP-1#Monocyte-derived neutrophil-activating peptide#MONAP#Emoctakin#MDNCF-a#IL8/NAP1 form I#GCP/IL-8 protein IV#IL-8(1-77)#MDNCF-b#IL8/NAP1 form II#GCP/IL-8 protein II#(Ala-IL-8)77#IL-8(5-77…	P10145	hsa:3576	1ICW#1IKL#1IKM#1IL8#1ILP#1ILQ#1QE6#1ROD#2IL8#3IL8	GO:0005615#GO:0008009#GO:0005153#GO:0001525#GO:0019722#GO:0007050#GO:0007186#GO:0006955#GO:0050930#GO:0006954#GO:0008285#GO:0042119#GO:0030593#GO:0030155#GO:0045091	DB00641#DB00744#DB01001#DB01009	PF00048	NA
瓜蒌	UGT1A1	GNT1#UGT1	UDP-glucuronosyltransferase 1-1#UDPGT 1-1#UGT1-01#UGT1.1#UGT1*1#EC:2.4.1.17#UDP-glucuronosyltransferase 1A1#UDP-glucuronosyltransferase 1-A#UGT-1A#UGT1A#Bilirubin-specific UDPGT isozyme 1#hUG-BR1	P22309	hsa:54658	NA	GO:0005789#GO:0005792#GO:0015020#GO:0006789#GO:0007586#GO:0008210	NA	PF00201	NA
瓜蒌	UGT1A6	GNT1#UGT1	UDP-glucuronosyltransferase 1-6#UDPGT 1-6#UGT1-06#UGT1.6#UGT1*6#EC:2.4.1.17#UDP-glucuronosyltransferase 1A6#UDP-glucuronosyltransferase 1-F#UGT-1F#UGT1F#Phenol-metabolizing UDP-glucuronosyltransferase	P19224	hsa:54578	NA	GO:0005789#GO:0016021#GO:0005792#GO:0015020#GO:0006805	NA	PF00201	NA
瓜蒌	SLC6A1	GABATR#GABT1#GAT1	Sodium- and chloride-dependent GABA transporter 1#GAT-1#Solute carrier family 6 member 1	P30531	hsa:6529	NA	GO:0005887#GO:0005332#GO:0005328#GO:0006836#GO:0007268	DB00906#DB00907	PF00209	NA
瓜蒌	IL6	IFNB2	Interleukin-6#IL-6#B-cell stimulatory factor 2#BSF-2#Interferon beta-2#IFN-beta-2#Hybridoma growth factor#CTL differentiation factor#CDF	P05231	hsa:3569	1ALU#1IL6#1N2Q#1P9M#2IL6	GO:0005615#GO:0005896#GO:0005125#GO:0008083#GO:0005138#GO:0006953#GO:0050829#GO:0050830#GO:0051607#GO:0031018#GO:0070091#GO:0002384#GO:0006959#GO:0070102#GO:0002548#GO:0043066#GO:0008285#GO:0045079#GO:0032966#GO:0031175#GO:0001781#GO:0002446#GO:0030168#GO:0002675#GO:0045768#GO:0050871#GO:0032722#GO:0043193#GO:0051024#GO:0032755#GO:0002690#GO:0043410#GO:0045669#GO:0033138#GO:0048661#GO:0042102#GO:…	DB00641#DB01128#DB01169#DB01404	PF00489	TTDC00080
瓜蒌	VCP	NA	Transitional endoplasmic reticulum ATPase#TER ATPase#15S Mg(2+)-ATPase p97 subunit#Valosin-containing protein#VCP	P55072	hsa:7415	3EBB	GO:0005829#GO:0005783#GO:0005792#GO:0005634#GO:0000502#GO:0005524#GO:0016887#GO:0008289#GO:0031593#GO:0019904#GO:0019903#GO:0006919#GO:0006302#GO:0030968#GO:0030433#GO:0032436#GO:0016567#GO:0030970	NA	PF00004#PF02933#PF02359#PF09336	NA
半夏	SLC6A1	GABATR#GABT1#GAT1	Sodium- and chloride-dependent GABA transporter 1#GAT-1#Solute carrier family 6 member 1	P30531	hsa:6529	NA	GO:0005887#GO:0005332#GO:0005328#GO:0006836#GO:0007268	DB00906#DB00907	PF00209	NA
半夏	IL6	IFNB2	Interleukin-6#IL-6#B-cell stimulatory factor 2#BSF-2#Interferon beta-2#IFN-beta-2#Hybridoma growth factor#CTL differentiation factor#CDF	P05231	hsa:3569	1ALU#1IL6#1N2Q#1P9M#2IL6	GO:0005615#GO:0005896#GO:0005125#GO:0008083#GO:0005138#GO:0006953#GO:0050829#GO:0050830#GO:0051607#GO:0031018#GO:0070091#GO:0002384#GO:0006959#GO:0070102#GO:0002548#GO:0043066#GO:0008285#GO:0045079#GO:0032966#GO:0031175#GO:0001781#GO:0002446#GO:0030168#GO:0002675#GO:0045768#GO:0050871#GO:0032722#GO:0043193#GO:0051024#GO:0032755#GO:0002690#GO:0043410#GO:0045669#GO:0033138#GO:0048661#GO:0042102#GO:…	DB00641#DB01128#DB01169#DB01404	PF00489	TTDC00080
半夏	VCP	NA	Transitional endoplasmic reticulum ATPase#TER ATPase#15S Mg(2+)-ATPase p97 subunit#Valosin-containing protein#VCP	P55072	hsa:7415	3EBB	GO:0005829#GO:0005783#GO:0005792#GO:0005634#GO:0000502#GO:0005524#GO:0016887#GO:0008289#GO:0031593#GO:0019904#GO:0019903#GO:0006919#GO:0006302#GO:0030968#GO:0030433#GO:0032436#GO:0016567#GO:0030970	NA	PF00004#PF02933#PF02359#PF09336	NA
茯苓	PLB1	PLB	Phospholipase B1, membrane-associated#Phospholipase B#hPLB#Phospholipase B/lipase#PLB/LIP#Phospholipase A2#EC:3.1.1.4#Lysophospholipase#EC:3.1.1.5	Q6P1J6	NA	NA	GO:0016324#GO:0016021#GO:0004622#GO:0004623#GO:0016042	NA	PF00657	NA
茯苓	BCL2	NA	Apoptosis regulator Bcl-2	P10415	hsa:596	1G5M#1GJH#1YSW#2O21#2O22#2O2F#2W3L	GO:0005789#GO:0016021#GO:0005741#GO:0031965#GO:0051434#GO:0002020#GO:0046982#GO:0042803#GO:0016563#GO:0008633#GO:0006916#GO:0070059#GO:0042100#GO:0051607#GO:0007565#GO:0006959#GO:0032848#GO:0051902#GO:0043524#GO:0051402#GO:0000209#GO:0046902#GO:0051881#GO:0043497#GO:0043496#GO:0001836#GO:0034097#GO:0042493#GO:0010039#GO:0035094#GO:0009636	DB01065#DB01073#DB01229#DB01248#DB01367	PF00452#PF02180	TTDS00281
茯苓	CDKN1A	CAP20#CDKN1#CIP1#MDA6#PIC1#SDI1#WAF1	Cyclin-dependent kinase inhibitor 1#p21#CDK-interacting protein 1#Melanoma differentiation-associated protein 6#MDA-6	P38936	hsa:1026	1AXC#2ZVV#2ZVW	GO:0000307#GO:0005829#GO:0005654#GO:0004861#GO:0046872#GO:0007050#GO:0031668#GO:0006977#GO:0000082#GO:0000086#GO:0008629#GO:0030308#GO:0008285#GO:0042326#GO:0048146#GO:0007265#GO:0010149	NA	PF02234	NA
茯苓	BAD	BBC6#BCL2L8	Bcl2 antagonist of cell death#BAD#Bcl-2-binding component 6#Bcl-2-like protein 8#Bcl2-L-8#Bcl-XL/Bcl-2-associated death promoter	Q92934	hsa:572	1G5J	GO:0005829#GO:0005741#GO:0019901#GO:0008633#GO:0008624	NA	PF10514	NA
茯苓	CASP9	MCH6	Caspase-9#CASP-9#EC:3.4.22.62#ICE-like apoptotic protease 6#ICE-LAP6#Apoptotic protease Mch-6#Apoptotic protease-activating factor 3#APAF-3#Caspase-9 subunit p35#Caspase-9 subunit p10	P55211	hsa:842	1JXQ#1NW9#2AR9#3D9T#3YGS	GO:0005829#GO:0004197#GO:0008047#GO:0005515#GO:0008635#GO:0006508	NA	PF00619#PF00656	NA
茯苓	CASP3	CPP32	Caspase-3#CASP-3#EC:3.4.22.56#Apopain#Cysteine protease CPP32#CPP-32#Protein Yama#SREBP cleavage activity 1#SCA-1#Caspase-3 subunit p17#Caspase-3 subunit p12	P42574	hsa:836	1CP3#1GFW#1I3O#1NME#1NMQ#1NMS#1PAU#1QX3#1RE1#1RHJ#1RHK#1RHM#1RHQ#1RHR#1RHU#2C1E#2C2K#2C2M#2C2O#2CDR#2CJX#2CJY#2CNK#2CNL#2CNN#2CNO#2DKO#2H5I#2H5J#2H65#2J30#2J31#2J32#2J33#3DEH#3DEI#3DEJ#3DEK#3EDQ#3GJQ#3GJR#3GJS#3GJT#3H0E#3ITN	GO:0005829#GO:0005739#GO:0005654#GO:0005886#GO:0004197#GO:0005515#GO:0043066#GO:0030264#GO:0006508#GO:0034612	DB00641#DB01017#DB01065#DB03124	PF00656	NA
茯苓	AHCYL1	DCAL#XPVKONA	Putative adenosylhomocysteinase 2#AdoHcyase 2#EC:3.3.1.1#S-adenosyl-L-homocysteine hydrolase 2#S-adenosylhomocysteine hydrolase-like protein 1#DC-expressed AHCY-like molecule	O43865	hsa:10768	NA	GO:0005783#GO:0004013#GO:0005488#GO:0006730	NA	PF05221#PF00670	NA
茯苓	DHCR7	D7SR	7-dehydrocholesterol reductase#7-DHC reductase#EC:1.3.1.21#Sterol Delta(7)-reductase#Putative sterol reductase SR-2	Q9UBM7	hsa:1717	NA	GO:0005789#GO:0016021#GO:0005640#GO:0047598#GO:0005515#GO:0006695#GO:0055114	DB00157	PF01222	NA
陈皮	VEGFA	VEGF	Vascular endothelial growth factor A#VEGF-A#Vascular permeability factor#VPF	P15692	hsa:7422	1BJ1#1CZ8#1FLT#1KAT#1KMX#1MJV#1MKG#1MKK#1QTY#1TZH#1TZI#1VGH#1VPF#1VPP#2FJG#2FJH#2QR0#2VGH#2VPF#3BDY	GO:0009986#GO:0005615#GO:0016020#GO:0031093#GO:0043498#GO:0005125#GO:0050840#GO:0001968#GO:0008083#GO:0008201#GO:0005161#GO:0046982#GO:0042803#GO:0043183#GO:0043184#GO:0071456#GO:0050930#GO:0048008#GO:0045766#GO:0043536#GO:0051781#GO:0001938#GO:0002687#GO:0030949#GO:0008360#GO:0001570	DB00112#DB00641#DB01017#DB01076#DB01120#DB01136#DB01270#DB01381	PF00341	NA
陈皮	CASP3	CPP32	Caspase-3#CASP-3#EC:3.4.22.56#Apopain#Cysteine protease CPP32#CPP-32#Protein Yama#SREBP cleavage activity 1#SCA-1#Caspase-3 subunit p17#Caspase-3 subunit p12	P42574	hsa:836	1CP3#1GFW#1I3O#1NME#1NMQ#1NMS#1PAU#1QX3#1RE1#1RHJ#1RHK#1RHM#1RHQ#1RHR#1RHU#2C1E#2C2K#2C2M#2C2O#2CDR#2CJX#2CJY#2CNK#2CNL#2CNN#2CNO#2DKO#2H5I#2H5J#2H65#2J30#2J31#2J32#2J33#3DEH#3DEI#3DEJ#3DEK#3EDQ#3GJQ#3GJR#3GJS#3GJT#3H0E#3ITN	GO:0005829#GO:0005739#GO:0005654#GO:0005886#GO:0004197#GO:0005515#GO:0043066#GO:0030264#GO:0006508#GO:0034612	DB00641#DB01017#DB01065#DB03124	PF00656	NA
陈皮	EIF4G1	EIF4F#EIF4G#EIF4GI	Eukaryotic translation initiation factor 4 gamma 1#eIF-4-gamma 1#eIF-4G 1#eIF-4G1#p220	Q04637	NA	1LJ2#1UG3	GO:0005829#GO:0016281#GO:0005515#GO:0003723#GO:0003743#GO:0044419#GO:0006446#GO:0016070#GO:0006412	NA	PF02847#PF02854#PF02020	NA
陈皮	CYP1A1	NA	Cytochrome P450 1A1#EC:1.14.14.1#CYPIA1#Cytochrome P450-P1#Cytochrome P450 form 6#Cytochrome P450-C	P04798	hsa:1543	NA	GO:0005789#GO:0005792#GO:0070330#GO:0009055#GO:0020037#GO:0019825#GO:0070576#GO:0017144#GO:0055114#GO:0042359	NA	PF00067	NA
陈皮	HSPA5	GRP78	78 kDa glucose-regulated protein#GRP-78#Heat shock 70 kDa protein 5#Immunoglobulin heavy chain-binding protein#BiP#Endoplasmic reticulum lumenal Ca(2+)-binding protein grp78	P11021	hsa:3309	3IUC	GO:0009986#GO:0005788#GO:0005793#GO:0030176#GO:0042470#GO:0005634#GO:0048471#GO:0005524#GO:0005509#GO:0043027#GO:0051087#GO:0030674#GO:0051082#GO:0006916#GO:0042149#GO:0030968#GO:0030433#GO:0043154#GO:0060904	DB00025	PF00012	NA
陈皮	HMOX1	HO#HO1	Heme oxygenase 1#HO-1#EC:1.14.99.3	P09601	hsa:3162	1N3U#1N45#1NI6#1OYK#1OYL#1OZE#1OZL#1OZR#1OZW#1S13#1S8C#1T5P#1TWN#1TWR#1XJZ#1XK0#1XK1#1XK2#1XK3#3CZY#3HOK#3K4F	GO:0005783#GO:0005615#GO:0005792#GO:0019899#GO:0020037#GO:0004392#GO:0042803#GO:0004871#GO:0001525#GO:0006916#GO:0008219#GO:0001935#GO:0034101#GO:0007588#GO:0002246#GO:0042167#GO:0006788#GO:0055072#GO:0034383#GO:0002686#GO:0048662#GO:0055114#GO:0045080#GO:0043123#GO:0048661#GO:0045909#GO:0051260#GO:0007243#GO:0045765#GO:0043619#GO:0042542#GO:0035094#GO:0014806	DB00157#DB02073#DB02468#DB03014#DB03906#DB04803	PF01126	TTDC00134
陈皮	CDK2	NA	Cell division protein kinase 2#EC:2.7.11.22#p33 protein kinase	P24941	hsa:1017	1AQ1#1B38#1B39#1BUH#1CKP#1DI8#1DM2#1E1V#1E1X#1E9H#1F5Q#1FIN#1FQ1#1FVT#1FVV#1G5S#1GIH#1GII#1GIJ#1GY3#1GZ8#1H00#1H01#1H07#1H08#1H0V#1H0W#1H1P#1H1Q#1H1R#1H1S#1H24#1H25#1H26#1H27#1H28#1HCK#1HCL#1JST#1JSU#1JSV#1JVP#1KE5#1KE6#1KE7#1KE8#1KE9#1OGU#1OI9#1OIQ#1OIR#1OIT#1OIU#1OIY#1OKV#1OKW#1OL1#1OL2#1P2A#1P5E#1PF8#1PKD#1PW2#1PXI#1PXJ#1PXK#1PXL#1PXM#1PXN#1PXO#1PXP#1PYE#1QMZ#1R78#1URC#1URW#1V1K#1VYW#1VYZ#1W0X…	GO:0000307#GO:0005829#GO:0005524#GO:0004693#GO:0042802#GO:0051301#GO:0006260#GO:0000086#GO:0007067#GO:0008284#GO:0007265#GO:0006275#GO:0007089	DB01769#DB01867#DB01888#DB02010#DB02091#DB02116#DB02197#DB02297#DB02407#DB02538#DB02603#DB02647#DB02733#DB02833#DB02898#DB02915#DB02950#DB02963#DB02973#DB03019#DB03307#DB03365#DB03428#DB03490#DB03496#DB03583#DB03663#DB03737#DB03801#DB04006#DB04101#DB04186#DB04288#DB04407#DB04518#DB04607#DB04662#DB04669	PF00069	TTDC00088
陈皮	CDK4	NA	Cell division protein kinase 4#EC:2.7.11.22#Cyclin-dependent kinase 4#PSK-J3	P11802	hsa:1019	1LD2#2W96#2W99#2W9F#2W9Z#3G33	GO:0000307#GO:0005829#GO:0005524#GO:0004693#GO:0005515#GO:0051301#GO:0000082#GO:0048146#GO:0006468#GO:0010468	DB02733#DB03496	PF00069	TTDC00165
陈皮	CDKN1A	CAP20#CDKN1#CIP1#MDA6#PIC1#SDI1#WAF1	Cyclin-dependent kinase inhibitor 1#p21#CDK-interacting protein 1#Melanoma differentiation-associated protein 6#MDA-6	P38936	hsa:1026	1AXC#2ZVV#2ZVW	GO:0000307#GO:0005829#GO:0005654#GO:0004861#GO:0046872#GO:0007050#GO:0031668#GO:0006977#GO:0000082#GO:0000086#GO:0008629#GO:0030308#GO:0008285#GO:0042326#GO:0048146#GO:0007265#GO:0010149	NA	PF02234	NA
陈皮	EIF6	EIF3A#ITGB4BP#OK/SW-cl.27	Eukaryotic translation initiation factor 6#eIF-6#B4 integrin interactor#CAB#p27(BBP)#B(2)GCN homolog	P56537	hsa:3692	NA	GO:0005737#GO:0005730#GO:0005515#GO:0043022#GO:0003743#GO:0042256#GO:0006412	NA	PF01912	NA
陈皮	ELANE	ELA2	Neutrophil elastase#EC:3.4.21.37#Elastase-2#PMN elastase#Bone marrow serine protease#Medullasin#Human leukocyte elastase#HLE	P08246	hsa:1991	1B0F#1H1B#1HNE#1PPF#1PPG#2RG3#2Z7F	GO:0009986#GO:0005576#GO:0030141#GO:0051635#GO:0019955#GO:0008201#GO:0004252#GO:0006874#GO:0045079#GO:0050922#GO:0050728#GO:0045415#GO:0045416#GO:0043406#GO:0048661#GO:0030163#GO:0006508#GO:0009411	DB00019#DB00058#DB00099#DB02341#DB03925#DB03965	PF00089	TTDS00448
陈皮	RELA	NFKB3	Transcription factor p65#Nuclear factor NF-kappa-B p65 subunit#Nuclear factor of kappa light polypeptide gene enhancer in B-cells 3	Q04206	hsa:5970	1NFI#2O61#3GUT	GO:0005829#GO:0005667#GO:0042802#GO:0051059#GO:0042301#GO:0010843#GO:0019901#GO:0047485#GO:0003705#GO:0016563#GO:0033613#GO:0016564#GO:0070491#GO:0006916#GO:0006968#GO:0019221#GO:0051607#GO:0006954#GO:0044419#GO:0031293#GO:0032582#GO:0070431#GO:0043123#GO:0051092#GO:0045944#GO:0070555#GO:0010224#GO:0006350	NA	PF00554	NA
陈皮	IL8	CXCL8	Interleukin-8#IL-8#C-X-C motif chemokine 8#Monocyte-derived neutrophil chemotactic factor#MDNCF#T-cell chemotactic factor#Neutrophil-activating protein 1#NAP-1#Protein 3-10C#Granulocyte chemotactic protein 1#GCP-1#Monocyte-derived neutrophil-activating peptide#MONAP#Emoctakin#MDNCF-a#IL8/NAP1 form I#GCP/IL-8 protein IV#IL-8(1-77)#MDNCF-b#IL8/NAP1 form II#GCP/IL-8 protein II#(Ala-IL-8)77#IL-8(5-77…	P10145	hsa:3576	1ICW#1IKL#1IKM#1IL8#1ILP#1ILQ#1QE6#1ROD#2IL8#3IL8	GO:0005615#GO:0008009#GO:0005153#GO:0001525#GO:0019722#GO:0007050#GO:0007186#GO:0006955#GO:0050930#GO:0006954#GO:0008285#GO:0042119#GO:0030593#GO:0030155#GO:0045091	DB00641#DB00744#DB01001#DB01009	PF00048	NA
陈皮	CD40	TNFRSF5	Tumor necrosis factor receptor superfamily member 5#CD40L receptor#B-cell surface antigen CD40#Bp50#CDw40#CD40	P25942	hsa:958	1CDF#1CZZ#1D00#1FLL#1LB6	GO:0005576#GO:0005887#GO:0019899#GO:0004872#GO:0042100#GO:0006954#GO:0030168#GO:0043123#GO:0006461	DB00641	PF00020	TTDC00188
陈皮	CD80	CD28LG#CD28LG1#LAB7	T-lymphocyte activation antigen CD80#Activation B7-1 antigen#CTLA-4 counter-receptor B7.1#B7#BB1#CD80	P33681	hsa:941	1DR9#1I8L	GO:0016021#GO:0015026#GO:0005515#GO:0016563#GO:0007267#GO:0044419#GO:0007242#GO:0045425#GO:0045086#GO:0050731#GO:0009967#GO:0045627#GO:0045941#GO:0042110	DB01281	PF08205#PF07686	TTDS00453
陈皮	CD86	CD28LG2	T-lymphocyte activation antigen CD86#Activation B7-2 antigen#CTLA-4 counter-receptor B7.2#B70#FUN-1#BU63#CD86	P42081	hsa:942	1I85#1NCN	GO:0016021#GO:0015026#GO:0005515#GO:0016563#GO:0007267#GO:0006955#GO:0044419#GO:0008284#GO:0045086#GO:0045404#GO:0043017#GO:0045630#GO:0045941	DB01281	PF07686	TTDS00490
陈皮	IL6	IFNB2	Interleukin-6#IL-6#B-cell stimulatory factor 2#BSF-2#Interferon beta-2#IFN-beta-2#Hybridoma growth factor#CTL differentiation factor#CDF	P05231	hsa:3569	1ALU#1IL6#1N2Q#1P9M#2IL6	GO:0005615#GO:0005896#GO:0005125#GO:0008083#GO:0005138#GO:0006953#GO:0050829#GO:0050830#GO:0051607#GO:0031018#GO:0070091#GO:0002384#GO:0006959#GO:0070102#GO:0002548#GO:0043066#GO:0008285#GO:0045079#GO:0032966#GO:0031175#GO:0001781#GO:0002446#GO:0030168#GO:0002675#GO:0045768#GO:0050871#GO:0032722#GO:0043193#GO:0051024#GO:0032755#GO:0002690#GO:0043410#GO:0045669#GO:0033138#GO:0048661#GO:0042102#GO:…	DB00641#DB01128#DB01169#DB01404	PF00489	TTDC00080
陈皮	PTGS2	COX2	Prostaglandin G/H synthase 2#EC:1.14.99.1#Cyclooxygenase-2#COX-2#Prostaglandin-endoperoxide synthase 2#Prostaglandin H2 synthase 2#PGH synthase 2#PGHS-2#PHS II	P35354	hsa:5743	1V0X	GO:0005788#GO:0005789#GO:0005792#GO:0005634#GO:0020037#GO:0016702#GO:0004601#GO:0004666#GO:0006928#GO:0019371#GO:0055114#GO:0008217#GO:0050727#GO:0006979	DB00154#DB00159#DB00244#DB00316#DB00328#DB00461#DB00465#DB00469#DB00480#DB00482#DB00500#DB00533#DB00573#DB00580#DB00586#DB00605#DB00712#DB00749#DB00784#DB00788#DB00812#DB00814#DB00821#DB00861#DB00870#DB00936#DB00939#DB00945#DB00963#DB00991#DB01009#DB01014#DB01041#DB01050#DB01188#DB01240#DB01283#DB01399#DB01404#DB01600#DB01628#DB02709#DB04743	PF03098	TTDS00041
陈皮	AKT1	PKB#RAC	RAC-alpha serine/threonine-protein kinase#EC:2.7.11.1#RAC-PK-alpha#Protein kinase B#PKB#Proto-oncogene c-Akt	P31749	hsa:207	1H10#1UNP#1UNQ#1UNR#2UVM#2UZR#2UZS#3CQU#3CQW	GO:0005829#GO:0005654#GO:0005886#GO:0005524#GO:0019899#GO:0042802#GO:0030235#GO:0005547#GO:0043325#GO:0004674#GO:0008633#GO:0006924#GO:0007186#GO:0005978#GO:0008286#GO:0048009#GO:0031999#GO:0010748#GO:0006469#GO:0006809#GO:0018105#GO:0030307#GO:0031659#GO:0090004#GO:0045600#GO:0046326#GO:0045725#GO:0046889#GO:0045429#GO:0051000#GO:0046777#GO:0000060#GO:0010975#GO:0006417#GO:0034405#GO:0009408#GO:…	DB00171#DB01169#DB01863	PF00169#PF00069#PF00433	TTDC00132
陈皮	DUOX2	LNOX2#THOX2	Dual oxidase 2#EC:1.6.3.1#1.11.1.-#NADPH oxidase/peroxidase DUOX2#NADPH thyroid oxidase 2#Large NOX 2#Long NOX 2#Thyroid oxidase 2#NADH/NADPH thyroid oxidase p138-tox#p138 thyroid oxidase	Q9NRD8	hsa:50506	NA	GO:0016324#GO:0016021#GO:0005509#GO:0009055#GO:0050660#GO:0020037#GO:0016174#GO:0004601#GO:0042335#GO:0019221#GO:0042446#GO:0042744#GO:0055114#GO:0051591#GO:0009615	NA	PF03098#PF00036#PF08022#PF01794#PF08030	NA
陈皮	KATNA1	NA	Katanin p60 ATPase-containing subunit A1#Katanin p60 subunit A1#EC:3.6.4.3#p60 katanin	O75449	hsa:11104	NA	GO:0005874#GO:0000922#GO:0005524#GO:0008017#GO:0008568#GO:0046982#GO:0051301#GO:0051329#GO:0007067	NA	PF00004#PF09336	NA
陈皮	ADORA2A	ADORA2	Adenosine receptor A2a	P29274	hsa:135	1MMH#1UPE#3EML	GO:0005887#GO:0005624#GO:0006915#GO:0007596#GO:0006171#GO:0006968#GO:0006954#GO:0006909#GO:0007600#GO:0007169	DB00061#DB00201#DB00277#DB04932	PF00001	TTDS00187
陈皮	NOS2	NOS2A	Nitric oxide synthase, inducible#EC:1.14.13.39#Inducible NO synthase#Inducible NOS#iNOS#NOS type II#Hepatocyte NOS#HEP-NOS	P35228	hsa:4843	1NSI#2NSI#3E7G#3EJ8#3HR4#4NOS	GO:0005829#GO:0005634#GO:0034618#GO:0005516#GO:0050660#GO:0010181#GO:0020037#GO:0050661#GO:0004517#GO:0042803#GO:0034617#GO:0006527#GO:0050829#GO:0002227#GO:0006809#GO:0055114#GO:0051712#GO:0001912#GO:0043457#GO:0050796#GO:0006801	DB00125#DB00155#DB00741#DB01234#DB01686#DB02234#DB02539#DB02692#DB03014	PF00667#PF00258#PF00175#PF02898	TTDS00337
陈皮	PTGS2	COX2	Prostaglandin G/H synthase 2#EC:1.14.99.1#Cyclooxygenase-2#COX-2#Prostaglandin-endoperoxide synthase 2#Prostaglandin H2 synthase 2#PGH synthase 2#PGHS-2#PHS II	P35354	hsa:5743	1V0X	GO:0005788#GO:0005789#GO:0005792#GO:0005634#GO:0020037#GO:0016702#GO:0004601#GO:0004666#GO:0006928#GO:0019371#GO:0055114#GO:0008217#GO:0050727#GO:0006979	DB00154#DB00159#DB00244#DB00316#DB00328#DB00461#DB00465#DB00469#DB00480#DB00482#DB00500#DB00533#DB00573#DB00580#DB00586#DB00605#DB00712#DB00749#DB00784#DB00788#DB00812#DB00814#DB00821#DB00861#DB00870#DB00936#DB00939#DB00945#DB00963#DB00991#DB01009#DB01014#DB01041#DB01050#DB01188#DB01240#DB01283#DB01399#DB01404#DB01600#DB01628#DB02709#DB04743	PF03098	TTDS00041
陈皮	ICAM1	NA	Intercellular adhesion molecule 1#ICAM-1#Major group rhinovirus receptor#CD54	P05362	hsa:3383	1D3E#1D3I#1D3L#1IAM#1IC1#1IJ4#1MQ8#1P53#1Z7Z#2OZ4	GO:0005737#GO:0005615#GO:0005887#GO:0005178#GO:0004888#GO:0051856#GO:0007157#GO:0007159#GO:0050900#GO:0022614#GO:0002693#GO:0001910#GO:0002291#GO:0046813	DB00108#DB00641	PF03921	TTDC00192
陈皮	VCAM1	L1CAM	Vascular cell adhesion protein 1#V-CAM 1#VCAM-1#INCAM-100#CD106	P19320	hsa:7412	1IJ9#1VCA#1VSC	GO:0045177#GO:0009897#GO:0005615#GO:0030175#GO:0016021#GO:0005902#GO:0050839#GO:0005178#GO:0030183#GO:0007157#GO:0044419#GO:0050901#GO:0022614#GO:0042102	DB01136	PF05790#PF00047	NA
陈皮	BAX	BCL2L4	Apoptosis regulator BAX#Bcl-2-like protein 4#Bcl2-L-4	Q07812	hsa:581	1F16#2G5B#2K7W	GO:0005829#GO:0005789#GO:0005741#GO:0005757#GO:0051434#GO:0008289#GO:0046982#GO:0042803#GO:0008635#GO:0001783#GO:0006922#GO:0006309#GO:0010248#GO:0008624#GO:0008629#GO:0046674#GO:0043653#GO:0008053#GO:0008634#GO:0030264#GO:0043525#GO:0051260#GO:0051881#GO:0043497#GO:0043496#GO:0001836#GO:0032976#GO:0009636#GO:0006927	NA	PF00452	NA
陈皮	CASP3	CPP32	Caspase-3#CASP-3#EC:3.4.22.56#Apopain#Cysteine protease CPP32#CPP-32#Protein Yama#SREBP cleavage activity 1#SCA-1#Caspase-3 subunit p17#Caspase-3 subunit p12	P42574	hsa:836	1CP3#1GFW#1I3O#1NME#1NMQ#1NMS#1PAU#1QX3#1RE1#1RHJ#1RHK#1RHM#1RHQ#1RHR#1RHU#2C1E#2C2K#2C2M#2C2O#2CDR#2CJX#2CJY#2CNK#2CNL#2CNN#2CNO#2DKO#2H5I#2H5J#2H65#2J30#2J31#2J32#2J33#3DEH#3DEI#3DEJ#3DEK#3EDQ#3GJQ#3GJR#3GJS#3GJT#3H0E#3ITN	GO:0005829#GO:0005739#GO:0005654#GO:0005886#GO:0004197#GO:0005515#GO:0043066#GO:0030264#GO:0006508#GO:0034612	DB00641#DB01017#DB01065#DB03124	PF00656	NA
陈皮	TIAM2	KIAA2016#STEF	T-lymphoma invasion and metastasis-inducing protein 2#TIAM-2#SIF and TIAM1-like exchange factor	Q8IVF5	hsa:26230	NA	GO:0005829#GO:0030175#GO:0030426#GO:0030027#GO:0005515#GO:0005057#GO:0005089#GO:0006915#GO:0008624#GO:0007242#GO:0035023	NA	PF00595#PF00169#PF00621	NA
陈皮	PTGS2	COX2	Prostaglandin G/H synthase 2#EC:1.14.99.1#Cyclooxygenase-2#COX-2#Prostaglandin-endoperoxide synthase 2#Prostaglandin H2 synthase 2#PGH synthase 2#PGHS-2#PHS II	P35354	hsa:5743	1V0X	GO:0005788#GO:0005789#GO:0005792#GO:0005634#GO:0020037#GO:0016702#GO:0004601#GO:0004666#GO:0006928#GO:0019371#GO:0055114#GO:0008217#GO:0050727#GO:0006979	DB00154#DB00159#DB00244#DB00316#DB00328#DB00461#DB00465#DB00469#DB00480#DB00482#DB00500#DB00533#DB00573#DB00580#DB00586#DB00605#DB00712#DB00749#DB00784#DB00788#DB00812#DB00814#DB00821#DB00861#DB00870#DB00936#DB00939#DB00945#DB00963#DB00991#DB01009#DB01014#DB01041#DB01050#DB01188#DB01240#DB01283#DB01399#DB01404#DB01600#DB01628#DB02709#DB04743	PF03098	TTDS00041
陈皮	PRKCB	PKCB#PRKCB1	Protein kinase C beta type#PKC-beta#PKC-B#EC:2.7.11.13	P05771	hsa:5579	2I0E	GO:0005829#GO:0005886#GO:0005524#GO:0005515#GO:0004697#GO:0008270#GO:0007242#GO:0042953#GO:0006468	DB00163	PF00130#PF00168#PF00069#PF00433	TTDC00163
陈皮	TNF	TNFA#TNFSF2	Tumor necrosis factor#TNF-alpha#Tumor necrosis factor ligand superfamily member 2#TNF-a#Cachectin#Tumor necrosis factor, membrane form#Tumor necrosis factor, soluble form	P01375	hsa:7124	1A8M#1TNF#2AZ5#2E7A#2TUN#2ZJC#2ZPX#3IT8#3L9J#4TSV#5TSW	GO:0009897#GO:0005615#GO:0005887#GO:0045121#GO:0001891#GO:0055037#GO:0005125#GO:0042802#GO:0010843#GO:0016563#GO:0016564#GO:0005164#GO:0006919#GO:0000187#GO:0006916#GO:0002439#GO:0060555#GO:0050901#GO:0070265#GO:0002740#GO:0032582#GO:0032715#GO:0050995#GO:0045071#GO:0060559#GO:0045080#GO:0032722#GO:0050715#GO:0043193#GO:0034116#GO:0043123#GO:0051044#GO:0042346#GO:0051092#GO:0045429#GO:0001934#GO:…	DB00005#DB00051#DB00065#DB00608#DB00640#DB00641#DB00704#DB01041#DB01076#DB01232#DB01296#DB01366#DB01407#DB01411#DB01427	PF00229	TTDS00131
陈皮	IL10	NA	Interleukin-10#IL-10#Cytokine synthesis inhibitory factor#CSIF	P22301	hsa:3586	1ILK#1INR#1J7V#1LK3#1Y6K#2H24#2ILK	GO:0005615#GO:0005125#GO:0008083#GO:0005141#GO:0006916#GO:0030183#GO:0042100#GO:0007267#GO:0007253#GO:0006954#GO:0030595#GO:0030889#GO:0002740#GO:0045355#GO:0032715#GO:0051045#GO:0045347#GO:0042130#GO:0002904#GO:0050715#GO:0043193#GO:0051091#GO:0032800#GO:0045191#GO:0051384#GO:0042092	NA	PF00726	NA
陈皮	PTEN	MMAC1#TEP1	Phosphatidylinositol-3,4,5-trisphosphate 3-phosphatase and dual-specificity protein phosphatase PTEN#EC:3.1.3.67#EC:3.1.3.16#EC:3.1.3.48#Phosphatase and tensin homolog#Mutated in multiple advanced cancers 1	P60484	hsa:5728	1D5R	GO:0005829#GO:0005634#GO:0051717#GO:0008289#GO:0000287#GO:0030165#GO:0016314#GO:0051800#GO:0004438#GO:0004722#GO:0004725#GO:0008138#GO:0006915#GO:0008283#GO:0007417#GO:0006917#GO:0046855#GO:0030336#GO:0008285#GO:0051895#GO:0051898#GO:0046856#GO:0006470#GO:0000079#GO:0010975#GO:0031647	NA	PF00782#PF10409	NA
陈皮	GUSBP1	SMA3	Putative beta-glucuronidase-like protein SMA3	Q15486	NA	NA	GO:0004553#GO:0005975#GO:0007399#GO:0001501	NA	NA	NA
陈皮	COL1A1	NA	Collagen alpha-1(I) chain#Alpha-1 type I collagen	P02452	hsa:1277	1Q7D#3EJH	GO:0005584#GO:0005886#GO:0042802#GO:0048407#GO:0001568#GO:0032964#GO:0030199#GO:0048706#GO:0007605#GO:0043589#GO:0034505#GO:0007601	DB00039#DB00048	PF01410#PF01391#PF00093	NA
陈皮	SLC22A5	OCTN2	Solute carrier family 22 member 5#Organic cation/carnitine transporter 2#High-affinity sodium-dependent carnitine cotransporter	O76082	hsa:6584	NA	GO:0016324#GO:0031526#GO:0016021#GO:0005524#GO:0015226#GO:0015238#GO:0030165#GO:0015293#GO:0015879#GO:0015893#GO:0060731#GO:0052106#GO:0006814#GO:0070715	DB00583	PF00083	NA
陈皮	BCL2	NA	Apoptosis regulator Bcl-2	P10415	hsa:596	1G5M#1GJH#1YSW#2O21#2O22#2O2F#2W3L	GO:0005789#GO:0016021#GO:0005741#GO:0031965#GO:0051434#GO:0002020#GO:0046982#GO:0042803#GO:0016563#GO:0008633#GO:0006916#GO:0070059#GO:0042100#GO:0051607#GO:0007565#GO:0006959#GO:0032848#GO:0051902#GO:0043524#GO:0051402#GO:0000209#GO:0046902#GO:0051881#GO:0043497#GO:0043496#GO:0001836#GO:0034097#GO:0042493#GO:0010039#GO:0035094#GO:0009636	DB01065#DB01073#DB01229#DB01248#DB01367	PF00452#PF02180	TTDS00281
陈皮	PCYT1A	CTPCT#PCYT1	Choline-phosphate cytidylyltransferase A#EC:2.7.7.15#Phosphorylcholine transferase A#CTP:phosphocholine cytidylyltransferase A#CCT A#CT A#CCT-alpha	P49585	hsa:5130	NA	GO:0005829#GO:0016020#GO:0005625#GO:0004105#GO:0008654	DB00122	PF01467	NA
陈皮	FLT4	NA	Vascular endothelial growth factor receptor 3#VEGFR-3#EC:2.7.10.1#Tyrosine-protein kinase receptor FLT4#Fms-like tyrosine kinase 4#FLT-4	P35916	hsa:2324	NA	GO:0005887#GO:0005524#GO:0019838#GO:0005021#GO:0008284#GO:0006468#GO:0048010	DB00398#DB01268	PF07714	TTDC00290
陈皮	EIF4E	EIF4EL1#EIF4F	Eukaryotic translation initiation factor 4E#eIF-4E#eIF4E#mRNA cap-binding protein#eIF-4F 25 kDa subunit	P06730	NA	1IPB#1IPC#1WKW#2GPQ#2V8W#2V8X#2V8Y	GO:0005829#GO:0016281#GO:0005515#GO:0000339#GO:0003743#GO:0044419#GO:0006417#GO:0006413	DB01649#DB02716	PF01652	TTDC00228
陈皮	FGF2	FGFB	Heparin-binding growth factor 2#HBGF-2#Basic fibroblast growth factor#BFGF	P09038	hsa:2247	1BAS#1BFB#1BFC#1BFF#1BFG#1BLA#1BLD#1CVS#1EV2#1FGA#1FQ9#1II4#1IIL#2BFH#2FGF#4FGF	GO:0005615#GO:0005104#GO:0008083#GO:0008201#GO:0000187#GO:0001658#GO:0002042#GO:0006935#GO:0060591#GO:0008543#GO:0043537#GO:0060548#GO:0043536#GO:0060045#GO:0051781#GO:0042660#GO:0070374#GO:0007265	DB00686#DB03131#DB03935#DB03959#DB03981	PF00167	NA
陈皮	OR1D2	OLFR1	Olfactory receptor 1D2#Olfactory receptor OR17-6#Olfactory receptor-like protein HGMP07E#Olfactory receptor 17-4#OR17-4	P34982	hsa:4991	NA	GO:0005887#GO:0004984#GO:0006928#GO:0006935#GO:0007186#GO:0000060#GO:0007608#GO:0007165#GO:0007338	NA	PF00001	NA
陈皮	CASP3	CPP32	Caspase-3#CASP-3#EC:3.4.22.56#Apopain#Cysteine protease CPP32#CPP-32#Protein Yama#SREBP cleavage activity 1#SCA-1#Caspase-3 subunit p17#Caspase-3 subunit p12	P42574	hsa:836	1CP3#1GFW#1I3O#1NME#1NMQ#1NMS#1PAU#1QX3#1RE1#1RHJ#1RHK#1RHM#1RHQ#1RHR#1RHU#2C1E#2C2K#2C2M#2C2O#2CDR#2CJX#2CJY#2CNK#2CNL#2CNN#2CNO#2DKO#2H5I#2H5J#2H65#2J30#2J31#2J32#2J33#3DEH#3DEI#3DEJ#3DEK#3EDQ#3GJQ#3GJR#3GJS#3GJT#3H0E#3ITN	GO:0005829#GO:0005739#GO:0005654#GO:0005886#GO:0004197#GO:0005515#GO:0043066#GO:0030264#GO:0006508#GO:0034612	DB00641#DB01017#DB01065#DB03124	PF00656	NA
陈皮	CYP2B6	NA	Cytochrome P450 2B6#EC:1.14.14.1#CYPIIB6#Cytochrome P450 IIB1	P20813	hsa:1555	3IBD	GO:0005789#GO:0005792#GO:0070330#GO:0009055#GO:0020037#GO:0019825#GO:0042180#GO:0042738#GO:0055114#GO:0008202	NA	PF00067	NA
陈皮	TNF	TNFA#TNFSF2	Tumor necrosis factor#TNF-alpha#Tumor necrosis factor ligand superfamily member 2#TNF-a#Cachectin#Tumor necrosis factor, membrane form#Tumor necrosis factor, soluble form	P01375	hsa:7124	1A8M#1TNF#2AZ5#2E7A#2TUN#2ZJC#2ZPX#3IT8#3L9J#4TSV#5TSW	GO:0009897#GO:0005615#GO:0005887#GO:0045121#GO:0001891#GO:0055037#GO:0005125#GO:0042802#GO:0010843#GO:0016563#GO:0016564#GO:0005164#GO:0006919#GO:0000187#GO:0006916#GO:0002439#GO:0060555#GO:0050901#GO:0070265#GO:0002740#GO:0032582#GO:0032715#GO:0050995#GO:0045071#GO:0060559#GO:0045080#GO:0032722#GO:0050715#GO:0043193#GO:0034116#GO:0043123#GO:0051044#GO:0042346#GO:0051092#GO:0045429#GO:0001934#GO:…	DB00005#DB00051#DB00065#DB00608#DB00640#DB00641#DB00704#DB01041#DB01076#DB01232#DB01296#DB01366#DB01407#DB01411#DB01427	PF00229	TTDS00131
陈皮	RELA	NFKB3	Transcription factor p65#Nuclear factor NF-kappa-B p65 subunit#Nuclear factor of kappa light polypeptide gene enhancer in B-cells 3	Q04206	hsa:5970	1NFI#2O61#3GUT	GO:0005829#GO:0005667#GO:0042802#GO:0051059#GO:0042301#GO:0010843#GO:0019901#GO:0047485#GO:0003705#GO:0016563#GO:0033613#GO:0016564#GO:0070491#GO:0006916#GO:0006968#GO:0019221#GO:0051607#GO:0006954#GO:0044419#GO:0031293#GO:0032582#GO:0070431#GO:0043123#GO:0051092#GO:0045944#GO:0070555#GO:0010224#GO:0006350	NA	PF00554	NA
陈皮	NFKBIA	IKBA#MAD3#NFKBI	NF-kappa-B inhibitor alpha#I-kappa-B-alpha#IkappaBalpha#IkB-alpha#Major histocompatibility complex enhancer-binding protein MAD3	P25963	hsa:4792	1IKN#1NFI	GO:0005829#GO:0033256#GO:0005634#GO:0042802#GO:0051059#GO:0008139#GO:0031625#GO:0006916#GO:0006915#GO:0007253#GO:0044419#GO:0010888#GO:0010745#GO:0032088#GO:0032270#GO:0010875#GO:0010552	NA	PF00023	NA
陈皮	SPP1	BNSP#OPN#PSEC0156	Osteopontin#Bone sialoprotein 1#Secreted phosphoprotein 1#SPP-1#Urinary stone protein#Nephropontin#Uropontin	P10451	hsa:6696	3CXD#3DSF	GO:0005615#GO:0005125#GO:0031214#GO:0007155#GO:0046697#GO:0007566#GO:0033280	NA	PF00865	NA
陈皮	COL1A1	NA	Collagen alpha-1(I) chain#Alpha-1 type I collagen	P02452	hsa:1277	1Q7D#3EJH	GO:0005584#GO:0005886#GO:0042802#GO:0048407#GO:0001568#GO:0032964#GO:0030199#GO:0048706#GO:0007605#GO:0043589#GO:0034505#GO:0007601	DB00039#DB00048	PF01410#PF01391#PF00093	NA
陈皮	MAPK13	PRKM13#SAPK4	Mitogen-activated protein kinase 13#MAP kinase 13#MAPK 13#EC:2.7.11.24#Stress-activated protein kinase 4#Mitogen-activated protein kinase p38 delta#MAP kinase p38 delta	O15264	hsa:5603	3COI	GO:0005524#GO:0008339#GO:0005515#GO:0007049#GO:0006468#GO:0007243#GO:0007265#GO:0006950	NA	PF00069	NA
陈皮	VEGFC	NA	Vascular endothelial growth factor C#VEGF-C#Vascular endothelial growth factor-related protein#VRP#Flt4 ligand#Flt4-L	P49767	hsa:7424	2X1W#2X1X	GO:0016020#GO:0031093#GO:0008083#GO:0001525#GO:0051781#GO:0007165#GO:0006929	NA	PF00341	NA
枳实	ICAM1	NA	Intercellular adhesion molecule 1#ICAM-1#Major group rhinovirus receptor#CD54	P05362	hsa:3383	1D3E#1D3I#1D3L#1IAM#1IC1#1IJ4#1MQ8#1P53#1Z7Z#2OZ4	GO:0005737#GO:0005615#GO:0005887#GO:0005178#GO:0004888#GO:0051856#GO:0007157#GO:0007159#GO:0050900#GO:0022614#GO:0002693#GO:0001910#GO:0002291#GO:0046813	DB00108#DB00641	PF03921	TTDC00192
枳实	VCAM1	L1CAM	Vascular cell adhesion protein 1#V-CAM 1#VCAM-1#INCAM-100#CD106	P19320	hsa:7412	1IJ9#1VCA#1VSC	GO:0045177#GO:0009897#GO:0005615#GO:0030175#GO:0016021#GO:0005902#GO:0050839#GO:0005178#GO:0030183#GO:0007157#GO:0044419#GO:0050901#GO:0022614#GO:0042102	DB01136	PF05790#PF00047	NA
枳实	BAX	BCL2L4	Apoptosis regulator BAX#Bcl-2-like protein 4#Bcl2-L-4	Q07812	hsa:581	1F16#2G5B#2K7W	GO:0005829#GO:0005789#GO:0005741#GO:0005757#GO:0051434#GO:0008289#GO:0046982#GO:0042803#GO:0008635#GO:0001783#GO:0006922#GO:0006309#GO:0010248#GO:0008624#GO:0008629#GO:0046674#GO:0043653#GO:0008053#GO:0008634#GO:0030264#GO:0043525#GO:0051260#GO:0051881#GO:0043497#GO:0043496#GO:0001836#GO:0032976#GO:0009636#GO:0006927	NA	PF00452	NA
枳实	CASP3	CPP32	Caspase-3#CASP-3#EC:3.4.22.56#Apopain#Cysteine protease CPP32#CPP-32#Protein Yama#SREBP cleavage activity 1#SCA-1#Caspase-3 subunit p17#Caspase-3 subunit p12	P42574	hsa:836	1CP3#1GFW#1I3O#1NME#1NMQ#1NMS#1PAU#1QX3#1RE1#1RHJ#1RHK#1RHM#1RHQ#1RHR#1RHU#2C1E#2C2K#2C2M#2C2O#2CDR#2CJX#2CJY#2CNK#2CNL#2CNN#2CNO#2DKO#2H5I#2H5J#2H65#2J30#2J31#2J32#2J33#3DEH#3DEI#3DEJ#3DEK#3EDQ#3GJQ#3GJR#3GJS#3GJT#3H0E#3ITN	GO:0005829#GO:0005739#GO:0005654#GO:0005886#GO:0004197#GO:0005515#GO:0043066#GO:0030264#GO:0006508#GO:0034612	DB00641#DB01017#DB01065#DB03124	PF00656	NA
枳实	TIAM2	KIAA2016#STEF	T-lymphoma invasion and metastasis-inducing protein 2#TIAM-2#SIF and TIAM1-like exchange factor	Q8IVF5	hsa:26230	NA	GO:0005829#GO:0030175#GO:0030426#GO:0030027#GO:0005515#GO:0005057#GO:0005089#GO:0006915#GO:0008624#GO:0007242#GO:0035023	NA	PF00595#PF00169#PF00621	NA
枳实	PTGS2	COX2	Prostaglandin G/H synthase 2#EC:1.14.99.1#Cyclooxygenase-2#COX-2#Prostaglandin-endoperoxide synthase 2#Prostaglandin H2 synthase 2#PGH synthase 2#PGHS-2#PHS II	P35354	hsa:5743	1V0X	GO:0005788#GO:0005789#GO:0005792#GO:0005634#GO:0020037#GO:0016702#GO:0004601#GO:0004666#GO:0006928#GO:0019371#GO:0055114#GO:0008217#GO:0050727#GO:0006979	DB00154#DB00159#DB00244#DB00316#DB00328#DB00461#DB00465#DB00469#DB00480#DB00482#DB00500#DB00533#DB00573#DB00580#DB00586#DB00605#DB00712#DB00749#DB00784#DB00788#DB00812#DB00814#DB00821#DB00861#DB00870#DB00936#DB00939#DB00945#DB00963#DB00991#DB01009#DB01014#DB01041#DB01050#DB01188#DB01240#DB01283#DB01399#DB01404#DB01600#DB01628#DB02709#DB04743	PF03098	TTDS00041
枳实	MAPK8	JNK1#PRKM8#SAPK1	Mitogen-activated protein kinase 8#MAP kinase 8#MAPK 8#EC:2.7.11.24#Stress-activated protein kinase JNK1#c-Jun N-terminal kinase 1#JNK-46#Stress-activated protein kinase 1	P45983	hsa:5599	1UKH#1UKI#2G01#2GMX#2H96#2NO3#3ELJ	GO:0005829#GO:0005654#GO:0005524#GO:0004705#GO:0005515#GO:0008633#GO:0006928#GO:0007258#GO:0043066#GO:0009411	NA	PF00069	TTDC00102
枳实	BAX	BCL2L4	Apoptosis regulator BAX#Bcl-2-like protein 4#Bcl2-L-4	Q07812	hsa:581	1F16#2G5B#2K7W	GO:0005829#GO:0005789#GO:0005741#GO:0005757#GO:0051434#GO:0008289#GO:0046982#GO:0042803#GO:0008635#GO:0001783#GO:0006922#GO:0006309#GO:0010248#GO:0008624#GO:0008629#GO:0046674#GO:0043653#GO:0008053#GO:0008634#GO:0030264#GO:0043525#GO:0051260#GO:0051881#GO:0043497#GO:0043496#GO:0001836#GO:0032976#GO:0009636#GO:0006927	NA	PF00452	NA
枳实	CASP9	MCH6	Caspase-9#CASP-9#EC:3.4.22.62#ICE-like apoptotic protease 6#ICE-LAP6#Apoptotic protease Mch-6#Apoptotic protease-activating factor 3#APAF-3#Caspase-9 subunit p35#Caspase-9 subunit p10	P55211	hsa:842	1JXQ#1NW9#2AR9#3D9T#3YGS	GO:0005829#GO:0004197#GO:0008047#GO:0005515#GO:0008635#GO:0006508	NA	PF00619#PF00656	NA
枳实	BCL2	NA	Apoptosis regulator Bcl-2	P10415	hsa:596	1G5M#1GJH#1YSW#2O21#2O22#2O2F#2W3L	GO:0005789#GO:0016021#GO:0005741#GO:0031965#GO:0051434#GO:0002020#GO:0046982#GO:0042803#GO:0016563#GO:0008633#GO:0006916#GO:0070059#GO:0042100#GO:0051607#GO:0007565#GO:0006959#GO:0032848#GO:0051902#GO:0043524#GO:0051402#GO:0000209#GO:0046902#GO:0051881#GO:0043497#GO:0043496#GO:0001836#GO:0034097#GO:0042493#GO:0010039#GO:0035094#GO:0009636	DB01065#DB01073#DB01229#DB01248#DB01367	PF00452#PF02180	TTDS00281
枳实	TP53	P53	Cellular tumor antigen p53#Tumor suppressor p53#Phosphoprotein p53#Antigen NY-CO-13	P04637	hsa:7157	1A1U#1AIE#1C26#1DT7#1GZH#1H26#1HS5#1JSP#1KZY#1MA3#1OLG#1OLH#1PES#1PET#1SAE#1SAF#1SAH#1SAJ#1SAK#1SAL#1TSR#1TUP#1UOL#1XQH#1YC5#1YCQ#1YCR#1YCS#2AC0#2ADY#2AHI#2ATA#2B3G#2BIM#2BIN#2BIO#2BIP#2BIQ#2F1X#2FEJ#2FOJ#2FOO#2GS0#2H1L#2H2D#2H2F#2H4F#2H4H#2H4J#2H59#2J0Z#2J10#2J11#2J1W#2J1X#2J1Y#2J1Z#2J20#2J21#2K8F#2OCJ#2PCX#2QVQ#2QXA#2QXB#2QXC#2VUK#2WGX#2X0U#2X0V#2X0W#2Z5S#2Z5T#3D05#3D06#3D07#3D08#3D09#3D0A#3DAB…	GO:0005783#GO:0005626#GO:0005739#GO:0016363#GO:0005730#GO:0016605#GO:0043234#GO:0005524#GO:0051087#GO:0003682#GO:0005507#GO:0000739#GO:0019899#GO:0010843#GO:0046982#GO:0047485#GO:0016563#GO:0003700#GO:0008134#GO:0008270#GO:0008635#GO:0006284#GO:0007569#GO:0007050#GO:0042149#GO:0006978#GO:0042771#GO:0006983#GO:0031571#GO:0044419#GO:0030308#GO:0051097#GO:0006289#GO:0010552#GO:0051262#GO:0007265#GO:…	NA	PF00870#PF08563#PF07710	TTDC00118
枳实	PPARG	NR1C3	Peroxisome proliferator-activated receptor gamma#PPAR-gamma#Nuclear receptor subfamily 1 group C member 3	P37231	hsa:5468	1FM6#1FM9#1I7I#1K74#1KNU#1NYX#1PRG#1RDT#1WM0#1ZEO#1ZGY#2ATH#2F4B#2FVJ#2G0G#2G0H#2GTK#2HFP#2HWQ#2HWR#2I4J#2I4P#2I4Z#2OM9#2P4Y#2POB#2PRG#2Q59#2Q5P#2Q5S#2Q61#2Q6R#2Q6S#2Q8S#2QMV#2VSR#2VST#2VV0#2VV1#2VV2#2VV3#2VV4#2ZK0#2ZK1#2ZK2#2ZK3#2ZK4#2ZK5#2ZK6#2ZNO#2ZVT#3B3K#3BC5#3CDP#3CDS#3CS8#3CWD#3D6D#3DZU#3DZY#3E00#3ET0#3ET3#3FEJ#3FUR#3G9E#3GBK#3H0A#3HO0#3HOD#3IA6#3K8S#3KMG#3PRG#4PRG	GO:0005829#GO:0005634#GO:0050544#GO:0008144#GO:0010843#GO:0004955#GO:0046965#GO:0016566#GO:0003707#GO:0016563#GO:0033613#GO:0003700#GO:0008270#GO:0006919#GO:0045165#GO:0048469#GO:0032869#GO:0030855#GO:0042593#GO:0006917#GO:0045087#GO:0055088#GO:0006629#GO:0042953#GO:0015909#GO:0045713#GO:0030224#GO:0010887#GO:0010553#GO:0010745#GO:0010871#GO:0010891#GO:0001890#GO:0045600#GO:0010552#GO:0051091#GO:…	DB00159#DB00197#DB00412#DB01076#DB01132#DB04689	PF00104#PF00105	TTDS00338
枳实	EPHB2	DRT#EPHT3#EPTH3#ERK#HEK5#TYRO5	Ephrin type-B receptor 2#EC:2.7.10.1#Tyrosine-protein kinase receptor EPH-3#DRT#EPH-like kinase 5#EK5#hEK5#ERK#Tyrosine-protein kinase TYRO5#Renal carcinoma antigen NY-REN-47	P29323	hsa:2048	1B4F#1F0M#2QBX	GO:0005887#GO:0005524#GO:0005005	NA	PF01404#PF00041#PF07699#PF07714#PF00536	NA
枳实	CD163	M130	Scavenger receptor cysteine-rich type 1 protein M130#Hemoglobin scavenger receptor#CD163#Soluble CD163#sCD163	Q86VB7	hsa:9332	NA	GO:0005576#GO:0005887#GO:0005515#GO:0005044#GO:0006953	NA	PF00530	NA
枳实	JUN	NA	Transcription factor AP-1#Activator protein 1#AP1#Proto-oncogene c-Jun#V-jun avian sarcoma virus 17 oncogene homolog#p39	P05412	hsa:3725	1A02#1FOS#1JNM#1JUN#1S9K#1T2K	GO:0005829#GO:0010843#GO:0046983#GO:0070412#GO:0005100#GO:0003702#GO:0003700#GO:0008134#GO:0007184#GO:0060395#GO:0006350#GO:0007179	DB00570#DB01029#DB01169	PF00170#PF03957	TTDC00119
枳实	CREB1	NA	Cyclic AMP-responsive element-binding protein 1#cAMP-responsive element-binding protein 1#CREB-1	P16220	hsa:1385	NA	GO:0046983#GO:0003712#GO:0044419#GO:0006468#GO:0010033#GO:0007165#GO:0006351	DB00131#DB01183#DB01200	PF00170#PF02173	NA
枳实	PLA2G4A	CPLA2#PLA2G4	Cytosolic phospholipase A2#cPLA2#Phospholipase A2 group IVA#Phospholipase A2#EC:3.1.1.4#Phosphatidylcholine 2-acylhydrolase#Lysophospholipase#EC:3.1.1.5	P47712	hsa:5321	1BCI#1CJY#1RLW	GO:0005829#GO:0005789#GO:0016021#GO:0004622#GO:0009395#GO:0006663	DB00180#DB00253#DB00324#DB00588#DB00591#DB00846#DB01047#DB01103	PF00168#PF01735	NA
枳实	PTGS2	COX2	Prostaglandin G/H synthase 2#EC:1.14.99.1#Cyclooxygenase-2#COX-2#Prostaglandin-endoperoxide synthase 2#Prostaglandin H2 synthase 2#PGH synthase 2#PGHS-2#PHS II	P35354	hsa:5743	1V0X	GO:0005788#GO:0005789#GO:0005792#GO:0005634#GO:0020037#GO:0016702#GO:0004601#GO:0004666#GO:0006928#GO:0019371#GO:0055114#GO:0008217#GO:0050727#GO:0006979	DB00154#DB00159#DB00244#DB00316#DB00328#DB00461#DB00465#DB00469#DB00480#DB00482#DB00500#DB00533#DB00573#DB00580#DB00586#DB00605#DB00712#DB00749#DB00784#DB00788#DB00812#DB00814#DB00821#DB00861#DB00870#DB00936#DB00939#DB00945#DB00963#DB00991#DB01009#DB01014#DB01041#DB01050#DB01188#DB01240#DB01283#DB01399#DB01404#DB01600#DB01628#DB02709#DB04743	PF03098	TTDS00041
枳实	TIMP1	CLGI#TIMP	Metalloproteinase inhibitor 1#Tissue inhibitor of metalloproteinases 1#TIMP-1#Erythroid-potentiating activity#EPA#Fibroblast collagenase inhibitor#Collagenase inhibitor	P01033	hsa:7076	1D2B#1LQN#1OO9#1UEA#2J0T	GO:0031093#GO:0005578#GO:0046872#GO:0008191#GO:0005515#GO:0043249#GO:0051045#GO:0008284	NA	PF00965	NA
枳实	MMP9	CLG4B	Matrix metalloproteinase-9#MMP-9#EC:3.4.24.35#92 kDa type IV collagenase#92 kDa gelatinase#Gelatinase B#GELB#67 kDa matrix metalloproteinase-9#82 kDa matrix metalloproteinase-9	P14780	hsa:4318	1GKC#1GKD#1ITV#1L6J#1LKG#2OVX#2OVZ#2OW0#2OW1#2OW2	GO:0005615#GO:0005578#GO:0005518#GO:0004222#GO:0008270#GO:0030574#GO:0030225#GO:0051549#GO:0006508	DB00641#DB00786#DB01017#DB01296#DB01949#DB03683	PF00040#PF00045#PF00413#PF01471#PF04886	TTDC00076
石菖蒲	ISYNA1	INO1	Inositol-3-phosphate synthase 1#IPS 1#EC:5.5.1.4#Myo-inositol-1-phosphate synthase#MI-1-P synthase#MIP synthase#hIPS#Myo-inositol 1-phosphate synthase A1#hINO1	Q9NPH2	NA	NA	GO:0005737#GO:0005488#GO:0004512#GO:0006021#GO:0008654	NA	PF01658#PF07994	NA
石菖蒲	GAD2	GAD65	Glutamate decarboxylase 2#EC:4.1.1.15#Glutamate decarboxylase 65 kDa isoform#65 kDa glutamic acid decarboxylase#GAD-65	Q05329	hsa:2572	1ES0#2OKK	GO:0030054#GO:0005829#GO:0000139#GO:0042734#GO:0004351#GO:0005515#GO:0030170#GO:0006540#GO:0042136	DB00142	PF00282	NA
石菖蒲	FOS	G0S7	Proto-oncogene c-Fos#Cellular oncogene fos#G0/G1 switch regulatory protein 7	P01100	hsa:2353	1A02#1FOS#1S9K	GO:0010843#GO:0070412#GO:0003704#GO:0003700#GO:0034614#GO:0006306#GO:0006954#GO:0060395#GO:0007179	NA	PF00170	NA
石菖蒲	ISYNA1	INO1	Inositol-3-phosphate synthase 1#IPS 1#EC:5.5.1.4#Myo-inositol-1-phosphate synthase#MI-1-P synthase#MIP synthase#hIPS#Myo-inositol 1-phosphate synthase A1#hINO1	Q9NPH2	NA	NA	GO:0005737#GO:0005488#GO:0004512#GO:0006021#GO:0008654	NA	PF01658#PF07994	NA
黄连	TH	TYH	Tyrosine 3-monooxygenase#EC:1.14.16.2#Tyrosine 3-hydroxylase#TH	P07101	hsa:7054	NA	GO:0005829#GO:0009898#GO:0033162#GO:0005634#GO:0043204#GO:0005790#GO:0005515#GO:0004511#GO:0006585#GO:0048596#GO:0042418#GO:0042462#GO:0003007#GO:0007612#GO:0007626#GO:0007613#GO:0042136#GO:0042421#GO:0055114#GO:0043473#GO:0008016#GO:0045471#GO:0001666#GO:0001963#GO:0007601	DB00120#DB00135#DB00360#DB00765	PF00351#PF12549	TTDS00365
黄连	MAOA	NA	Amine oxidase [flavin-containing] A#EC:1.4.3.4#Monoamine oxidase type A#MAO-A	P21397	hsa:4128	1H8Q#2BXR#2BXS#2Z5X#2Z5Y	GO:0016021#GO:0005741#GO:0008131#GO:0005515#GO:0007610#GO:0042135#GO:0055114	DB00191#DB00752#DB00780#DB00830#DB01171#DB01247	PF01593	TTDS00289
黄连	MAOB	NA	Amine oxidase [flavin-containing] B#EC:1.4.3.4#Monoamine oxidase type B#MAO-B	P27338	hsa:4129	1GOS#1H8R#1OJ9#1OJA#1OJB#1OJC#1OJD#1S2Q#1S2Y#1S3B#1S3E#2BK3#2BK4#2BK5#2BYB#2C64#2C65#2C66#2C67#2C70#2C72#2C73#2C75#2C76#2V5Z#2V60#2V61#2VRL#2VRM#2VZ2	GO:0016021#GO:0005741#GO:0008131#GO:0009055#GO:0055114	DB00191#DB00752#DB00780#DB00934#DB01037#DB01247#DB01367#DB02095#DB02211#DB02509#DB02939#DB03147#DB03894#DB04147#DB04307#DB04677	PF01593	TTDS00341
黄连	SDHB	SDH#SDH1	Succinate dehydrogenase [ubiquinone] iron-sulfur subunit, mitochondrial#EC:1.3.5.1#Iron-sulfur subunit of complex II#Ip	P21912	hsa:6390	NA	GO:0005749#GO:0051537#GO:0051538#GO:0051539#GO:0009055#GO:0046872#GO:0005515#GO:0008177#GO:0048039#GO:0006810#GO:0006099	DB00139	NA	NA
黄连	TNF	TNFA#TNFSF2	Tumor necrosis factor#TNF-alpha#Tumor necrosis factor ligand superfamily member 2#TNF-a#Cachectin#Tumor necrosis factor, membrane form#Tumor necrosis factor, soluble form	P01375	hsa:7124	1A8M#1TNF#2AZ5#2E7A#2TUN#2ZJC#2ZPX#3IT8#3L9J#4TSV#5TSW	GO:0009897#GO:0005615#GO:0005887#GO:0045121#GO:0001891#GO:0055037#GO:0005125#GO:0042802#GO:0010843#GO:0016563#GO:0016564#GO:0005164#GO:0006919#GO:0000187#GO:0006916#GO:0002439#GO:0060555#GO:0050901#GO:0070265#GO:0002740#GO:0032582#GO:0032715#GO:0050995#GO:0045071#GO:0060559#GO:0045080#GO:0032722#GO:0050715#GO:0043193#GO:0034116#GO:0043123#GO:0051044#GO:0042346#GO:0051092#GO:0045429#GO:0001934#GO:…	DB00005#DB00051#DB00065#DB00608#DB00640#DB00641#DB00704#DB01041#DB01076#DB01232#DB01296#DB01366#DB01407#DB01411#DB01427	PF00229	TTDS00131
黄连	CCL2	MCP1#SCYA2	C-C motif chemokine 2#Small-inducible cytokine A2#Monocyte chemoattractant protein 1#Monocyte chemotactic protein 1#MCP-1#Monocyte chemotactic and activating factor#MCAF#Monocyte secretory protein JE#HC11	P13500	hsa:6347	1DOK#1DOL#1DOM#1DON#1MCA#1ML0#2BDN#2NZ1#3IFD	GO:0005615#GO:0031727#GO:0008009#GO:0004672#GO:0004871#GO:0006916#GO:0007155#GO:0006874#GO:0007187#GO:0006959#GO:0006954#GO:0007259#GO:0048246#GO:0002548#GO:0006468#GO:0019079	DB00641#DB01055#DB01076#DB01406	PF00048	TTDR00451
黄连	IL6	IFNB2	Interleukin-6#IL-6#B-cell stimulatory factor 2#BSF-2#Interferon beta-2#IFN-beta-2#Hybridoma growth factor#CTL differentiation factor#CDF	P05231	hsa:3569	1ALU#1IL6#1N2Q#1P9M#2IL6	GO:0005615#GO:0005896#GO:0005125#GO:0008083#GO:0005138#GO:0006953#GO:0050829#GO:0050830#GO:0051607#GO:0031018#GO:0070091#GO:0002384#GO:0006959#GO:0070102#GO:0002548#GO:0043066#GO:0008285#GO:0045079#GO:0032966#GO:0031175#GO:0001781#GO:0002446#GO:0030168#GO:0002675#GO:0045768#GO:0050871#GO:0032722#GO:0043193#GO:0051024#GO:0032755#GO:0002690#GO:0043410#GO:0045669#GO:0033138#GO:0048661#GO:0042102#GO:…	DB00641#DB01128#DB01169#DB01404	PF00489	TTDC00080
黄连	CXCL12	SDF1#SDF1A#SDF1B	Stromal cell-derived factor 1#SDF-1#hSDF-1#C-X-C motif chemokine 12#Pre-B cell growth-stimulating factor#PBSF#Intercrine reduced in hepatomas#IRH#hIRH#SDF-1-beta(3-72)#SDF-1-alpha(3-67)	P48061	hsa:6387	1A15#1QG7#1SDF#1VMC#2J7Z#2K01#2K03#2K04#2K05#2KEC#2KED#2KEE#2NWG#2SDF#3GV3#3HP3	GO:0005615#GO:0008009#GO:0008083#GO:0004871#GO:0008015#GO:0007155#GO:0006874#GO:0006935#GO:0007186#GO:0006955#GO:0090026#GO:0008064#GO:0009615#GO:0007165	DB01234	PF00048	NA
黄连	ABCG2	ABCP#BCRP#BCRP1#MXR	ATP-binding cassette sub-family G member 2#Placenta-specific ATP-binding cassette transporter#Breast cancer resistance protein#Mitoxantrone resistance-associated protein#CDw338#CD338	Q9UNQ0	hsa:9429	NA	GO:0016021#GO:0005886#GO:0005524#GO:0042803#GO:0008559#GO:0042493#GO:0006810	DB00619#DB00622#DB01030#DB01054#DB01098#DB01204#DB01232	PF01061#PF00005	NA
黄连	GAL	GAL1#GALN#GLNN	Galanin#Galanin message-associated peptide#GMAP	P22466	hsa:51083	NA	GO:0005576#GO:0005184#GO:0030252#GO:0030073#GO:0007218#GO:0006939	NA	PF01296#PF06540	NA
黄连	HNF4A	HNF4#NR2A1#TCF14	Hepatocyte nuclear factor 4-alpha#HNF-4-alpha#Transcription factor HNF-4#Nuclear receptor subfamily 2 group A member 1#Transcription factor 14#TCF-14	P41235	hsa:3172	1PZL#3CBB#3FS1	GO:0005737#GO:0005634#GO:0005504#GO:0010843#GO:0042803#GO:0005102#GO:0005496#GO:0003707#GO:0003700#GO:0008270#GO:0007596#GO:0055088#GO:0030308#GO:0008285#GO:0006591#GO:0010552#GO:0060398#GO:0019216#GO:0006350#GO:0006805	NA	PF00104#PF00105	NA
黄连	INS	NA	Insulin#Insulin B chain#Insulin A chain	P01308	hsa:3630	1A7F#1AI0#1AIY#1B9E#1BEN#1EFE#1EV3#1EV6#1EVR#1FU2#1FUB#1G7A#1G7B#1GUJ#1HIQ#1HIS#1HIT#1HLS#1HTV#1HUI#1IOG#1IOH#1J73#1JCA#1JCO#1K3M#1KMF#1LKQ#1LPH#1MHI#1MHJ#1MSO#1OS3#1OS4#1Q4V#1QIY#1QIZ#1QJ0#1RWE#1SF1#1SJT#1SJU#1T0C#1T1K#1T1P#1T1Q#1TRZ#1TYL#1TYM#1UZ9#1VKT#1W8P#1XDA#1XGL#1XW7#1ZEG#1ZEH#1ZNJ#2AIY#2C8Q#2C8R#2CEU#2G54#2G56#2H67#2HH4#2HHO#2HIU#2JMN#2JUM#2JUU#2JUV#2JV1#2JZQ#2K91#2K9R#2KQP#2OLY#2OLZ#2OM0…	GO:0005615#GO:0005179#GO:0005158#GO:0005159#GO:0032148#GO:0006953#GO:0046631#GO:0008219#GO:0007267#GO:0055089#GO:0007186#GO:0042593#GO:0006006#GO:0015758#GO:0000165#GO:0043066#GO:0045922#GO:0045721#GO:0045818#GO:0050995#GO:0033861#GO:0042177#GO:0006469#GO:0050709#GO:0045861#GO:0060266#GO:0045908#GO:0045597#GO:0030307#GO:0030335#GO:0008284#GO:0050715#GO:0045740#GO:0046326#GO:0045725#GO:0045821#GO:…	NA	PF00049	NA
黄连	RASGRF2	GRF2	Ras-specific guanine nucleotide-releasing factor 2#Ras-GRF2#Ras guanine nucleotide exchange factor 2	O14827	hsa:5924	NA	GO:0005829#GO:0005789#GO:0005886#GO:0005515#GO:0005089#GO:0006915#GO:0008624#GO:0035023#GO:0007264	NA	PF00169#PF00617#PF00618#PF00621	NA
黄连	CDC42	NA	Cell division control protein 42 homolog#G25K GTP-binding protein	P60953	hsa:998	1A4R#1AJE#1AM4#1AN0#1CEE#1CF4#1DOA#1E0A#1EES#1GRN#1GZS#1KI1#1KZ7#1KZG#1NF3#2ASE#2DFK#2KB0#2NGR#2ODB#2QRZ#2WM9#2WMN#2WMO#3GCG	GO:0005829#GO:0030175#GO:0005886#GO:0005525#GO:0003924#GO:0005515#GO:0030036#GO:0007163#GO:0030225#GO:0031333#GO:0031274#GO:0007264	NA	PF00071	NA
黄连	RAC1	TC25#MIG5	Ras-related C3 botulinum toxin substrate 1#p21-Rac1#Ras-like protein TC25#Cell migration-inducing gene 5 protein	P63000	hsa:5879	1E96#1FOE#1G4U#1HE1#1HH4#1I4D#1I4L#1I4T#1MH1#1RYF#1RYH#2FJU#2H7V#2NZ8#2P2L#2RMK#2VRW#2WKP#2WKQ#2WKR#3BJI	GO:0005829#GO:0042470#GO:0005886#GO:0019899#GO:0005525#GO:0030742#GO:0003924#GO:0030041#GO:0009653#GO:0006915#GO:0007155#GO:0006928#GO:0008624#GO:0006954#GO:0030032#GO:0051668#GO:0048261#GO:0010592#GO:0035025#GO:0010310#GO:0060263#GO:0031529#GO:0007264	DB00175#DB00641#DB04315	PF00071	NA
黄连	TP53	P53	Cellular tumor antigen p53#Tumor suppressor p53#Phosphoprotein p53#Antigen NY-CO-13	P04637	hsa:7157	1A1U#1AIE#1C26#1DT7#1GZH#1H26#1HS5#1JSP#1KZY#1MA3#1OLG#1OLH#1PES#1PET#1SAE#1SAF#1SAH#1SAJ#1SAK#1SAL#1TSR#1TUP#1UOL#1XQH#1YC5#1YCQ#1YCR#1YCS#2AC0#2ADY#2AHI#2ATA#2B3G#2BIM#2BIN#2BIO#2BIP#2BIQ#2F1X#2FEJ#2FOJ#2FOO#2GS0#2H1L#2H2D#2H2F#2H4F#2H4H#2H4J#2H59#2J0Z#2J10#2J11#2J1W#2J1X#2J1Y#2J1Z#2J20#2J21#2K8F#2OCJ#2PCX#2QVQ#2QXA#2QXB#2QXC#2VUK#2WGX#2X0U#2X0V#2X0W#2Z5S#2Z5T#3D05#3D06#3D07#3D08#3D09#3D0A#3DAB…	GO:0005783#GO:0005626#GO:0005739#GO:0016363#GO:0005730#GO:0016605#GO:0043234#GO:0005524#GO:0051087#GO:0003682#GO:0005507#GO:0000739#GO:0019899#GO:0010843#GO:0046982#GO:0047485#GO:0016563#GO:0003700#GO:0008134#GO:0008270#GO:0008635#GO:0006284#GO:0007569#GO:0007050#GO:0042149#GO:0006978#GO:0042771#GO:0006983#GO:0031571#GO:0044419#GO:0030308#GO:0051097#GO:0006289#GO:0010552#GO:0051262#GO:0007265#GO:…	NA	PF00870#PF08563#PF07710	TTDC00118
黄连	CDKN1A	CAP20#CDKN1#CIP1#MDA6#PIC1#SDI1#WAF1	Cyclin-dependent kinase inhibitor 1#p21#CDK-interacting protein 1#Melanoma differentiation-associated protein 6#MDA-6	P38936	hsa:1026	1AXC#2ZVV#2ZVW	GO:0000307#GO:0005829#GO:0005654#GO:0004861#GO:0046872#GO:0007050#GO:0031668#GO:0006977#GO:0000082#GO:0000086#GO:0008629#GO:0030308#GO:0008285#GO:0042326#GO:0048146#GO:0007265#GO:0010149	NA	PF02234	NA
黄连	CDK2	NA	Cell division protein kinase 2#EC:2.7.11.22#p33 protein kinase	P24941	hsa:1017	1AQ1#1B38#1B39#1BUH#1CKP#1DI8#1DM2#1E1V#1E1X#1E9H#1F5Q#1FIN#1FQ1#1FVT#1FVV#1G5S#1GIH#1GII#1GIJ#1GY3#1GZ8#1H00#1H01#1H07#1H08#1H0V#1H0W#1H1P#1H1Q#1H1R#1H1S#1H24#1H25#1H26#1H27#1H28#1HCK#1HCL#1JST#1JSU#1JSV#1JVP#1KE5#1KE6#1KE7#1KE8#1KE9#1OGU#1OI9#1OIQ#1OIR#1OIT#1OIU#1OIY#1OKV#1OKW#1OL1#1OL2#1P2A#1P5E#1PF8#1PKD#1PW2#1PXI#1PXJ#1PXK#1PXL#1PXM#1PXN#1PXO#1PXP#1PYE#1QMZ#1R78#1URC#1URW#1V1K#1VYW#1VYZ#1W0X…	GO:0000307#GO:0005829#GO:0005524#GO:0004693#GO:0042802#GO:0051301#GO:0006260#GO:0000086#GO:0007067#GO:0008284#GO:0007265#GO:0006275#GO:0007089	DB01769#DB01867#DB01888#DB02010#DB02091#DB02116#DB02197#DB02297#DB02407#DB02538#DB02603#DB02647#DB02733#DB02833#DB02898#DB02915#DB02950#DB02963#DB02973#DB03019#DB03307#DB03365#DB03428#DB03490#DB03496#DB03583#DB03663#DB03737#DB03801#DB04006#DB04101#DB04186#DB04288#DB04407#DB04518#DB04607#DB04662#DB04669	PF00069	TTDC00088
黄连	CCND1	BCL1#PRAD1	G1/S-specific cyclin-D1#PRAD1 oncogene#B-cell lymphoma 1 protein#BCL-1#BCL-1 oncogene	P24385	hsa:595	2W96#2W99#2W9F#2W9Z	GO:0000307#GO:0005829#GO:0005654#GO:0019901#GO:0051301#GO:0031571#GO:0000082#GO:0045737#GO:0001934#GO:0070141	DB01169	PF02984#PF00134	NA
黄连	CDK4	NA	Cell division protein kinase 4#EC:2.7.11.22#Cyclin-dependent kinase 4#PSK-J3	P11802	hsa:1019	1LD2#2W96#2W99#2W9F#2W9Z#3G33	GO:0000307#GO:0005829#GO:0005524#GO:0004693#GO:0005515#GO:0051301#GO:0000082#GO:0048146#GO:0006468#GO:0010468	DB02733#DB03496	PF00069	TTDC00165
黄连	RUNX1T1	AML1T1#CBFA2T1#CDR#ETO#MTG8#ZMYND2	Protein CBFA2T1#Protein MTG8#Protein ETO#Eight twenty one protein#Cyclin-D-related protein#Zinc finger MYND domain-containing protein 2	Q06455	hsa:862	1WQ6#2DJ8#2H7B#2KNH#2OD1#2ODD#2PP4	GO:0005634#GO:0003700#GO:0008270#GO:0006091#GO:0006350	NA	PF08788#PF07531#PF01753	NA
黄连	HERC5	CEB1#CEBP1	Probable E3 ubiquitin-protein ligase HERC5#6.3.2.-#HECT domain and RCC1-like domain-containing protein 5#Cyclin-E-binding protein 1	Q9UII4	hsa:51191	NA	GO:0048471#GO:0016881#GO:0006464#GO:0000079	NA	PF00632#PF00415	NA
黄连	EIF6	EIF3A#ITGB4BP#OK/SW-cl.27	Eukaryotic translation initiation factor 6#eIF-6#B4 integrin interactor#CAB#p27(BBP)#B(2)GCN homolog	P56537	hsa:3692	NA	GO:0005737#GO:0005730#GO:0005515#GO:0043022#GO:0003743#GO:0042256#GO:0006412	NA	PF01912	NA
黄连	PCSK9	NARC1#PSEC0052	Proprotein convertase subtilisin/kexin type 9#3.4.21.-#Proprotein convertase 9#PC9#Subtilisin/kexin-like protease PC9#Neural apoptosis-regulated convertase 1#NARC-1	Q8NBP7	hsa:255738	2P4E#2PMW#2QTW#2W2M#2W2N#2W2O#2W2P#2W2Q#3BPS#3GCW#3GCX#3H42	GO:0005615#GO:0031232#GO:0005770#GO:0005764#GO:0048471#GO:0034190#GO:0042802#GO:0050750#GO:0004252#GO:0070326#GO:0032869#GO:0009267#GO:0042632#GO:0008203#GO:0001822#GO:0001889#GO:0032802#GO:0007041#GO:0043086#GO:0010989#GO:0001920#GO:0030182#GO:0043525#GO:0002092#GO:0016540#GO:0010469	NA	PF05922#PF00082	TTDR01164
黄连	RELA	NFKB3	Transcription factor p65#Nuclear factor NF-kappa-B p65 subunit#Nuclear factor of kappa light polypeptide gene enhancer in B-cells 3	Q04206	hsa:5970	1NFI#2O61#3GUT	GO:0005829#GO:0005667#GO:0042802#GO:0051059#GO:0042301#GO:0010843#GO:0019901#GO:0047485#GO:0003705#GO:0016563#GO:0033613#GO:0016564#GO:0070491#GO:0006916#GO:0006968#GO:0019221#GO:0051607#GO:0006954#GO:0044419#GO:0031293#GO:0032582#GO:0070431#GO:0043123#GO:0051092#GO:0045944#GO:0070555#GO:0010224#GO:0006350	NA	PF00554	NA
黄连	BID	NA	BH3-interacting domain death agonist#p22 BID#BID#BH3-interacting domain death agonist p15#p15 BID#BH3-interacting domain death agonist p13#p13 BID#BH3-interacting domain death agonist p11#p11 BID	P55957	hsa:637	1ZY3#2BID#2KBW	GO:0005829#GO:0005624#GO:0005741#GO:0005123#GO:0008633#GO:0008625#GO:0051402#GO:0001836	NA	PF06393	NA
黄连	JUN	NA	Transcription factor AP-1#Activator protein 1#AP1#Proto-oncogene c-Jun#V-jun avian sarcoma virus 17 oncogene homolog#p39	P05412	hsa:3725	1A02#1FOS#1JNM#1JUN#1S9K#1T2K	GO:0005829#GO:0010843#GO:0046983#GO:0070412#GO:0005100#GO:0003702#GO:0003700#GO:0008134#GO:0007184#GO:0060395#GO:0006350#GO:0007179	DB00570#DB01029#DB01169	PF00170#PF03957	TTDC00119
黄连	BCL2	NA	Apoptosis regulator Bcl-2	P10415	hsa:596	1G5M#1GJH#1YSW#2O21#2O22#2O2F#2W3L	GO:0005789#GO:0016021#GO:0005741#GO:0031965#GO:0051434#GO:0002020#GO:0046982#GO:0042803#GO:0016563#GO:0008633#GO:0006916#GO:0070059#GO:0042100#GO:0051607#GO:0007565#GO:0006959#GO:0032848#GO:0051902#GO:0043524#GO:0051402#GO:0000209#GO:0046902#GO:0051881#GO:0043497#GO:0043496#GO:0001836#GO:0034097#GO:0042493#GO:0010039#GO:0035094#GO:0009636	DB01065#DB01073#DB01229#DB01248#DB01367	PF00452#PF02180	TTDS00281
黄连	BCL2L1	BCL2L#BCLX	Bcl-2-like protein 1#Bcl2-L-1#Apoptosis regulator Bcl-X	Q07817	hsa:598	1BXL#1G5J#1LXL#1MAZ#1R2D#1R2E#1R2G#1R2H#1R2I#1YSG#1YSI#1YSN#2B48#2O1Y#2O2M#2O2N#2P1L#2PON#2YXJ#3CVA#3FDL#3FDM#3INQ#3IO8	GO:0016021#GO:0005741#GO:0031965#GO:0042802#GO:0008634#GO:0046902#GO:0051881#GO:0001836#GO:0034097	NA	PF00452#PF02180	TTDC00168
黄连	CASP3	CPP32	Caspase-3#CASP-3#EC:3.4.22.56#Apopain#Cysteine protease CPP32#CPP-32#Protein Yama#SREBP cleavage activity 1#SCA-1#Caspase-3 subunit p17#Caspase-3 subunit p12	P42574	hsa:836	1CP3#1GFW#1I3O#1NME#1NMQ#1NMS#1PAU#1QX3#1RE1#1RHJ#1RHK#1RHM#1RHQ#1RHR#1RHU#2C1E#2C2K#2C2M#2C2O#2CDR#2CJX#2CJY#2CNK#2CNL#2CNN#2CNO#2DKO#2H5I#2H5J#2H65#2J30#2J31#2J32#2J33#3DEH#3DEI#3DEJ#3DEK#3EDQ#3GJQ#3GJR#3GJS#3GJT#3H0E#3ITN	GO:0005829#GO:0005739#GO:0005654#GO:0005886#GO:0004197#GO:0005515#GO:0043066#GO:0030264#GO:0006508#GO:0034612	DB00641#DB01017#DB01065#DB03124	PF00656	NA
黄连	CASP8	MCH5	Caspase-8#CASP-8#EC:3.4.22.61#ICE-like apoptotic protease 5#MORT1-associated ced-3 homolog#MACH#FADD-homologous ICE/ced-3-like protease#FADD-like ICE#FLICE#Apoptotic cysteine protease#Apoptotic protease Mch-5#CAP4#Caspase-8 subunit p18#Caspase-8 subunit p10	Q14790	hsa:841	1F9E#1I4E#1QDU#1QTN#2C2Z#2FUN#2K7Z#3H11	GO:0005737#GO:0005856#GO:0005829#GO:0031264#GO:0005741#GO:0005634#GO:0004197#GO:0042802#GO:0008633#GO:0008624#GO:0043123#GO:0051603#GO:0034612	NA	PF01335#PF00656	NA
黄连	ALDH18A1	GSAS#P5CS#PYCS	Delta-1-pyrroline-5-carboxylate synthase#P5CS#Aldehyde dehydrogenase family 18 member A1#Glutamate 5-kinase#GK#EC:2.7.2.11#Gamma-glutamyl kinase#Gamma-glutamyl phosphate reductase#GPR#EC:1.2.1.41#Glutamate-5-semialdehyde dehydrogenase#Glutamyl-gamma-semialdehyde dehydrogenase	P54886	hsa:5832	2H5G	GO:0005743#GO:0005524#GO:0004349#GO:0004350#GO:0055114#GO:0006561	DB00142	PF00696#PF00171	NA
黄连	DDIT3	CHOP#CHOP10#GADD153	DNA damage-inducible transcript 3 protein#DDIT-3#Growth arrest and DNA damage-inducible protein GADD153#C/EBP-homologous protein 10#CHOP-10#C/EBP-homologous protein#CHOP	P35638	hsa:1649	NA	GO:0005634#GO:0046983#GO:0043565#GO:0003714#GO:0003700#GO:0007050#GO:0045454#GO:0042789#GO:0043620#GO:0006355#GO:0006974	NA	PF07716	NA
黄连	TEP1	TLP1#TP1	Telomerase protein component 1#Telomerase-associated protein 1#Telomerase protein 1#p240#p80 telomerase homolog	Q99973	hsa:7011	NA	GO:0000781#GO:0005737#GO:0016363#GO:0005625#GO:0005697#GO:0005524#GO:0003723#GO:0000722	NA	PF05386#PF05731#PF00400	TTDC00055
黄连	MAPK1	ERK2#PRKM1#PRKM2	Mitogen-activated protein kinase 1#MAP kinase 1#MAPK 1#EC:2.7.11.24#Extracellular signal-regulated kinase 2#ERK-2#Mitogen-activated protein kinase 2#MAP kinase 2#MAPK 2#MAP kinase isoform p42#p42-MAPK#ERT1	P28482	hsa:5594	1PME#1TVO#1WZY#2E14#2OJG#2OJI#2OJJ#3D42#3D44#3I5Z#3I60	GO:0005856#GO:0005829#GO:0005654#GO:0005524#GO:0003677#GO:0007049#GO:0006935#GO:0006917#GO:0044419#GO:0007265#GO:0007268#GO:0006350	DB01169#DB02733	PF00069	NA
黄连	SLC2A1	GLUT1	Solute carrier family 2, facilitated glucose transporter member 1#Glucose transporter type 1, erythrocyte/brain#GLUT-1#HepG2 glucose transporter	P11166	hsa:6513	1SUK	GO:0016021#GO:0042470#GO:0005624#GO:0015758#GO:0055085	DB00292	PF00083	NA
黄连	APP	A4#AD1	Amyloid beta A4 protein#Alzheimer disease amyloid protein#ABPP#APPI#APP#PreA4#Cerebral vascular amyloid peptide#CVAP#Protease nexin-II#PN-II#N-APP#Soluble APP-alpha#S-APP-alpha#Soluble APP-beta#S-APP-beta#C99#Beta-amyloid protein 42#Beta-APP42#Beta-amyloid protein 40#Beta-APP40#C83#P3(42)#P3(40)#C80#Gamma-secretase C-terminal fragment 59#Gamma-CTF(59)#Amyloid intracellular domain 59#AICD-59#AID(5…	P05067	hsa:351	1AAP#1AMB#1AMC#1AML#1BA4#1BA6#1BJB#1BJC#1BRC#1CA0#1HZ3#1IYT#1MWP#1OWT#1QCM#1QWP#1QXC#1QYT#1RW6#1TAW#1TKN#1UO7#1UO8#1UOA#1UOI#1X11#1Z0Q#1ZE7#1ZE9#1ZJD#2BEG#2BOM#2BP4#2FJZ#2FK1#2FK2#2FK3#2FKL#2FMA#2G47#2IPU#2OTK#2R0W#2WK3#3DXC#3DXD#3DXE#3GCI#3IFL#3IFN#3IFO#3IFP#3KTM	GO:0030424#GO:0009986#GO:0005905#GO:0043198#GO:0043197#GO:0005576#GO:0005794#GO:0005887#GO:0005886#GO:0031093#GO:0033130#GO:0003677#GO:0008201#GO:0042802#GO:0046872#GO:0004867#GO:0008344#GO:0008088#GO:0016199#GO:0007155#GO:0006878#GO:0048669#GO:0016358#GO:0006897#GO:0030198#GO:0000085#GO:0035235#GO:0007617#GO:0006378#GO:0051402#GO:0016322#GO:0007219#GO:0045931#GO:0006468#GO:0007176#GO:0040014#GO:…	NA	PF02177#PF10515#PF03494#PF00014	TTDC00180
黄连	IL1B	IL1F2	Interleukin-1 beta#IL-1 beta#Catabolin	P01584	hsa:3553	1HIB#1I1B#1IOB#1ITB#1L2H#1S0L#1T4Q#1TOO#1TP0#1TWE#1TWM#21BI#2I1B#2KH2#2NVH#31BI#41BI#4I1B#5I1B#6I1B#7I1B#9ILB	GO:0005615#GO:0005125#GO:0008083#GO:0005149#GO:0019904#GO:0000187#GO:0006916#GO:0006915#GO:0007267#GO:0019221#GO:0007566#GO:0001660#GO:0070164#GO:0008285#GO:0010829#GO:0046627#GO:0050995#GO:0043407#GO:0045766#GO:0060559#GO:0060355#GO:0051781#GO:0034116#GO:0045086#GO:0032755#GO:0050996#GO:0051044#GO:0045840#GO:0051092#GO:0045429#GO:0001934#GO:0046827#GO:0002711#GO:0042102#GO:0010575#GO:0050796#GO:…	DB00026#DB01017#DB01366	PF00340#PF02394	TTDS00447
黄连	NOS2	NOS2A	Nitric oxide synthase, inducible#EC:1.14.13.39#Inducible NO synthase#Inducible NOS#iNOS#NOS type II#Hepatocyte NOS#HEP-NOS	P35228	hsa:4843	1NSI#2NSI#3E7G#3EJ8#3HR4#4NOS	GO:0005829#GO:0005634#GO:0034618#GO:0005516#GO:0050660#GO:0010181#GO:0020037#GO:0050661#GO:0004517#GO:0042803#GO:0034617#GO:0006527#GO:0050829#GO:0002227#GO:0006809#GO:0055114#GO:0051712#GO:0001912#GO:0043457#GO:0050796#GO:0006801	DB00125#DB00155#DB00741#DB01234#DB01686#DB02234#DB02539#DB02692#DB03014	PF00667#PF00258#PF00175#PF02898	TTDS00337
黄连	BAX	BCL2L4	Apoptosis regulator BAX#Bcl-2-like protein 4#Bcl2-L-4	Q07812	hsa:581	1F16#2G5B#2K7W	GO:0005829#GO:0005789#GO:0005741#GO:0005757#GO:0051434#GO:0008289#GO:0046982#GO:0042803#GO:0008635#GO:0001783#GO:0006922#GO:0006309#GO:0010248#GO:0008624#GO:0008629#GO:0046674#GO:0043653#GO:0008053#GO:0008634#GO:0030264#GO:0043525#GO:0051260#GO:0051881#GO:0043497#GO:0043496#GO:0001836#GO:0032976#GO:0009636#GO:0006927	NA	PF00452	NA
黄连	CASP9	MCH6	Caspase-9#CASP-9#EC:3.4.22.62#ICE-like apoptotic protease 6#ICE-LAP6#Apoptotic protease Mch-6#Apoptotic protease-activating factor 3#APAF-3#Caspase-9 subunit p35#Caspase-9 subunit p10	P55211	hsa:842	1JXQ#1NW9#2AR9#3D9T#3YGS	GO:0005829#GO:0004197#GO:0008047#GO:0005515#GO:0008635#GO:0006508	NA	PF00619#PF00656	NA
黄连	AGT	SERPINA8	Angiotensinogen#Serpin A8#Angiotensin-1#Angiotensin I#Ang I#Angiotensin-2#Angiotensin II#Ang II#Angiotensin-3#Angiotensin III#Ang III#Des-Asp[1]-angiotensin II	P01019	hsa:183	1N9U#1N9V#2JP8	GO:0005615#GO:0005625#GO:0010698#GO:0008083#GO:0005179#GO:0004867#GO:0031702#GO:0031703#GO:0007200#GO:0001974#GO:0007267#GO:0007199#GO:0034374#GO:0051387#GO:0007263#GO:0006800#GO:0043065#GO:0010613#GO:0010873#GO:0001819#GO:0010595#GO:0045742#GO:0048146#GO:0050729#GO:0010744#GO:0033864#GO:0051092#GO:0050731#GO:0014068#GO:0003078#GO:0002019#GO:0019229#GO:0002018#GO:0014873	DB00641#DB00722#DB01029#DB01076#DB01092#DB01258#DB01340	PF00079	NA
黄连	EGFR	ERBB1	Epidermal growth factor receptor#EC:2.7.10.1#Receptor tyrosine-protein kinase erbB-1#Proto-oncogene c-ErbB-1	P00533	hsa:1956	1DNQ#1DNR#1IVO#1M14#1M17#1MOX#1NQL#1XKK#1YY9#1Z9I#2EB2#2EB3#2EXP#2EXQ#2GS2#2GS6#2GS7#2ITN#2ITO#2ITP#2ITQ#2ITT#2ITU#2ITV#2ITW#2ITX#2ITY#2ITZ#2J5E#2J5F#2J6M#2JIT#2JIU#2JIV#2RF9#2RFD#2RFE#2RGP#3B2U#3B2V#3BEL#3BUO#3C09#3G5V#3G5Y#3GOP#3GT8#3IKA	GO:0016323#GO:0005768#GO:0005615#GO:0016021#GO:0005634#GO:0070435#GO:0051015#GO:0005524#GO:0003690#GO:0005006#GO:0042802#GO:0004710#GO:0046982#GO:0019903#GO:0004716#GO:0043006#GO:0007202#GO:0008283#GO:0016337#GO:0007173#GO:0001503#GO:0030335#GO:0031659#GO:0050679#GO:0043406#GO:0045429#GO:0042327#GO:0051205#GO:0050999#GO:0050730#GO:0070141	DB00002#DB00072#DB00281#DB00317#DB00530#DB01259#DB01269#DB02584#DB03496	PF00757#PF07714#PF01030	TTDS00355
黄连	EGR1	KROX24#ZNF225	Early growth response protein 1#EGR-1#Zinc finger protein Krox-24#Transcription factor Zif268#Nerve growth factor-induced protein A#NGFI-A#Transcription factor ETR103#Zinc finger protein 225#AT225	P18146	hsa:1958	NA	GO:0005737#GO:0005634#GO:0005515#GO:0043565#GO:0003700#GO:0008270#GO:0071504#GO:0071506#GO:0006350	NA	PF11914#PF11928#PF00096	NA
黄连	FOS	G0S7	Proto-oncogene c-Fos#Cellular oncogene fos#G0/G1 switch regulatory protein 7	P01100	hsa:2353	1A02#1FOS#1S9K	GO:0010843#GO:0070412#GO:0003704#GO:0003700#GO:0034614#GO:0006306#GO:0006954#GO:0060395#GO:0007179	NA	PF00170	NA
黄连	PDGFA	PDGF1	Platelet-derived growth factor subunit A#PDGF subunit A#Platelet-derived growth factor A chain#Platelet-derived growth factor alpha polypeptide#PDGF-1	P04085	hsa:5154	NA	GO:0009986#GO:0005615#GO:0016020#GO:0031089#GO:0043498#GO:0005518#GO:0008083#GO:0048407#GO:0005161#GO:0046982#GO:0042803#GO:0001775#GO:0007267#GO:0009790#GO:0050919#GO:0010512#GO:0010544#GO:0048008#GO:0051781#GO:0030335#GO:0045740#GO:0048146#GO:0032956#GO:0014910#GO:0042060	NA	PF00341#PF04692	NA
黄连	CCNB1	CCNB	G2/mitotic-specific cyclin-B1	P14635	hsa:891	2B9R#2JGZ	GO:0005829#GO:0005815#GO:0005654#GO:0000942#GO:0000922#GO:0005515#GO:0031145#GO:0051301#GO:0000086#GO:0071174#GO:0007080#GO:0000236#GO:0043148#GO:0051987#GO:0045931#GO:0051437	NA	PF02984#PF00134	NA
黄连	WEE1	NA	Wee1-like protein kinase#WEE1hu#EC:2.7.10.2#Wee1A kinase	P30291	NA	1X8B#2IN6#2IO6#2Z2W#3BI6#3BIZ#3CQE#3CR0	GO:0005654#GO:0005524#GO:0000287#GO:0004715#GO:0005515#GO:0004674#GO:0051301#GO:0007067#GO:0006468	DB04608	PF00069	TTDC00256
黄连	CDC2	NA	Cell division control protein 2 homolog#EC:2.7.11.22#EC:2.7.11.23#p34 protein kinase#Cyclin-dependent kinase 1#CDK1	P06493	NA	1LC9	GO:0005829#GO:0030496#GO:0005654#GO:0005876#GO:0005524#GO:0004693#GO:0005515#GO:0008353#GO:0031145#GO:0006916#GO:0051301#GO:0007067#GO:0051437#GO:0006468#GO:0034501	DB02052#DB02116#DB02950#DB03428#DB03496#DB04014	PF00069	TTDC00166
黄连	CYCS	CYC	Cytochrome c	P99999	hsa:54205	1J3S	GO:0005829#GO:0005758#GO:0005759#GO:0005634#GO:0000159#GO:0070469#GO:0045155#GO:0020037#GO:0005515#GO:0008635#GO:0045333#GO:0006309#GO:0022900#GO:0006810	DB01017#DB01065	PF00034	NA
黄连	NFKBIA	IKBA#MAD3#NFKBI	NF-kappa-B inhibitor alpha#I-kappa-B-alpha#IkappaBalpha#IkB-alpha#Major histocompatibility complex enhancer-binding protein MAD3	P25963	hsa:4792	1IKN#1NFI	GO:0005829#GO:0033256#GO:0005634#GO:0042802#GO:0051059#GO:0008139#GO:0031625#GO:0006916#GO:0006915#GO:0007253#GO:0044419#GO:0010888#GO:0010745#GO:0032088#GO:0032270#GO:0010875#GO:0010552	NA	PF00023	NA
黄连	CYP1A1	NA	Cytochrome P450 1A1#EC:1.14.14.1#CYPIA1#Cytochrome P450-P1#Cytochrome P450 form 6#Cytochrome P450-C	P04798	hsa:1543	NA	GO:0005789#GO:0005792#GO:0070330#GO:0009055#GO:0020037#GO:0019825#GO:0070576#GO:0017144#GO:0055114#GO:0042359	NA	PF00067	NA
黄连	AHR	BHLHE76	Aryl hydrocarbon receptor#Ah receptor#AhR#Class E basic helix-loop-helix protein 76#bHLHe76	P35869	hsa:196	NA	GO:0005737#GO:0005634#GO:0051879#GO:0004879#GO:0003700#GO:0008134#GO:0006915#GO:0007049#GO:0006950#GO:0009410#GO:0007165#GO:0006366	NA	PF00010#PF00989#PF08447	NA
黄连	CD69	CLEC2C	Early activation antigen CD69#Early T-cell activation antigen p60#GP32/28#Leukocyte surface antigen Leu-23#MLR-3#EA1#BL-AC/P26#Activation inducer molecule#AIM#C-type lectin domain family 2 member C#CD69	Q07108	hsa:969	1E87#1E8I#1FM5#3CCK#3HUP	GO:0005887#GO:0005529#GO:0004888	NA	PF00059	NA
黄连	IL2RA	NA	Interleukin-2 receptor subunit alpha#IL-2 receptor subunit alpha#IL-2R subunit alpha#IL-2-RA#IL2-RA#p55#TAC antigen#CD25	P01589	hsa:3559	1ILM#1ILN#1Z92#2B5I#2ERJ#3IU3	GO:0016021#GO:0004911#GO:0008283#GO:0007166	DB00004#DB00041#DB00074#DB00111	PF00084	TTDS00139
黄连	VEGFA	VEGF	Vascular endothelial growth factor A#VEGF-A#Vascular permeability factor#VPF	P15692	hsa:7422	1BJ1#1CZ8#1FLT#1KAT#1KMX#1MJV#1MKG#1MKK#1QTY#1TZH#1TZI#1VGH#1VPF#1VPP#2FJG#2FJH#2QR0#2VGH#2VPF#3BDY	GO:0009986#GO:0005615#GO:0016020#GO:0031093#GO:0043498#GO:0005125#GO:0050840#GO:0001968#GO:0008083#GO:0008201#GO:0005161#GO:0046982#GO:0042803#GO:0043183#GO:0043184#GO:0071456#GO:0050930#GO:0048008#GO:0045766#GO:0043536#GO:0051781#GO:0001938#GO:0002687#GO:0030949#GO:0008360#GO:0001570	DB00112#DB00641#DB01017#DB01076#DB01120#DB01136#DB01270#DB01381	PF00341	NA
黄连	HIF1A	BHLHE78#MOP1#PASD8	Hypoxia-inducible factor 1-alpha#HIF-1-alpha#HIF1-alpha#ARNT-interacting protein#Member of PAS protein 1#Basic-helix-loop-helix-PAS protein MOP1#PAS domain-containing protein 8#Class E basic helix-loop-helix protein 78#bHLHe78	Q16665	hsa:3091	1D7G#1H2K#1H2L#1H2M#1L3E#1L8C#1LM8#1LQB#2ILM#3HQR#3HQU	GO:0005737#GO:0005730#GO:0005667#GO:0035035#GO:0051879#GO:0046982#GO:0003705#GO:0004871#GO:0008134#GO:0032963#GO:0002248#GO:0051541#GO:0001837#GO:0042789#GO:0032364#GO:0045766#GO:0032722#GO:0001938#GO:0010634#GO:0045648#GO:0043193#GO:0045821#GO:0046886#GO:0051000#GO:0045944#GO:0030949#GO:0010575#GO:0043619#GO:0032909#GO:0001666#GO:0007165	NA	PF11413#PF08778#PF00989#PF08447	TTDC00101
黄连	PTGS2	COX2	Prostaglandin G/H synthase 2#EC:1.14.99.1#Cyclooxygenase-2#COX-2#Prostaglandin-endoperoxide synthase 2#Prostaglandin H2 synthase 2#PGH synthase 2#PGHS-2#PHS II	P35354	hsa:5743	1V0X	GO:0005788#GO:0005789#GO:0005792#GO:0005634#GO:0020037#GO:0016702#GO:0004601#GO:0004666#GO:0006928#GO:0019371#GO:0055114#GO:0008217#GO:0050727#GO:0006979	DB00154#DB00159#DB00244#DB00316#DB00328#DB00461#DB00465#DB00469#DB00480#DB00482#DB00500#DB00533#DB00573#DB00580#DB00586#DB00605#DB00712#DB00749#DB00784#DB00788#DB00812#DB00814#DB00821#DB00861#DB00870#DB00936#DB00939#DB00945#DB00963#DB00991#DB01009#DB01014#DB01041#DB01050#DB01188#DB01240#DB01283#DB01399#DB01404#DB01600#DB01628#DB02709#DB04743	PF03098	TTDS00041
黄连	IL4	NA	Interleukin-4#IL-4#B-cell stimulatory factor 1#BSF-1#Lymphocyte stimulatory factor 1#Binetrakin#Pitrakinra	P05112	hsa:3565	1BBN#1BCN#1CYL#1HIJ#1HIK#1HZI#1IAR#1ILL#1ITE#1ITI#1ITL#1ITM#1RCB#2B8U#2B8X#2B8Y#2B8Z#2B90#2B91#2CYK#2D48#2INT#3BPL#3BPN	GO:0005615#GO:0005125#GO:0008083#GO:0005136#GO:0030183#GO:0006968#GO:0006935#GO:0008203#GO:0045189#GO:0043066#GO:0045671#GO:0030890#GO:0048295#GO:0048304#GO:0045348#GO:0045944#GO:0042092	NA	PF00727	NA
黄连	IFNG	NA	Interferon gamma#IFN-gamma#Immune interferon	P01579	hsa:3458	1EKU#1FG9#1FYH#1HIG#3BES	GO:0005615#GO:0005125#GO:0005133#GO:0007050#GO:0007166#GO:0006955#GO:0048662#GO:0060559#GO:0060550#GO:0060552#GO:0032735#GO:0051712#GO:0051044#GO:0045429#GO:0033141#GO:0034393#GO:0042511#GO:0060557#GO:0000060#GO:0040008#GO:0050796#GO:0009615#GO:0042508	DB00641#DB01296	PF00714	TTDC00096
黄连	MGAM	MGA#MGAML	Maltase-glucoamylase, intestinal#Maltase#EC:3.2.1.20#Alpha-glucosidase#Glucoamylase#EC:3.2.1.3#Glucan 1,4-alpha-glucosidase	O43451	hsa:8972	2QLY#2QMJ#3CTT#3L4T#3L4U#3L4V#3L4W#3L4X#3L4Y#3L4Z	GO:0016324#GO:0016021#GO:0004558#GO:0004339#GO:0005983	DB00284#DB00491#DB04878	PF01055#PF00088	TTDS00291
黄连	SI	NA	Sucrase-isomaltase, intestinal#Sucrase#EC:3.2.1.48#Isomaltase#EC:3.2.1.10	P14410	hsa:6476	NA	GO:0016324#GO:0005903#GO:0005794#GO:0016021#GO:0004574#GO:0004575#GO:0005975	DB00284	PF01055#PF00088	NA
黄连	IL8	CXCL8	Interleukin-8#IL-8#C-X-C motif chemokine 8#Monocyte-derived neutrophil chemotactic factor#MDNCF#T-cell chemotactic factor#Neutrophil-activating protein 1#NAP-1#Protein 3-10C#Granulocyte chemotactic protein 1#GCP-1#Monocyte-derived neutrophil-activating peptide#MONAP#Emoctakin#MDNCF-a#IL8/NAP1 form I#GCP/IL-8 protein IV#IL-8(1-77)#MDNCF-b#IL8/NAP1 form II#GCP/IL-8 protein II#(Ala-IL-8)77#IL-8(5-77…	P10145	hsa:3576	1ICW#1IKL#1IKM#1IL8#1ILP#1ILQ#1QE6#1ROD#2IL8#3IL8	GO:0005615#GO:0008009#GO:0005153#GO:0001525#GO:0019722#GO:0007050#GO:0007186#GO:0006955#GO:0050930#GO:0006954#GO:0008285#GO:0042119#GO:0030593#GO:0030155#GO:0045091	DB00641#DB00744#DB01001#DB01009	PF00048	NA
黄连	MPO	NA	Myeloperoxidase#MPO#EC:1.11.1.7#89 kDa myeloperoxidase#84 kDa myeloperoxidase#Myeloperoxidase light chain#Myeloperoxidase heavy chain	P05164	hsa:4353	1CXP#1D2V#1D5L#1D7W#1DNU#1DNW#1MHL#1MYP#3F9P	GO:0005615#GO:0005764#GO:0005634#GO:0030141#GO:0003682#GO:0020037#GO:0008201#GO:0004601#GO:0006916#GO:0006952#GO:0042744#GO:0034374#GO:0055114	DB00535	PF03098	TTDC00199
黄连	TH	TYH	Tyrosine 3-monooxygenase#EC:1.14.16.2#Tyrosine 3-hydroxylase#TH	P07101	hsa:7054	NA	GO:0005829#GO:0009898#GO:0033162#GO:0005634#GO:0043204#GO:0005790#GO:0005515#GO:0004511#GO:0006585#GO:0048596#GO:0042418#GO:0042462#GO:0003007#GO:0007612#GO:0007626#GO:0007613#GO:0042136#GO:0042421#GO:0055114#GO:0043473#GO:0008016#GO:0045471#GO:0001666#GO:0001963#GO:0007601	DB00120#DB00135#DB00360#DB00765	PF00351#PF12549	TTDS00365
黄连	CCND1	BCL1#PRAD1	G1/S-specific cyclin-D1#PRAD1 oncogene#B-cell lymphoma 1 protein#BCL-1#BCL-1 oncogene	P24385	hsa:595	2W96#2W99#2W9F#2W9Z	GO:0000307#GO:0005829#GO:0005654#GO:0019901#GO:0051301#GO:0031571#GO:0000082#GO:0045737#GO:0001934#GO:0070141	DB01169	PF02984#PF00134	NA
黄连	MAOA	NA	Amine oxidase [flavin-containing] A#EC:1.4.3.4#Monoamine oxidase type A#MAO-A	P21397	hsa:4128	1H8Q#2BXR#2BXS#2Z5X#2Z5Y	GO:0016021#GO:0005741#GO:0008131#GO:0005515#GO:0007610#GO:0042135#GO:0055114	DB00191#DB00752#DB00780#DB00830#DB01171#DB01247	PF01593	TTDS00289
