# Supplementary material for: Integrated Modules Analysis to Explore the Molecular Mechanisms of Phlegm-Stasis Cementation Syndrome with Ischemic Heart Disease
Source: Front Physiol. 2018 Jan 22;9:7. doi: 10.3389/fphys.2018.00007 (PMC5786858; doi:10.3389/fphys.2018.00007)
Supplement: Supplementary file 8 [file Table8.XLSX]

## Sheet: Blood Stasis Syndrome's target
Table S8. Classical formula-related targets of herbs treating Phlegm Syndrome in HIT database
HERB	TARGET	TARGET_SYMBOL	TARGET_SNAME	TARGET_UNIPROT	TARGET_KEGG	TARGET_PDB	TARGET_GO	TARGET_DBANK	TARGET_PFAM	TARGET_TTD
丹参	ICAM1	NA	Intercellular adhesion molecule 1#ICAM-1#Major group rhinovirus receptor#CD54	P05362	hsa:3383	1D3E#1D3I#1D3L#1IAM#1IC1#1IJ4#1MQ8#1P53#1Z7Z#2OZ4	GO:0005737#GO:0005615#GO:0005887#GO:0005178#GO:0004888#GO:0051856#GO:0007157#GO:0007159#GO:0050900#GO:0022614#GO:0002693#GO:0001910#GO:0002291#GO:0046813	DB00108#DB00641	PF03921	TTDC00192
丹参	COL1A1	NA	Collagen alpha-1(I) chain#Alpha-1 type I collagen	P02452	hsa:1277	1Q7D#3EJH	GO:0005584#GO:0005886#GO:0042802#GO:0048407#GO:0001568#GO:0032964#GO:0030199#GO:0048706#GO:0007605#GO:0043589#GO:0034505#GO:0007601	DB00039#DB00048	PF01410#PF01391#PF00093	NA
丹参	BCL2	NA	Apoptosis regulator Bcl-2	P10415	hsa:596	1G5M#1GJH#1YSW#2O21#2O22#2O2F#2W3L	GO:0005789#GO:0016021#GO:0005741#GO:0031965#GO:0051434#GO:0002020#GO:0046982#GO:0042803#GO:0016563#GO:0008633#GO:0006916#GO:0070059#GO:0042100#GO:0051607#GO:0007565#GO:0006959#GO:0032848#GO:0051902#GO:0043524#GO:0051402#GO:0000209#GO:0046902#GO:0051881#GO:0043497#GO:0043496#GO:0001836#GO:0034097#GO:0042493#GO:0010039#GO:0035094#GO:0009636	DB01065#DB01073#DB01229#DB01248#DB01367	PF00452#PF02180	TTDS00281
丹参	CCND1	BCL1#PRAD1	G1/S-specific cyclin-D1#PRAD1 oncogene#B-cell lymphoma 1 protein#BCL-1#BCL-1 oncogene	P24385	hsa:595	2W96#2W99#2W9F#2W9Z	GO:0000307#GO:0005829#GO:0005654#GO:0019901#GO:0051301#GO:0031571#GO:0000082#GO:0045737#GO:0001934#GO:0070141	DB01169	PF02984#PF00134	NA
丹参	HERC5	CEB1#CEBP1	Probable E3 ubiquitin-protein ligase HERC5#6.3.2.-#HECT domain and RCC1-like domain-containing protein 5#Cyclin-E-binding protein 1	Q9UII4	hsa:51191	NA	GO:0048471#GO:0016881#GO:0006464#GO:0000079	NA	PF00632#PF00415	NA
丹参	AKT1	PKB#RAC	RAC-alpha serine/threonine-protein kinase#EC:2.7.11.1#RAC-PK-alpha#Protein kinase B#PKB#Proto-oncogene c-Akt	P31749	hsa:207	1H10#1UNP#1UNQ#1UNR#2UVM#2UZR#2UZS#3CQU#3CQW	GO:0005829#GO:0005654#GO:0005886#GO:0005524#GO:0019899#GO:0042802#GO:0030235#GO:0005547#GO:0043325#GO:0004674#GO:0008633#GO:0006924#GO:0007186#GO:0005978#GO:0008286#GO:0048009#GO:0031999#GO:0010748#GO:0006469#GO:0006809#GO:0018105#GO:0030307#GO:0031659#GO:0090004#GO:0045600#GO:0046326#GO:0045725#GO:0046889#GO:0045429#GO:0051000#GO:0046777#GO:0000060#GO:0010975#GO:0006417#GO:0034405#GO:0009408#GO:…	DB00171#DB01169#DB01863	PF00169#PF00069#PF00433	TTDC00132
丹参	CDKN1A	CAP20#CDKN1#CIP1#MDA6#PIC1#SDI1#WAF1	Cyclin-dependent kinase inhibitor 1#p21#CDK-interacting protein 1#Melanoma differentiation-associated protein 6#MDA-6	P38936	hsa:1026	1AXC#2ZVV#2ZVW	GO:0000307#GO:0005829#GO:0005654#GO:0004861#GO:0046872#GO:0007050#GO:0031668#GO:0006977#GO:0000082#GO:0000086#GO:0008629#GO:0030308#GO:0008285#GO:0042326#GO:0048146#GO:0007265#GO:0010149	NA	PF02234	NA
丹参	EIF6	EIF3A#ITGB4BP#OK/SW-cl.27	Eukaryotic translation initiation factor 6#eIF-6#B4 integrin interactor#CAB#p27(BBP)#B(2)GCN homolog	P56537	hsa:3692	NA	GO:0005737#GO:0005730#GO:0005515#GO:0043022#GO:0003743#GO:0042256#GO:0006412	NA	PF01912	NA
丹参	CASP3	CPP32	Caspase-3#CASP-3#EC:3.4.22.56#Apopain#Cysteine protease CPP32#CPP-32#Protein Yama#SREBP cleavage activity 1#SCA-1#Caspase-3 subunit p17#Caspase-3 subunit p12	P42574	hsa:836	1CP3#1GFW#1I3O#1NME#1NMQ#1NMS#1PAU#1QX3#1RE1#1RHJ#1RHK#1RHM#1RHQ#1RHR#1RHU#2C1E#2C2K#2C2M#2C2O#2CDR#2CJX#2CJY#2CNK#2CNL#2CNN#2CNO#2DKO#2H5I#2H5J#2H65#2J30#2J31#2J32#2J33#3DEH#3DEI#3DEJ#3DEK#3EDQ#3GJQ#3GJR#3GJS#3GJT#3H0E#3ITN	GO:0005829#GO:0005739#GO:0005654#GO:0005886#GO:0004197#GO:0005515#GO:0043066#GO:0030264#GO:0006508#GO:0034612	DB00641#DB01017#DB01065#DB03124	PF00656	NA
丹参	COL7A1	NA	Collagen alpha-1(VII) chain#Long-chain collagen#LC collagen	Q02388	hsa:1294	NA	GO:0005604#GO:0005590#GO:0005515#GO:0004867#GO:0007155#GO:0008544	NA	PF01391#PF00041#PF00014#PF00092	NA
丹参	ADRA1A	ADRA1C	Alpha-1A adrenergic receptor#Alpha-1A adrenoreceptor#Alpha-1A adrenoceptor#Alpha-1C adrenergic receptor#Alpha-adrenergic receptor 1c	P35348	hsa:148	NA	GO:0005887#GO:0004937#GO:0007202#GO:0007568#GO:0006915#GO:0060402#GO:0007267#GO:0007186#GO:0008285#GO:0035024#GO:0032229#GO:0045760#GO:0060452#GO:0070374#GO:0090037#GO:0045907#GO:0007243#GO:0042493#GO:0009725#GO:0006950#GO:0006939	DB00182#DB00211#DB00217#DB00226#DB00246#DB00298#DB00346#DB00368#DB00388#DB00397#DB00420#DB00457#DB00506#DB00590#DB00598#DB00610#DB00656#DB00665#DB00668#DB00679#DB00696#DB00699#DB00706#DB00723#DB00734#DB00751#DB00777#DB00797#DB00831#DB00850#DB00852#DB00865#DB00875#DB00925#DB00934#DB00935#DB01069#DB01118#DB01136#DB01149#DB01162#DB01170#DB01255#DB01365#DB01403#DB01472#DB01576#DB01577#DB01579#DB01608…	PF00001	TTDC00292
丹参	CCND1	BCL1#PRAD1	G1/S-specific cyclin-D1#PRAD1 oncogene#B-cell lymphoma 1 protein#BCL-1#BCL-1 oncogene	P24385	hsa:595	2W96#2W99#2W9F#2W9Z	GO:0000307#GO:0005829#GO:0005654#GO:0019901#GO:0051301#GO:0031571#GO:0000082#GO:0045737#GO:0001934#GO:0070141	DB01169	PF02984#PF00134	NA
丹参	CCND3	NA	G1/S-specific cyclin-D3	P30281	hsa:896	3G33	GO:0000307#GO:0005737#GO:0005634#GO:0019901#GO:0007049#GO:0051301#GO:0045737#GO:0001934	NA	PF02984#PF00134	NA
丹参	HERC5	CEB1#CEBP1	Probable E3 ubiquitin-protein ligase HERC5#6.3.2.-#HECT domain and RCC1-like domain-containing protein 5#Cyclin-E-binding protein 1	Q9UII4	hsa:51191	NA	GO:0048471#GO:0016881#GO:0006464#GO:0000079	NA	PF00632#PF00415	NA
丹参	CDK4	NA	Cell division protein kinase 4#EC:2.7.11.22#Cyclin-dependent kinase 4#PSK-J3	P11802	hsa:1019	1LD2#2W96#2W99#2W9F#2W9Z#3G33	GO:0000307#GO:0005829#GO:0005524#GO:0004693#GO:0005515#GO:0051301#GO:0000082#GO:0048146#GO:0006468#GO:0010468	DB02733#DB03496	PF00069	TTDC00165
丹参	CDK2	NA	Cell division protein kinase 2#EC:2.7.11.22#p33 protein kinase	P24941	hsa:1017	1AQ1#1B38#1B39#1BUH#1CKP#1DI8#1DM2#1E1V#1E1X#1E9H#1F5Q#1FIN#1FQ1#1FVT#1FVV#1G5S#1GIH#1GII#1GIJ#1GY3#1GZ8#1H00#1H01#1H07#1H08#1H0V#1H0W#1H1P#1H1Q#1H1R#1H1S#1H24#1H25#1H26#1H27#1H28#1HCK#1HCL#1JST#1JSU#1JSV#1JVP#1KE5#1KE6#1KE7#1KE8#1KE9#1OGU#1OI9#1OIQ#1OIR#1OIT#1OIU#1OIY#1OKV#1OKW#1OL1#1OL2#1P2A#1P5E#1PF8#1PKD#1PW2#1PXI#1PXJ#1PXK#1PXL#1PXM#1PXN#1PXO#1PXP#1PYE#1QMZ#1R78#1URC#1URW#1V1K#1VYW#1VYZ#1W0X…	GO:0000307#GO:0005829#GO:0005524#GO:0004693#GO:0042802#GO:0051301#GO:0006260#GO:0000086#GO:0007067#GO:0008284#GO:0007265#GO:0006275#GO:0007089	DB01769#DB01867#DB01888#DB02010#DB02091#DB02116#DB02197#DB02297#DB02407#DB02538#DB02603#DB02647#DB02733#DB02833#DB02898#DB02915#DB02950#DB02963#DB02973#DB03019#DB03307#DB03365#DB03428#DB03490#DB03496#DB03583#DB03663#DB03737#DB03801#DB04006#DB04101#DB04186#DB04288#DB04407#DB04518#DB04607#DB04662#DB04669	PF00069	TTDC00088
丹参	BCL2L1	BCL2L#BCLX	Bcl-2-like protein 1#Bcl2-L-1#Apoptosis regulator Bcl-X	Q07817	hsa:598	1BXL#1G5J#1LXL#1MAZ#1R2D#1R2E#1R2G#1R2H#1R2I#1YSG#1YSI#1YSN#2B48#2O1Y#2O2M#2O2N#2P1L#2PON#2YXJ#3CVA#3FDL#3FDM#3INQ#3IO8	GO:0016021#GO:0005741#GO:0031965#GO:0042802#GO:0008634#GO:0046902#GO:0051881#GO:0001836#GO:0034097	NA	PF00452#PF02180	TTDC00168
丹参	EIF6	EIF3A#ITGB4BP#OK/SW-cl.27	Eukaryotic translation initiation factor 6#eIF-6#B4 integrin interactor#CAB#p27(BBP)#B(2)GCN homolog	P56537	hsa:3692	NA	GO:0005737#GO:0005730#GO:0005515#GO:0043022#GO:0003743#GO:0042256#GO:0006412	NA	PF01912	NA
丹参	CASP9	MCH6	Caspase-9#CASP-9#EC:3.4.22.62#ICE-like apoptotic protease 6#ICE-LAP6#Apoptotic protease Mch-6#Apoptotic protease-activating factor 3#APAF-3#Caspase-9 subunit p35#Caspase-9 subunit p10	P55211	hsa:842	1JXQ#1NW9#2AR9#3D9T#3YGS	GO:0005829#GO:0004197#GO:0008047#GO:0005515#GO:0008635#GO:0006508	NA	PF00619#PF00656	NA
丹参	CASP3	CPP32	Caspase-3#CASP-3#EC:3.4.22.56#Apopain#Cysteine protease CPP32#CPP-32#Protein Yama#SREBP cleavage activity 1#SCA-1#Caspase-3 subunit p17#Caspase-3 subunit p12	P42574	hsa:836	1CP3#1GFW#1I3O#1NME#1NMQ#1NMS#1PAU#1QX3#1RE1#1RHJ#1RHK#1RHM#1RHQ#1RHR#1RHU#2C1E#2C2K#2C2M#2C2O#2CDR#2CJX#2CJY#2CNK#2CNL#2CNN#2CNO#2DKO#2H5I#2H5J#2H65#2J30#2J31#2J32#2J33#3DEH#3DEI#3DEJ#3DEK#3EDQ#3GJQ#3GJR#3GJS#3GJT#3H0E#3ITN	GO:0005829#GO:0005739#GO:0005654#GO:0005886#GO:0004197#GO:0005515#GO:0043066#GO:0030264#GO:0006508#GO:0034612	DB00641#DB01017#DB01065#DB03124	PF00656	NA
丹参	CASP7	MCH3	Caspase-7#CASP-7#EC:3.4.22.60#ICE-like apoptotic protease 3#ICE-LAP3#Apoptotic protease Mch-3#CMH-1#Caspase-7 subunit p20#Caspase-7 subunit p11	P55210	hsa:840	1F1J#1GQF#1I4O#1I51#1K86#1K88#1KMC#1MIA#1SHJ#1SHL#2QL5#2QL7#2QL9#2QLB#2QLF#2QLJ#3EDR#3H1P#3IBC#3IBF	GO:0005829#GO:0005789#GO:0031966#GO:0005654#GO:0004197#GO:0005515#GO:0006508	DB03384#DB03762	PF00656	NA
丹参	NOS3	NA	Nitric oxide synthase, endothelial#EC:1.14.13.39#Endothelial NOS#eNOS#EC-NOS#NOS type III#NOSIII#Constitutive NOS#cNOS	P29474	hsa:4846	1M9J#1M9K#1M9M#1M9Q#1M9R#3EAH#3NOS	GO:0005901#GO:0005856#GO:0005829#GO:0000139#GO:0003785#GO:0034618#GO:0046870#GO:0005516#GO:0050660#GO:0010181#GO:0020037#GO:0050661#GO:0004517#GO:0034617#GO:0006916#GO:0006527#GO:0001974#GO:0043542#GO:0007005#GO:0014740#GO:0010544#GO:0006809#GO:0055114#GO:0045766#GO:0031284#GO:0045909#GO:0050880#GO:0003100#GO:0034405#GO:0009408#GO:0014806	DB00125#DB00155#DB00360#DB01098#DB01997#DB02207#DB02692#DB03014#DB03100#DB03144#DB03684#DB04402#DB04534	PF00667#PF00258#PF00175#PF02898	TTDC00097
丹参	BCL2	NA	Apoptosis regulator Bcl-2	P10415	hsa:596	1G5M#1GJH#1YSW#2O21#2O22#2O2F#2W3L	GO:0005789#GO:0016021#GO:0005741#GO:0031965#GO:0051434#GO:0002020#GO:0046982#GO:0042803#GO:0016563#GO:0008633#GO:0006916#GO:0070059#GO:0042100#GO:0051607#GO:0007565#GO:0006959#GO:0032848#GO:0051902#GO:0043524#GO:0051402#GO:0000209#GO:0046902#GO:0051881#GO:0043497#GO:0043496#GO:0001836#GO:0034097#GO:0042493#GO:0010039#GO:0035094#GO:0009636	DB01065#DB01073#DB01229#DB01248#DB01367	PF00452#PF02180	TTDS00281
丹参	MYC	BHLHE39	Myc proto-oncogene protein#Proto-oncogene c-Myc#Transcription factor p64#Class E basic helix-loop-helix protein 39#bHLHe39	P01106	hsa:4609	1A93#1EE4#1MV0#1NKP#2A93	GO:0005634#GO:0005515#GO:0003700#GO:0001658#GO:0007050#GO:0008283#GO:0006879#GO:0090096#GO:0032204#GO:0006357#GO:0006350	NA	PF00010#PF02344#PF01056	TTDC00271
丹参	FCER2	CD23A#CLEC4J#FCE2#IGEBF	Low affinity immunoglobulin epsilon Fc receptor#Lymphocyte IgE receptor#Fc-epsilon-RII#BLAST-2#Immunoglobulin E-binding factor#C-type lectin domain family 4 member J#CD23#Low affinity immunoglobulin epsilon Fc receptor membrane-bound form#Low affinity immunoglobulin epsilon Fc receptor soluble form	P06734	hsa:2208	1HLI#1KJE#1T8C#1T8D#2H2R#2H2T	GO:0005576#GO:0005887#GO:0019863#GO:0005178#GO:0004872#GO:0005529#GO:0051712#GO:0051000#GO:0051773	NA	PF00059	NA
丹参	RELA	NFKB3	Transcription factor p65#Nuclear factor NF-kappa-B p65 subunit#Nuclear factor of kappa light polypeptide gene enhancer in B-cells 3	Q04206	hsa:5970	1NFI#2O61#3GUT	GO:0005829#GO:0005667#GO:0042802#GO:0051059#GO:0042301#GO:0010843#GO:0019901#GO:0047485#GO:0003705#GO:0016563#GO:0033613#GO:0016564#GO:0070491#GO:0006916#GO:0006968#GO:0019221#GO:0051607#GO:0006954#GO:0044419#GO:0031293#GO:0032582#GO:0070431#GO:0043123#GO:0051092#GO:0045944#GO:0070555#GO:0010224#GO:0006350	NA	PF00554	NA
丹参	TNF	TNFA#TNFSF2	Tumor necrosis factor#TNF-alpha#Tumor necrosis factor ligand superfamily member 2#TNF-a#Cachectin#Tumor necrosis factor, membrane form#Tumor necrosis factor, soluble form	P01375	hsa:7124	1A8M#1TNF#2AZ5#2E7A#2TUN#2ZJC#2ZPX#3IT8#3L9J#4TSV#5TSW	GO:0009897#GO:0005615#GO:0005887#GO:0045121#GO:0001891#GO:0055037#GO:0005125#GO:0042802#GO:0010843#GO:0016563#GO:0016564#GO:0005164#GO:0006919#GO:0000187#GO:0006916#GO:0002439#GO:0060555#GO:0050901#GO:0070265#GO:0002740#GO:0032582#GO:0032715#GO:0050995#GO:0045071#GO:0060559#GO:0045080#GO:0032722#GO:0050715#GO:0043193#GO:0034116#GO:0043123#GO:0051044#GO:0042346#GO:0051092#GO:0045429#GO:0001934#GO:…	DB00005#DB00051#DB00065#DB00608#DB00640#DB00641#DB00704#DB01041#DB01076#DB01232#DB01296#DB01366#DB01407#DB01411#DB01427	PF00229	TTDS00131
丹参	HMGCR	NA	3-hydroxy-3-methylglutaryl-coenzyme A reductase#HMG-CoA reductase#EC:1.1.1.34	P04035	hsa:3156	1DQ8#1DQ9#1DQA#1HW8#1HW9#1HWI#1HWJ#1HWK#1HWL#2Q1L#2Q6B#2Q6C#2R4F#3BGL#3CCT#3CCW#3CCZ#3CD0#3CD5#3CD7#3CDA#3CDB	GO:0005789#GO:0016021#GO:0005778#GO:0004420#GO:0050661#GO:0006695#GO:0015936#GO:0008354#GO:0008406#GO:0008299#GO:0055114	DB00157#DB00175#DB00227#DB00439#DB00641#DB01076#DB01095#DB01098#DB01393#DB01992#DB03169#DB03431#DB03461#DB04377#DB04447	PF00368	TTDS00195
丹参	ITGB2	CD18#MFI7	Integrin beta-2#Cell surface adhesion glycoproteins LFA-1/CR3/p150,95 subunit beta#Complement receptor C3 subunit beta#CD18	P05107	hsa:3689	1JX3#1L3Y#1YUK#2JF1#2P26#2P28#2V7D#3K6S#3K71#3K72	GO:0005737#GO:0008305#GO:0001948#GO:0019901#GO:0004872#GO:0006915#GO:0007267#GO:0007160#GO:0006954#GO:0007229#GO:0007159#GO:0030593#GO:0008360#GO:0050730	DB00641	PF07974#PF08725#PF07965#PF00362	NA
丹参	POR	CYPOR	NADPH--cytochrome P450 reductase#CPR#P450R#EC:1.6.2.4	P16435	hsa:5447	1B1C#3FJO	GO:0005789#GO:0010181#GO:0005506#GO:0003958#GO:0055114#GO:0009893#GO:0032770	DB00865#DB03247	PF00667#PF00258#PF00175	NA
丹参	INS	NA	Insulin#Insulin B chain#Insulin A chain	P01308	hsa:3630	1A7F#1AI0#1AIY#1B9E#1BEN#1EFE#1EV3#1EV6#1EVR#1FU2#1FUB#1G7A#1G7B#1GUJ#1HIQ#1HIS#1HIT#1HLS#1HTV#1HUI#1IOG#1IOH#1J73#1JCA#1JCO#1K3M#1KMF#1LKQ#1LPH#1MHI#1MHJ#1MSO#1OS3#1OS4#1Q4V#1QIY#1QIZ#1QJ0#1RWE#1SF1#1SJT#1SJU#1T0C#1T1K#1T1P#1T1Q#1TRZ#1TYL#1TYM#1UZ9#1VKT#1W8P#1XDA#1XGL#1XW7#1ZEG#1ZEH#1ZNJ#2AIY#2C8Q#2C8R#2CEU#2G54#2G56#2H67#2HH4#2HHO#2HIU#2JMN#2JUM#2JUU#2JUV#2JV1#2JZQ#2K91#2K9R#2KQP#2OLY#2OLZ#2OM0…	GO:0005615#GO:0005179#GO:0005158#GO:0005159#GO:0032148#GO:0006953#GO:0046631#GO:0008219#GO:0007267#GO:0055089#GO:0007186#GO:0042593#GO:0006006#GO:0015758#GO:0000165#GO:0043066#GO:0045922#GO:0045721#GO:0045818#GO:0050995#GO:0033861#GO:0042177#GO:0006469#GO:0050709#GO:0045861#GO:0060266#GO:0045908#GO:0045597#GO:0030307#GO:0030335#GO:0008284#GO:0050715#GO:0045740#GO:0046326#GO:0045725#GO:0045821#GO:…	NA	PF00049	NA
丹参	CASP3	CPP32	Caspase-3#CASP-3#EC:3.4.22.56#Apopain#Cysteine protease CPP32#CPP-32#Protein Yama#SREBP cleavage activity 1#SCA-1#Caspase-3 subunit p17#Caspase-3 subunit p12	P42574	hsa:836	1CP3#1GFW#1I3O#1NME#1NMQ#1NMS#1PAU#1QX3#1RE1#1RHJ#1RHK#1RHM#1RHQ#1RHR#1RHU#2C1E#2C2K#2C2M#2C2O#2CDR#2CJX#2CJY#2CNK#2CNL#2CNN#2CNO#2DKO#2H5I#2H5J#2H65#2J30#2J31#2J32#2J33#3DEH#3DEI#3DEJ#3DEK#3EDQ#3GJQ#3GJR#3GJS#3GJT#3H0E#3ITN	GO:0005829#GO:0005739#GO:0005654#GO:0005886#GO:0004197#GO:0005515#GO:0043066#GO:0030264#GO:0006508#GO:0034612	DB00641#DB01017#DB01065#DB03124	PF00656	NA
丹参	ALOX5	LOG5	Arachidonate 5-lipoxygenase#5-lipoxygenase#5-LO#EC:1.13.11.34	P09917	hsa:240	2ABV	GO:0005829#GO:0005641#GO:0016363#GO:0031965#GO:0004051#GO:0005506#GO:0016165#GO:0005515#GO:0019370#GO:0055114	DB00163#DB00179#DB00471#DB00711#DB00741#DB00744#DB00939#DB01017#DB01097#DB01103#DB01892	PF00305#PF01477	TTDS00112
丹参	IL6	IFNB2	Interleukin-6#IL-6#B-cell stimulatory factor 2#BSF-2#Interferon beta-2#IFN-beta-2#Hybridoma growth factor#CTL differentiation factor#CDF	P05231	hsa:3569	1ALU#1IL6#1N2Q#1P9M#2IL6	GO:0005615#GO:0005896#GO:0005125#GO:0008083#GO:0005138#GO:0006953#GO:0050829#GO:0050830#GO:0051607#GO:0031018#GO:0070091#GO:0002384#GO:0006959#GO:0070102#GO:0002548#GO:0043066#GO:0008285#GO:0045079#GO:0032966#GO:0031175#GO:0001781#GO:0002446#GO:0030168#GO:0002675#GO:0045768#GO:0050871#GO:0032722#GO:0043193#GO:0051024#GO:0032755#GO:0002690#GO:0043410#GO:0045669#GO:0033138#GO:0048661#GO:0042102#GO:…	DB00641#DB01128#DB01169#DB01404	PF00489	TTDC00080
丹参	C5AR1	C5AR#C5R1	C5a anaphylatoxin chemotactic receptor#C5a-R#C5aR#CD88	P21730	hsa:728	NA	GO:0005887#GO:0004944#GO:0000187#GO:0007202#GO:0006968#GO:0006935#GO:0007204#GO:0007186#GO:0006955#GO:0007606	NA	PF00001	NA
丹参	PRKCB	PKCB#PRKCB1	Protein kinase C beta type#PKC-beta#PKC-B#EC:2.7.11.13	P05771	hsa:5579	2I0E	GO:0005829#GO:0005886#GO:0005524#GO:0005515#GO:0004697#GO:0008270#GO:0007242#GO:0042953#GO:0006468	DB00163	PF00130#PF00168#PF00069#PF00433	TTDC00163
丹参	TBXA2R	NA	Thromboxane A2 receptor#TXA2-R#Prostanoid TP receptor	P21731	hsa:6915	1LBN	GO:0005887#GO:0005085#GO:0005515#GO:0004961#GO:0007186#GO:0007165	DB01207	PF00001	TTDS00395
丹参	CAT	NA	Catalase#EC:1.11.1.6	P04040	hsa:847	1DGB#1DGF#1DGG#1DGH#1F4J#1QQW	GO:0005778#GO:0004096#GO:0020037#GO:0050661#GO:0042803#GO:0042744#GO:0043066#GO:0055114#GO:0051781#GO:0051262#GO:0009650	DB01213#DB03014#DB04184	PF00199#PF06628	NA
丹参	SOD1	NA	Superoxide dismutase [Cu-Zn]#EC:1.15.1.1	P00441	hsa:6647	1AZV#1BA9#1DSW#1FUN#1HL4#1HL5#1KMG#1L3N#1MFM#1N18#1N19#1OEZ#1OZT#1OZU#1P1V#1PTZ#1PU0#1RK7#1SOS#1SPD#1UXL#1UXM#2AF2#2C9S#2C9U#2C9V#2GBT#2GBU#2GBV#2NNX#2R27#2V0A#2VR6#2VR7#2VR8#2WKO#2ZKW#2ZKX#2ZKY#3CQP#3CQQ#3ECU#3ECV#3ECW#3GQF#3GZO#3GZP#3GZQ#3HFF#3K91#4SOD	GO:0031410#GO:0005829#GO:0032839#GO:0031012#GO:0005615#GO:0005759#GO:0043025#GO:0005634#GO:0005777#GO:0043234#GO:0051087#GO:0005507#GO:0042803#GO:0030346#GO:0004784#GO:0008270#GO:0000187#GO:0060088#GO:0007569#GO:0006879#GO:0006309#GO:0006302#GO:0007566#GO:0006749#GO:0060047#GO:0050665#GO:0007626#GO:0046716#GO:0032287#GO:0002262#GO:0045541#GO:0043524#GO:0060052#GO:0001541#GO:0055114#GO:0001890#GO:…	NA	PF00080	NA
丹参	NOS2	NOS2A	Nitric oxide synthase, inducible#EC:1.14.13.39#Inducible NO synthase#Inducible NOS#iNOS#NOS type II#Hepatocyte NOS#HEP-NOS	P35228	hsa:4843	1NSI#2NSI#3E7G#3EJ8#3HR4#4NOS	GO:0005829#GO:0005634#GO:0034618#GO:0005516#GO:0050660#GO:0010181#GO:0020037#GO:0050661#GO:0004517#GO:0042803#GO:0034617#GO:0006527#GO:0050829#GO:0002227#GO:0006809#GO:0055114#GO:0051712#GO:0001912#GO:0043457#GO:0050796#GO:0006801	DB00125#DB00155#DB00741#DB01234#DB01686#DB02234#DB02539#DB02692#DB03014	PF00667#PF00258#PF00175#PF02898	TTDS00337
丹参	DIO1	ITDI1#TXDI1	Type I iodothyronine deiodinase#EC:1.97.1.10#Type-I 5'-deiodinase#Type 1 DI#DIOI#5DI	P49895	hsa:1733	NA	GO:0005789#GO:0016021#GO:0005886#GO:0008430#GO:0004800#GO:0042446#GO:0055114#GO:0006590	NA	PF00837	TTDS00426
丹参	GSTP1	FAEES3#GST3	Glutathione S-transferase P#EC:2.5.1.18#GST class-pi#GSTP1-1	P09211	hsa:2950	10GS#11GS#12GS#13GS#14GS#16GS#17GS#18GS#19GS#1AQV#1AQW#1AQX#1EOG#1EOH#1GSS#1KBN#1LBK#1MD3#1MD4#1PGT#1PX6#1PX7#1ZGN#20GS#22GS#2A2R#2A2S#2GSS#2J9H#2PGT#3CSH#3CSI#3CSJ#3DD3#3DGQ#3GSS#3GUS#3HJM#3HJO#3HKR#3IE3#3PGT#4GSS#4PGT#5GSS#6GSS#7GSS#8GSS#9GSS	GO:0005737#GO:0004364#GO:0005515#GO:0006916#GO:0007417#GO:0008152	DB00143#DB00903#DB01834#DB01915#DB02633#DB03814#DB04077#DB04132#DB04412	PF00043#PF02798	NA
丹参	IL1B	IL1F2	Interleukin-1 beta#IL-1 beta#Catabolin	P01584	hsa:3553	1HIB#1I1B#1IOB#1ITB#1L2H#1S0L#1T4Q#1TOO#1TP0#1TWE#1TWM#21BI#2I1B#2KH2#2NVH#31BI#41BI#4I1B#5I1B#6I1B#7I1B#9ILB	GO:0005615#GO:0005125#GO:0008083#GO:0005149#GO:0019904#GO:0000187#GO:0006916#GO:0006915#GO:0007267#GO:0019221#GO:0007566#GO:0001660#GO:0070164#GO:0008285#GO:0010829#GO:0046627#GO:0050995#GO:0043407#GO:0045766#GO:0060559#GO:0060355#GO:0051781#GO:0034116#GO:0045086#GO:0032755#GO:0050996#GO:0051044#GO:0045840#GO:0051092#GO:0045429#GO:0001934#GO:0046827#GO:0002711#GO:0042102#GO:0010575#GO:0050796#GO:…	DB00026#DB01017#DB01366	PF00340#PF02394	TTDS00447
丹参	IL8	CXCL8	Interleukin-8#IL-8#C-X-C motif chemokine 8#Monocyte-derived neutrophil chemotactic factor#MDNCF#T-cell chemotactic factor#Neutrophil-activating protein 1#NAP-1#Protein 3-10C#Granulocyte chemotactic protein 1#GCP-1#Monocyte-derived neutrophil-activating peptide#MONAP#Emoctakin#MDNCF-a#IL8/NAP1 form I#GCP/IL-8 protein IV#IL-8(1-77)#MDNCF-b#IL8/NAP1 form II#GCP/IL-8 protein II#(Ala-IL-8)77#IL-8(5-77…	P10145	hsa:3576	1ICW#1IKL#1IKM#1IL8#1ILP#1ILQ#1QE6#1ROD#2IL8#3IL8	GO:0005615#GO:0008009#GO:0005153#GO:0001525#GO:0019722#GO:0007050#GO:0007186#GO:0006955#GO:0050930#GO:0006954#GO:0008285#GO:0042119#GO:0030593#GO:0030155#GO:0045091	DB00641#DB00744#DB01001#DB01009	PF00048	NA
丹参	HAS2	NA	Hyaluronan synthase 2#EC:2.4.1.212#Hyaluronate synthase 2#Hyaluronic acid synthase 2#HA synthase 2	Q92819	hsa:3037	NA	GO:0005887#GO:0050501	NA	PF03142#PF00535	NA
丹参	CD1A	NA	T-cell surface glycoprotein CD1a#T-cell surface antigen T6/Leu-6#hTa1 thymocyte antigen#CD1a	P06126	hsa:909	1ONQ#1XZ0	GO:0010008#GO:0005887#GO:0042612#GO:0019882#GO:0006955	DB00098	PF07654#PF00129	TTDS00472
丹参	CD83	NA	CD83 antigen#hCD83#Cell surface protein HB15#B-cell activation protein#CD83	Q01151	hsa:9308	NA	GO:0005887#GO:0006952#GO:0006959#GO:0007165	NA	PF07686	NA
丹参	ICAM1	NA	Intercellular adhesion molecule 1#ICAM-1#Major group rhinovirus receptor#CD54	P05362	hsa:3383	1D3E#1D3I#1D3L#1IAM#1IC1#1IJ4#1MQ8#1P53#1Z7Z#2OZ4	GO:0005737#GO:0005615#GO:0005887#GO:0005178#GO:0004888#GO:0051856#GO:0007157#GO:0007159#GO:0050900#GO:0022614#GO:0002693#GO:0001910#GO:0002291#GO:0046813	DB00108#DB00641	PF03921	TTDC00192
丹参	VCAM1	L1CAM	Vascular cell adhesion protein 1#V-CAM 1#VCAM-1#INCAM-100#CD106	P19320	hsa:7412	1IJ9#1VCA#1VSC	GO:0045177#GO:0009897#GO:0005615#GO:0030175#GO:0016021#GO:0005902#GO:0050839#GO:0005178#GO:0030183#GO:0007157#GO:0044419#GO:0050901#GO:0022614#GO:0042102	DB01136	PF05790#PF00047	NA
丹参	VEGFA	VEGF	Vascular endothelial growth factor A#VEGF-A#Vascular permeability factor#VPF	P15692	hsa:7422	1BJ1#1CZ8#1FLT#1KAT#1KMX#1MJV#1MKG#1MKK#1QTY#1TZH#1TZI#1VGH#1VPF#1VPP#2FJG#2FJH#2QR0#2VGH#2VPF#3BDY	GO:0009986#GO:0005615#GO:0016020#GO:0031093#GO:0043498#GO:0005125#GO:0050840#GO:0001968#GO:0008083#GO:0008201#GO:0005161#GO:0046982#GO:0042803#GO:0043183#GO:0043184#GO:0071456#GO:0050930#GO:0048008#GO:0045766#GO:0043536#GO:0051781#GO:0001938#GO:0002687#GO:0030949#GO:0008360#GO:0001570	DB00112#DB00641#DB01017#DB01076#DB01120#DB01136#DB01270#DB01381	PF00341	NA
丹参	NR1I2	PXR	Nuclear receptor subfamily 1 group I member 2#Orphan nuclear receptor PXR#Pregnane X receptor#Orphan nuclear receptor PAR1#Steroid and xenobiotic receptor#SXR	O75469	hsa:8856	1ILG#1ILH#1M13#1NRL#1SKX#2O9I#2QNV#3CTB#3HVL	GO:0005634#GO:0008144#GO:0043565#GO:0003707#GO:0003713#GO:0003700#GO:0016564#GO:0008270#GO:0046618#GO:0042738#GO:0016481#GO:0045941#GO:0006355#GO:0007165#GO:0008202#GO:0006350#GO:0006805#GO:0042908	DB00163#DB00783#DB00977#DB01045#DB01892#DB04466	PF00104#PF00105	NA
丹参	CYP3A4	CYP3A3	Cytochrome P450 3A4#Quinine 3-monooxygenase#EC:1.14.13.67#CYPIIIA4#Nifedipine oxidase#Cytochrome P450 3A3#CYPIIIA3#Cytochrome P450 HLp#Taurochenodeoxycholate 6-alpha-hydroxylase#EC:1.14.13.97#Cytochrome P450 NF-25#Cytochrome P450-PCN1#Albendazole monooxygenase#EC:1.14.13.32#Albendazole sulfoxidase	P08684	hsa:1576	1TQN#1W0E#1W0F#1W0G#2J0D#2V0M	GO:0009986#GO:0005789#GO:0016021#GO:0005792#GO:0047638#GO:0034875#GO:0009055#GO:0019899#GO:0020037#GO:0016712#GO:0019825#GO:0050591#GO:0005496#GO:0033780#GO:0050649#GO:0070576#GO:0030343#GO:0009822#GO:0008209#GO:0042738#GO:0046483#GO:0016098#GO:0070989#GO:0006706#GO:0042359	DB01011#DB03014	PF00067	TTDS00418
丹参	TP53	P53	Cellular tumor antigen p53#Tumor suppressor p53#Phosphoprotein p53#Antigen NY-CO-13	P04637	hsa:7157	1A1U#1AIE#1C26#1DT7#1GZH#1H26#1HS5#1JSP#1KZY#1MA3#1OLG#1OLH#1PES#1PET#1SAE#1SAF#1SAH#1SAJ#1SAK#1SAL#1TSR#1TUP#1UOL#1XQH#1YC5#1YCQ#1YCR#1YCS#2AC0#2ADY#2AHI#2ATA#2B3G#2BIM#2BIN#2BIO#2BIP#2BIQ#2F1X#2FEJ#2FOJ#2FOO#2GS0#2H1L#2H2D#2H2F#2H4F#2H4H#2H4J#2H59#2J0Z#2J10#2J11#2J1W#2J1X#2J1Y#2J1Z#2J20#2J21#2K8F#2OCJ#2PCX#2QVQ#2QXA#2QXB#2QXC#2VUK#2WGX#2X0U#2X0V#2X0W#2Z5S#2Z5T#3D05#3D06#3D07#3D08#3D09#3D0A#3DAB…	GO:0005783#GO:0005626#GO:0005739#GO:0016363#GO:0005730#GO:0016605#GO:0043234#GO:0005524#GO:0051087#GO:0003682#GO:0005507#GO:0000739#GO:0019899#GO:0010843#GO:0046982#GO:0047485#GO:0016563#GO:0003700#GO:0008134#GO:0008270#GO:0008635#GO:0006284#GO:0007569#GO:0007050#GO:0042149#GO:0006978#GO:0042771#GO:0006983#GO:0031571#GO:0044419#GO:0030308#GO:0051097#GO:0006289#GO:0010552#GO:0051262#GO:0007265#GO:…	NA	PF00870#PF08563#PF07710	TTDC00118
丹参	CDKN1A	CAP20#CDKN1#CIP1#MDA6#PIC1#SDI1#WAF1	Cyclin-dependent kinase inhibitor 1#p21#CDK-interacting protein 1#Melanoma differentiation-associated protein 6#MDA-6	P38936	hsa:1026	1AXC#2ZVV#2ZVW	GO:0000307#GO:0005829#GO:0005654#GO:0004861#GO:0046872#GO:0007050#GO:0031668#GO:0006977#GO:0000082#GO:0000086#GO:0008629#GO:0030308#GO:0008285#GO:0042326#GO:0048146#GO:0007265#GO:0010149	NA	PF02234	NA
丹参	FASN	FAS	Fatty acid synthase#EC:2.3.1.85#EC:2.3.1.38#EC:2.3.1.39#3-oxoacyl-[acyl-carrier-protein] synthase#EC:2.3.1.41#3-oxoacyl-[acyl-carrier-protein] reductase#EC:1.1.1.100#3-hydroxypalmitoyl-[acyl-carrier-protein] dehydratase#EC:4.2.1.61#Enoyl-[acyl-carrier-protein] reductase#EC:1.3.1.10#Oleoyl-[acyl-carrier-protein] hydrolase#EC:3.1.2.14	P49327	hsa:2194	1XKT#2CG5#2JFD#2JFK#2PX6	GO:0005829#GO:0005794#GO:0042470#GO:0004317#GO:0004316#GO:0004315#GO:0004313#GO:0004314#GO:0000036#GO:0048037#GO:0004319#GO:0004320#GO:0031177#GO:0005515#GO:0008270#GO:0006633#GO:0055114	DB00339#DB01034#DB01083	PF00698#PF00107#PF00109#PF02801#PF08659#PF08242#PF00550#PF00975	TTDS00295
丹参	MMP9	CLG4B	Matrix metalloproteinase-9#MMP-9#EC:3.4.24.35#92 kDa type IV collagenase#92 kDa gelatinase#Gelatinase B#GELB#67 kDa matrix metalloproteinase-9#82 kDa matrix metalloproteinase-9	P14780	hsa:4318	1GKC#1GKD#1ITV#1L6J#1LKG#2OVX#2OVZ#2OW0#2OW1#2OW2	GO:0005615#GO:0005578#GO:0005518#GO:0004222#GO:0008270#GO:0030574#GO:0030225#GO:0051549#GO:0006508	DB00641#DB00786#DB01017#DB01296#DB01949#DB03683	PF00040#PF00045#PF00413#PF01471#PF04886	TTDC00076
丹参	NFKBIA	IKBA#MAD3#NFKBI	NF-kappa-B inhibitor alpha#I-kappa-B-alpha#IkappaBalpha#IkB-alpha#Major histocompatibility complex enhancer-binding protein MAD3	P25963	hsa:4792	1IKN#1NFI	GO:0005829#GO:0033256#GO:0005634#GO:0042802#GO:0051059#GO:0008139#GO:0031625#GO:0006916#GO:0006915#GO:0007253#GO:0044419#GO:0010888#GO:0010745#GO:0032088#GO:0032270#GO:0010875#GO:0010552	NA	PF00023	NA
丹参	RELA	NFKB3	Transcription factor p65#Nuclear factor NF-kappa-B p65 subunit#Nuclear factor of kappa light polypeptide gene enhancer in B-cells 3	Q04206	hsa:5970	1NFI#2O61#3GUT	GO:0005829#GO:0005667#GO:0042802#GO:0051059#GO:0042301#GO:0010843#GO:0019901#GO:0047485#GO:0003705#GO:0016563#GO:0033613#GO:0016564#GO:0070491#GO:0006916#GO:0006968#GO:0019221#GO:0051607#GO:0006954#GO:0044419#GO:0031293#GO:0032582#GO:0070431#GO:0043123#GO:0051092#GO:0045944#GO:0070555#GO:0010224#GO:0006350	NA	PF00554	NA
丹参	JUN	NA	Transcription factor AP-1#Activator protein 1#AP1#Proto-oncogene c-Jun#V-jun avian sarcoma virus 17 oncogene homolog#p39	P05412	hsa:3725	1A02#1FOS#1JNM#1JUN#1S9K#1T2K	GO:0005829#GO:0010843#GO:0046983#GO:0070412#GO:0005100#GO:0003702#GO:0003700#GO:0008134#GO:0007184#GO:0060395#GO:0006350#GO:0007179	DB00570#DB01029#DB01169	PF00170#PF03957	TTDC00119
丹参	FOS	G0S7	Proto-oncogene c-Fos#Cellular oncogene fos#G0/G1 switch regulatory protein 7	P01100	hsa:2353	1A02#1FOS#1S9K	GO:0010843#GO:0070412#GO:0003704#GO:0003700#GO:0034614#GO:0006306#GO:0006954#GO:0060395#GO:0007179	NA	PF00170	NA
丹参	NPM1	NPM	Nucleophosmin#NPM#Nucleolar phosphoprotein B23#Numatrin#Nucleolar protein NO38	P06748	NA	2P1B#2VXD	GO:0031616#GO:0042393#GO:0051059#GO:0046982#GO:0042803#GO:0043023#GO:0043024#GO:0030957#GO:0003713#GO:0051082#GO:0006916#GO:0007569#GO:0007098#GO:0044419#GO:0006886#GO:0008285#GO:0010826#GO:0006334#GO:0051092#GO:0051259#GO:0006950#GO:0042255#GO:0007165	NA	PF03066	NA
丹参	ECE1	NA	Endothelin-converting enzyme 1#ECE-1#EC:3.4.24.71	P42892	hsa:1889	3DWB	GO:0005769#GO:0009897#GO:0005794#GO:0016021#GO:0031302#GO:0005624#GO:0048471#GO:0005886#GO:0033093#GO:0046872#GO:0004222#GO:0017046#GO:0042803#GO:0010815#GO:0010816#GO:0043583#GO:0042733#GO:0034959#GO:0007507#GO:0001921#GO:0003100#GO:0019229#GO:0010814	NA	PF01431#PF05649	NA
丹参	EDN1	NA	Endothelin-1#Preproendothelin-1#PPET1#ET-1#Big endothelin-1	P05305	NA	1EDN#1EDP#1T7H#1V6R	GO:0005737#GO:0005615#GO:0031707#GO:0031708#GO:0005179#GO:0014824#GO:0019722#GO:0048016#GO:0045321#GO:0030195#GO:0051771#GO:0030185#GO:0030072#GO:0014065#GO:0010613#GO:0045793#GO:0010595#GO:0010460#GO:0046887#GO:0043507#GO:0045840#GO:0045429#GO:0060585#GO:0060298#GO:0048661#GO:0001516#GO:0042313#GO:0003100#GO:0019229#GO:0014826	NA	PF00322	NA
丹参	EDNRA	ETA#ETRA	Endothelin-1 receptor#Endothelin A receptor#hET-AR#ETA-R#ET-A	P25101	hsa:1909	NA	GO:0005887#GO:0001599#GO:0004435#GO:0005515#GO:0007190#GO:0014824#GO:0008283#GO:0015758#GO:0007585	DB00559	PF00001	TTDS00198
丹参	PARP4	ADPRTL1#KIAA0177#PARPL	Poly [ADP-ribose] polymerase 4#PARP-4#EC:2.4.2.30#Vault poly(ADP-ribose) polymerase#VPARP#193 kDa vault protein#PARP-related/IalphaI-related H5/proline-rich#PH5P	Q9UKK3	hsa:143	NA	GO:0005737#GO:0005634#GO:0030529#GO:0005819#GO:0003677#GO:0019899#GO:0003950#GO:0008219#GO:0006281#GO:0006954#GO:0006471#GO:0042493#GO:0006810	NA	PF00533#PF00644#PF08487#PF00092	NA
丹参	CYP1A1	NA	Cytochrome P450 1A1#EC:1.14.14.1#CYPIA1#Cytochrome P450-P1#Cytochrome P450 form 6#Cytochrome P450-C	P04798	hsa:1543	NA	GO:0005789#GO:0005792#GO:0070330#GO:0009055#GO:0020037#GO:0019825#GO:0070576#GO:0017144#GO:0055114#GO:0042359	NA	PF00067	NA
丹参	AHSA1	C14orf3#HSPC322	Activator of 90 kDa heat shock protein ATPase homolog 1#AHA1#p38	O95433	hsa:10598	1X53	GO:0005829#GO:0005783#GO:0001671#GO:0051087#GO:0006457#GO:0006950	NA	PF09229#PF08327	NA
丹参	BCL2	NA	Apoptosis regulator Bcl-2	P10415	hsa:596	1G5M#1GJH#1YSW#2O21#2O22#2O2F#2W3L	GO:0005789#GO:0016021#GO:0005741#GO:0031965#GO:0051434#GO:0002020#GO:0046982#GO:0042803#GO:0016563#GO:0008633#GO:0006916#GO:0070059#GO:0042100#GO:0051607#GO:0007565#GO:0006959#GO:0032848#GO:0051902#GO:0043524#GO:0051402#GO:0000209#GO:0046902#GO:0051881#GO:0043497#GO:0043496#GO:0001836#GO:0034097#GO:0042493#GO:0010039#GO:0035094#GO:0009636	DB01065#DB01073#DB01229#DB01248#DB01367	PF00452#PF02180	TTDS00281
丹参	MYC	BHLHE39	Myc proto-oncogene protein#Proto-oncogene c-Myc#Transcription factor p64#Class E basic helix-loop-helix protein 39#bHLHe39	P01106	hsa:4609	1A93#1EE4#1MV0#1NKP#2A93	GO:0005634#GO:0005515#GO:0003700#GO:0001658#GO:0007050#GO:0008283#GO:0006879#GO:0090096#GO:0032204#GO:0006357#GO:0006350	NA	PF00010#PF02344#PF01056	TTDC00271
丹参	CALCR	NA	Calcitonin receptor#CT-R	P30988	hsa:799	NA	GO:0005887#GO:0032841#GO:0004948#GO:0007189#GO:0007204#GO:0045762#GO:0051384	DB00017	PF00002#PF02793	TTDS00485
丹参	SRC	SRC1	Proto-oncogene tyrosine-protein kinase Src#EC:2.7.10.2#Proto-oncogene c-Src#pp60c-src#p60-Src	P12931	hsa:6714	1A07#1A08#1A09#1A1A#1A1B#1A1C#1A1E#1FMK#1HCS#1HCT#1KSW#1O41#1O42#1O43#1O44#1O45#1O46#1O47#1O48#1O49#1O4A#1O4B#1O4C#1O4D#1O4E#1O4F#1O4G#1O4H#1O4I#1O4J#1O4K#1O4L#1O4M#1O4N#1O4O#1O4P#1O4Q#1O4R#1SHD#1Y57#1YI6#1YOJ#1YOL#1YOM#2BDF#2BDJ#2H8H#2SRC	GO:0005901#GO:0005829#GO:0005524#GO:0004715#GO:0042169#GO:0005070#GO:0044419#GO:0006468#GO:0007243#GO:0007265#GO:0070555#GO:0007172	DB01254#DB01678#DB01893#DB01962#DB04739#DB04751	PF07714#PF00017#PF00018	TTDS00247
丹参	ITGB3	GP3A	Integrin beta-3#Platelet membrane glycoprotein IIIa#GPIIIa#CD61	P05106	hsa:3690	1JV2#1KUP#1KUZ#1L5G#1M1X#1M8O#1MK7#1MK9#1RN0#1S4X#1TYE#1U8C#2INI#2K9J#2KNC#2Q6W#2RMZ#2RN0#2VC2#2VDK#2VDL#2VDM#2VDN#2VDO#2VDP#2VDQ#2VDR#3FCS#3FCU#3IJE	GO:0008305#GO:0031092#GO:0042802#GO:0004872#GO:0007596#GO:0007160#GO:0007229#GO:0044419#GO:0010888#GO:0032369#GO:0050748#GO:0045715#GO:0010745	DB00054#DB00775	PF07974#PF08725#PF07965#PF00362	NA
丹参	CYP1A2	NA	Cytochrome P450 1A2#EC:1.14.14.1#CYPIA2#Cytochrome P450-P3#Cytochrome P(3)450#Cytochrome P450 4	P05177	hsa:1544	2HI4	GO:0005789#GO:0005792#GO:0070330#GO:0034875#GO:0032451#GO:0009055#GO:0019899#GO:0020037#GO:0019825#GO:0009820#GO:0042738#GO:0032787#GO:0016098#GO:0071615#GO:0070989#GO:0006706#GO:0009403	NA	PF00067	NA
丹参	CASP3	CPP32	Caspase-3#CASP-3#EC:3.4.22.56#Apopain#Cysteine protease CPP32#CPP-32#Protein Yama#SREBP cleavage activity 1#SCA-1#Caspase-3 subunit p17#Caspase-3 subunit p12	P42574	hsa:836	1CP3#1GFW#1I3O#1NME#1NMQ#1NMS#1PAU#1QX3#1RE1#1RHJ#1RHK#1RHM#1RHQ#1RHR#1RHU#2C1E#2C2K#2C2M#2C2O#2CDR#2CJX#2CJY#2CNK#2CNL#2CNN#2CNO#2DKO#2H5I#2H5J#2H65#2J30#2J31#2J32#2J33#3DEH#3DEI#3DEJ#3DEK#3EDQ#3GJQ#3GJR#3GJS#3GJT#3H0E#3ITN	GO:0005829#GO:0005739#GO:0005654#GO:0005886#GO:0004197#GO:0005515#GO:0043066#GO:0030264#GO:0006508#GO:0034612	DB00641#DB01017#DB01065#DB03124	PF00656	NA
丹参	RYR2	NA	Ryanodine receptor 2#RYR-2#RyR2#hRYR-2#Cardiac muscle-type ryanodine receptor#Cardiac muscle ryanodine receptor-calcium release channel	Q92736	NA	NA	GO:0034704#GO:0005886#GO:0001950#GO:0033017#GO:0005509#GO:0005516#GO:0042802#GO:0034236#GO:0034237#GO:0004872#GO:0005219#GO:0043924#GO:0060048#GO:0005513#GO:0008627#GO:0010881#GO:0014808#GO:0031000#GO:0001666#GO:0051775#GO:0055085	NA	PF08709#PF00520#PF02815#PF08454#PF06459#PF01365#PF02026#PF00622	NA
丹参	RELA	NFKB3	Transcription factor p65#Nuclear factor NF-kappa-B p65 subunit#Nuclear factor of kappa light polypeptide gene enhancer in B-cells 3	Q04206	hsa:5970	1NFI#2O61#3GUT	GO:0005829#GO:0005667#GO:0042802#GO:0051059#GO:0042301#GO:0010843#GO:0019901#GO:0047485#GO:0003705#GO:0016563#GO:0033613#GO:0016564#GO:0070491#GO:0006916#GO:0006968#GO:0019221#GO:0051607#GO:0006954#GO:0044419#GO:0031293#GO:0032582#GO:0070431#GO:0043123#GO:0051092#GO:0045944#GO:0070555#GO:0010224#GO:0006350	NA	PF00554	NA
丹参	CASP3	CPP32	Caspase-3#CASP-3#EC:3.4.22.56#Apopain#Cysteine protease CPP32#CPP-32#Protein Yama#SREBP cleavage activity 1#SCA-1#Caspase-3 subunit p17#Caspase-3 subunit p12	P42574	hsa:836	1CP3#1GFW#1I3O#1NME#1NMQ#1NMS#1PAU#1QX3#1RE1#1RHJ#1RHK#1RHM#1RHQ#1RHR#1RHU#2C1E#2C2K#2C2M#2C2O#2CDR#2CJX#2CJY#2CNK#2CNL#2CNN#2CNO#2DKO#2H5I#2H5J#2H65#2J30#2J31#2J32#2J33#3DEH#3DEI#3DEJ#3DEK#3EDQ#3GJQ#3GJR#3GJS#3GJT#3H0E#3ITN	GO:0005829#GO:0005739#GO:0005654#GO:0005886#GO:0004197#GO:0005515#GO:0043066#GO:0030264#GO:0006508#GO:0034612	DB00641#DB01017#DB01065#DB03124	PF00656	NA
丹参	MAPK1	ERK2#PRKM1#PRKM2	Mitogen-activated protein kinase 1#MAP kinase 1#MAPK 1#EC:2.7.11.24#Extracellular signal-regulated kinase 2#ERK-2#Mitogen-activated protein kinase 2#MAP kinase 2#MAPK 2#MAP kinase isoform p42#p42-MAPK#ERT1	P28482	hsa:5594	1PME#1TVO#1WZY#2E14#2OJG#2OJI#2OJJ#3D42#3D44#3I5Z#3I60	GO:0005856#GO:0005829#GO:0005654#GO:0005524#GO:0003677#GO:0007049#GO:0006935#GO:0006917#GO:0044419#GO:0007265#GO:0007268#GO:0006350	DB01169#DB02733	PF00069	NA
丹参	PRKCB	PKCB#PRKCB1	Protein kinase C beta type#PKC-beta#PKC-B#EC:2.7.11.13	P05771	hsa:5579	2I0E	GO:0005829#GO:0005886#GO:0005524#GO:0005515#GO:0004697#GO:0008270#GO:0007242#GO:0042953#GO:0006468	DB00163	PF00130#PF00168#PF00069#PF00433	TTDC00163
丹参	PLAT	NA	Tissue-type plasminogen activator#t-plasminogen activator#t-PA#tPA#EC:3.4.21.68#Alteplase#Reteplase#Tissue-type plasminogen activator chain A#Tissue-type plasminogen activator chain B	P00750	hsa:5327	1A5H#1BDA#1PK2#1PML#1RTF#1TPG#1TPK#1TPM#1TPN	GO:0005615#GO:0005515#GO:0004252#GO:0007596#GO:0006464#GO:0006508	DB00013#DB00302#DB00513#DB01088#DB04134	PF00008#PF00039#PF00051#PF00089	NA
丹参	THBD	THRM	Thrombomodulin#TM#Fetomodulin#CD141	P07204	hsa:7056	1ADX#1DQB#1DX5#1EGT#1FGD#1FGE#1HLT#1TMR#1ZAQ#2ADX#3GIS	GO:0005887#GO:0005509#GO:0005515#GO:0004888#GO:0007596	DB00055	PF07645#PF09064	NA
丹参	ACTA2	ACTSA#ACTVS#GIG46	Actin, aortic smooth muscle#Alpha-actin-2#Cell growth-inhibiting gene 46 protein	P62736	hsa:59	NA	GO:0005524#GO:0005515#GO:0009615	NA	PF00022	NA
丹参	SPZ1	TSP1	Spermatogenic leucine zipper protein 1#Testis-specific protein 1#Testis-specific protein NYD-TSP1	Q9BXG8	hsa:84654	NA	GO:0005737#GO:0005634#GO:0003677#GO:0045449#GO:0006350	NA	NA	NA
丹参	MMP2	CLG4A	72 kDa type IV collagenase#EC:3.4.24.24#72 kDa gelatinase#Matrix metalloproteinase-2#MMP-2#Gelatinase A#TBE-1#PEX	P08253	hsa:4313	1CK7#1CXW#1EAK#1GEN#1GXD#1HOV#1J7M#1KS0#1QIB#1RTG	GO:0005615#GO:0005634#GO:0005578#GO:0004222#GO:0005515#GO:0008270#GO:0001525#GO:0030574#GO:0006508	DB00605#DB00786#DB01630	PF00040#PF00045#PF00413#PF01471	TTDC00104
丹参	PTGS2	COX2	Prostaglandin G/H synthase 2#EC:1.14.99.1#Cyclooxygenase-2#COX-2#Prostaglandin-endoperoxide synthase 2#Prostaglandin H2 synthase 2#PGH synthase 2#PGHS-2#PHS II	P35354	hsa:5743	1V0X	GO:0005788#GO:0005789#GO:0005792#GO:0005634#GO:0020037#GO:0016702#GO:0004601#GO:0004666#GO:0006928#GO:0019371#GO:0055114#GO:0008217#GO:0050727#GO:0006979	DB00154#DB00159#DB00244#DB00316#DB00328#DB00461#DB00465#DB00469#DB00480#DB00482#DB00500#DB00533#DB00573#DB00580#DB00586#DB00605#DB00712#DB00749#DB00784#DB00788#DB00812#DB00814#DB00821#DB00861#DB00870#DB00936#DB00939#DB00945#DB00963#DB00991#DB01009#DB01014#DB01041#DB01050#DB01188#DB01240#DB01283#DB01399#DB01404#DB01600#DB01628#DB02709#DB04743	PF03098	TTDS00041
丹参	DUOX2	LNOX2#THOX2	Dual oxidase 2#EC:1.6.3.1#1.11.1.-#NADPH oxidase/peroxidase DUOX2#NADPH thyroid oxidase 2#Large NOX 2#Long NOX 2#Thyroid oxidase 2#NADH/NADPH thyroid oxidase p138-tox#p138 thyroid oxidase	Q9NRD8	hsa:50506	NA	GO:0016324#GO:0016021#GO:0005509#GO:0009055#GO:0050660#GO:0020037#GO:0016174#GO:0004601#GO:0042335#GO:0019221#GO:0042446#GO:0042744#GO:0055114#GO:0051591#GO:0009615	NA	PF03098#PF00036#PF08022#PF01794#PF08030	NA
丹参	SERPINE1	PAI1#PLANH1	Plasminogen activator inhibitor 1#PAI-1#PAI#Endothelial plasminogen activator inhibitor#Serpin E1	P05121	hsa:5054	1A7C#1B3K#1C5G#1DB2#1DVM#1DVN#1LJ5#1OC0#3CVM#3EOX#9PAI	GO:0031012#GO:0005886#GO:0002020#GO:0004252#GO:0004867#GO:0070887#GO:0071222#GO:0001300#GO:0050829#GO:0051918#GO:0010757#GO:0061044#GO:0030194#GO:0050729#GO:0032757#GO:0090026	DB00013#DB00031#DB00055#DB00197#DB00641#DB01076#DB01093#DB03166	PF00079	NA
丹参	VEGFA	VEGF	Vascular endothelial growth factor A#VEGF-A#Vascular permeability factor#VPF	P15692	hsa:7422	1BJ1#1CZ8#1FLT#1KAT#1KMX#1MJV#1MKG#1MKK#1QTY#1TZH#1TZI#1VGH#1VPF#1VPP#2FJG#2FJH#2QR0#2VGH#2VPF#3BDY	GO:0009986#GO:0005615#GO:0016020#GO:0031093#GO:0043498#GO:0005125#GO:0050840#GO:0001968#GO:0008083#GO:0008201#GO:0005161#GO:0046982#GO:0042803#GO:0043183#GO:0043184#GO:0071456#GO:0050930#GO:0048008#GO:0045766#GO:0043536#GO:0051781#GO:0001938#GO:0002687#GO:0030949#GO:0008360#GO:0001570	DB00112#DB00641#DB01017#DB01076#DB01120#DB01136#DB01270#DB01381	PF00341	NA
丹参	KDR	FLK1	Vascular endothelial growth factor receptor 2#VEGFR-2#EC:2.7.10.1#Kinase insert domain receptor#Protein-tyrosine kinase receptor flk-1#Fetal liver kinase 1#FLK-1#CD309	P35968	hsa:3791	1VR2#1Y6A#1Y6B#1YWN#2OH4#2P2H#2P2I#2QU5#2QU6#2RL5#2X1W#2X1X#3KVQ#3B8Q#3B8R#3BE2#3C7Q#3CJF#3CJG#3CP9#3CPB#3CPC#3DTW#3EFL#3EWH	GO:0005887#GO:0005524#GO:0019838#GO:0005021#GO:0001525#GO:0044419#GO:0030335#GO:0050927#GO:0006468#GO:0008360	DB00398#DB01268#DB04727	PF07714#PF07686	TTDS00008
丹参	PAWR	PAR4	PRKC apoptosis WT1 regulator protein#Prostate apoptosis response 4 protein#Par-4	Q96IZ0	hsa:5074	2JK9	GO:0005737#GO:0005634#GO:0005886#GO:0019899#GO:0043522#GO:0003714#GO:0006915#GO:0000122#GO:0043065#GO:0006350	NA	NA	NA
丹参	APP	A4#AD1	Amyloid beta A4 protein#Alzheimer disease amyloid protein#ABPP#APPI#APP#PreA4#Cerebral vascular amyloid peptide#CVAP#Protease nexin-II#PN-II#N-APP#Soluble APP-alpha#S-APP-alpha#Soluble APP-beta#S-APP-beta#C99#Beta-amyloid protein 42#Beta-APP42#Beta-amyloid protein 40#Beta-APP40#C83#P3(42)#P3(40)#C80#Gamma-secretase C-terminal fragment 59#Gamma-CTF(59)#Amyloid intracellular domain 59#AICD-59#AID(5…	P05067	hsa:351	1AAP#1AMB#1AMC#1AML#1BA4#1BA6#1BJB#1BJC#1BRC#1CA0#1HZ3#1IYT#1MWP#1OWT#1QCM#1QWP#1QXC#1QYT#1RW6#1TAW#1TKN#1UO7#1UO8#1UOA#1UOI#1X11#1Z0Q#1ZE7#1ZE9#1ZJD#2BEG#2BOM#2BP4#2FJZ#2FK1#2FK2#2FK3#2FKL#2FMA#2G47#2IPU#2OTK#2R0W#2WK3#3DXC#3DXD#3DXE#3GCI#3IFL#3IFN#3IFO#3IFP#3KTM	GO:0030424#GO:0009986#GO:0005905#GO:0043198#GO:0043197#GO:0005576#GO:0005794#GO:0005887#GO:0005886#GO:0031093#GO:0033130#GO:0003677#GO:0008201#GO:0042802#GO:0046872#GO:0004867#GO:0008344#GO:0008088#GO:0016199#GO:0007155#GO:0006878#GO:0048669#GO:0016358#GO:0006897#GO:0030198#GO:0000085#GO:0035235#GO:0007617#GO:0006378#GO:0051402#GO:0016322#GO:0007219#GO:0045931#GO:0006468#GO:0007176#GO:0040014#GO:…	NA	PF02177#PF10515#PF03494#PF00014	TTDC00180
丹参	STAT3	APRF	Signal transducer and activator of transcription 3#Acute-phase response factor	P40763	hsa:6774	NA	GO:0005737#GO:0005634#GO:0005886#GO:0005509#GO:0005062#GO:0046983#GO:0019901#GO:0016563#GO:0003700#GO:0008134#GO:0006928#GO:0042755#GO:0001754#GO:0042593#GO:0070102#GO:0044419#GO:0060397#GO:0000122#GO:0032355#GO:0019953#GO:0001659	NA	PF00017#PF01017#PF02864#PF02865	TTDS00275
丹参	CCND1	BCL1#PRAD1	G1/S-specific cyclin-D1#PRAD1 oncogene#B-cell lymphoma 1 protein#BCL-1#BCL-1 oncogene	P24385	hsa:595	2W96#2W99#2W9F#2W9Z	GO:0000307#GO:0005829#GO:0005654#GO:0019901#GO:0051301#GO:0031571#GO:0000082#GO:0045737#GO:0001934#GO:0070141	DB01169	PF02984#PF00134	NA
丹参	BIRC5	API4#IAP4	Baculoviral IAP repeat-containing protein 5#Apoptosis inhibitor survivin#Apoptosis inhibitor 4	O15392	hsa:332	1E31#1F3H#1XOX#2QFA#2RAW#2RAX	GO:0005814#GO:0032133#GO:0000775#GO:0005737#GO:0005881#GO:0005829#GO:0031021#GO:0030496#GO:0000228#GO:0005819#GO:0005876#GO:0043027#GO:0051087#GO:0050897#GO:0048037#GO:0004869#GO:0042802#GO:0046872#GO:0008017#GO:0046982#GO:0042803#GO:0008536#GO:0008270#GO:0006916#GO:0006915#GO:0051301#GO:0007059#GO:0000910#GO:0051303#GO:0000086#GO:0007067#GO:0043154#GO:0031536#GO:0045931#GO:0031503#GO:0031577	NA	PF00653	TTDC00273
丹参	BCL2L1	BCL2L#BCLX	Bcl-2-like protein 1#Bcl2-L-1#Apoptosis regulator Bcl-X	Q07817	hsa:598	1BXL#1G5J#1LXL#1MAZ#1R2D#1R2E#1R2G#1R2H#1R2I#1YSG#1YSI#1YSN#2B48#2O1Y#2O2M#2O2N#2P1L#2PON#2YXJ#3CVA#3FDL#3FDM#3INQ#3IO8	GO:0016021#GO:0005741#GO:0031965#GO:0042802#GO:0008634#GO:0046902#GO:0051881#GO:0001836#GO:0034097	NA	PF00452#PF02180	TTDC00168
丹参	TNF	TNFA#TNFSF2	Tumor necrosis factor#TNF-alpha#Tumor necrosis factor ligand superfamily member 2#TNF-a#Cachectin#Tumor necrosis factor, membrane form#Tumor necrosis factor, soluble form	P01375	hsa:7124	1A8M#1TNF#2AZ5#2E7A#2TUN#2ZJC#2ZPX#3IT8#3L9J#4TSV#5TSW	GO:0009897#GO:0005615#GO:0005887#GO:0045121#GO:0001891#GO:0055037#GO:0005125#GO:0042802#GO:0010843#GO:0016563#GO:0016564#GO:0005164#GO:0006919#GO:0000187#GO:0006916#GO:0002439#GO:0060555#GO:0050901#GO:0070265#GO:0002740#GO:0032582#GO:0032715#GO:0050995#GO:0045071#GO:0060559#GO:0045080#GO:0032722#GO:0050715#GO:0043193#GO:0034116#GO:0043123#GO:0051044#GO:0042346#GO:0051092#GO:0045429#GO:0001934#GO:…	DB00005#DB00051#DB00065#DB00608#DB00640#DB00641#DB00704#DB01041#DB01076#DB01232#DB01296#DB01366#DB01407#DB01411#DB01427	PF00229	TTDS00131
丹参	EDN1	NA	Endothelin-1#Preproendothelin-1#PPET1#ET-1#Big endothelin-1	P05305	NA	1EDN#1EDP#1T7H#1V6R	GO:0005737#GO:0005615#GO:0031707#GO:0031708#GO:0005179#GO:0014824#GO:0019722#GO:0048016#GO:0045321#GO:0030195#GO:0051771#GO:0030185#GO:0030072#GO:0014065#GO:0010613#GO:0045793#GO:0010595#GO:0010460#GO:0046887#GO:0043507#GO:0045840#GO:0045429#GO:0060585#GO:0060298#GO:0048661#GO:0001516#GO:0042313#GO:0003100#GO:0019229#GO:0014826	NA	PF00322	NA
丹参	RELA	NFKB3	Transcription factor p65#Nuclear factor NF-kappa-B p65 subunit#Nuclear factor of kappa light polypeptide gene enhancer in B-cells 3	Q04206	hsa:5970	1NFI#2O61#3GUT	GO:0005829#GO:0005667#GO:0042802#GO:0051059#GO:0042301#GO:0010843#GO:0019901#GO:0047485#GO:0003705#GO:0016563#GO:0033613#GO:0016564#GO:0070491#GO:0006916#GO:0006968#GO:0019221#GO:0051607#GO:0006954#GO:0044419#GO:0031293#GO:0032582#GO:0070431#GO:0043123#GO:0051092#GO:0045944#GO:0070555#GO:0010224#GO:0006350	NA	PF00554	NA
丹参	COL1A1	NA	Collagen alpha-1(I) chain#Alpha-1 type I collagen	P02452	hsa:1277	1Q7D#3EJH	GO:0005584#GO:0005886#GO:0042802#GO:0048407#GO:0001568#GO:0032964#GO:0030199#GO:0048706#GO:0007605#GO:0043589#GO:0034505#GO:0007601	DB00039#DB00048	PF01410#PF01391#PF00093	NA
丹参	COL3A1	NA	Collagen alpha-1(III) chain	P02461	hsa:1281	2V53#3DMW	GO:0005586#GO:0005615#GO:0005201#GO:0005178#GO:0048407#GO:0007160#GO:0032964#GO:0030199#GO:0043206#GO:0007507#GO:0007229#GO:0050777#GO:0018149#GO:0030168#GO:0034097#GO:0009314#GO:0043588#GO:0007179	DB00039#DB00048	PF01410#PF01391#PF00093	NA
丹参	TGFB1	TGFB	Transforming growth factor beta-1#TGF-beta-1#Latency-associated peptide#LAP	P01137	hsa:7040	1KLA#1KLC#1KLD#3KFD	GO:0005796#GO:0005634#GO:0031093#GO:0005578#GO:0008083#GO:0016563#GO:0005114#GO:0006754#GO:0007050#GO:0016049#GO:0045216#GO:0002062#GO:0002248#GO:0007173#GO:0019049#GO:0031575#GO:0002244#GO:0006917#GO:0048535#GO:0010742#GO:0043537#GO:0030308#GO:0022408#GO:0008156#GO:0050680#GO:0045599#GO:0045930#GO:0001933#GO:0016481#GO:0043932#GO:0060389#GO:0043536#GO:0030501#GO:0051781#GO:0050921#GO:0032967#GO:…	DB00070	PF00019#PF00688	NA
丹参	TIMP1	CLGI#TIMP	Metalloproteinase inhibitor 1#Tissue inhibitor of metalloproteinases 1#TIMP-1#Erythroid-potentiating activity#EPA#Fibroblast collagenase inhibitor#Collagenase inhibitor	P01033	hsa:7076	1D2B#1LQN#1OO9#1UEA#2J0T	GO:0031093#GO:0005578#GO:0046872#GO:0008191#GO:0005515#GO:0043249#GO:0051045#GO:0008284	NA	PF00965	NA
丹参	SOD1	NA	Superoxide dismutase [Cu-Zn]#EC:1.15.1.1	P00441	hsa:6647	1AZV#1BA9#1DSW#1FUN#1HL4#1HL5#1KMG#1L3N#1MFM#1N18#1N19#1OEZ#1OZT#1OZU#1P1V#1PTZ#1PU0#1RK7#1SOS#1SPD#1UXL#1UXM#2AF2#2C9S#2C9U#2C9V#2GBT#2GBU#2GBV#2NNX#2R27#2V0A#2VR6#2VR7#2VR8#2WKO#2ZKW#2ZKX#2ZKY#3CQP#3CQQ#3ECU#3ECV#3ECW#3GQF#3GZO#3GZP#3GZQ#3HFF#3K91#4SOD	GO:0031410#GO:0005829#GO:0032839#GO:0031012#GO:0005615#GO:0005759#GO:0043025#GO:0005634#GO:0005777#GO:0043234#GO:0051087#GO:0005507#GO:0042803#GO:0030346#GO:0004784#GO:0008270#GO:0000187#GO:0060088#GO:0007569#GO:0006879#GO:0006309#GO:0006302#GO:0007566#GO:0006749#GO:0060047#GO:0050665#GO:0007626#GO:0046716#GO:0032287#GO:0002262#GO:0045541#GO:0043524#GO:0060052#GO:0001541#GO:0055114#GO:0001890#GO:…	NA	PF00080	NA
丹参	NPPA	ANP#PND	Atrial natriuretic factor#ANF#Atrial natriuretic peptide#ANP#Prepronatriodilatin#CDD-ANF#Cardiodilatin-related peptide#CDP	P01160	hsa:4878	1ANP#1YK0	GO:0005576#GO:0005179#GO:0006182#GO:0007168#GO:0008217#GO:0050880	NA	PF00212	NA
丹参	ACTB	NA	Actin, cytoplasmic 1#Beta-actin#Actin, cytoplasmic 1, N-terminally processed	P60709	hsa:60	3BYH#3D2U	GO:0005829#GO:0070688#GO:0035267#GO:0030529#GO:0005524#GO:0019894#GO:0050998#GO:0005200#GO:0006928	NA	PF00022	NA
丹参	RELA	NFKB3	Transcription factor p65#Nuclear factor NF-kappa-B p65 subunit#Nuclear factor of kappa light polypeptide gene enhancer in B-cells 3	Q04206	hsa:5970	1NFI#2O61#3GUT	GO:0005829#GO:0005667#GO:0042802#GO:0051059#GO:0042301#GO:0010843#GO:0019901#GO:0047485#GO:0003705#GO:0016563#GO:0033613#GO:0016564#GO:0070491#GO:0006916#GO:0006968#GO:0019221#GO:0051607#GO:0006954#GO:0044419#GO:0031293#GO:0032582#GO:0070431#GO:0043123#GO:0051092#GO:0045944#GO:0070555#GO:0010224#GO:0006350	NA	PF00554	NA
丹参	NF1	NA	Neurofibromin#Neurofibromatosis-related protein NF-1#Neurofibromin truncated	P21359	hsa:4763	1NF1#2D4Q#2E2X	GO:0030424#GO:0005737#GO:0030425#GO:0005634#GO:0005515#GO:0005099#GO:0030036#GO:0030325#GO:0048844#GO:0048593#GO:0021987#GO:0030199#GO:0021897#GO:0048853#GO:0007507#GO:0001889#GO:0000165#GO:0001656#GO:0022011#GO:0030336#GO:0001937#GO:0043407#GO:0043409#GO:0007406#GO:0048715#GO:0042992#GO:0001649#GO:0014065#GO:0043473#GO:0045762#GO:0043525#GO:0032320#GO:0007265#GO:0045765#GO:0043535#GO:0045124#GO:…	NA	PF00616	NA
丹参	VCAM1	L1CAM	Vascular cell adhesion protein 1#V-CAM 1#VCAM-1#INCAM-100#CD106	P19320	hsa:7412	1IJ9#1VCA#1VSC	GO:0045177#GO:0009897#GO:0005615#GO:0030175#GO:0016021#GO:0005902#GO:0050839#GO:0005178#GO:0030183#GO:0007157#GO:0044419#GO:0050901#GO:0022614#GO:0042102	DB01136	PF05790#PF00047	NA
川芎	PTGS2	COX2	Prostaglandin G/H synthase 2#EC:1.14.99.1#Cyclooxygenase-2#COX-2#Prostaglandin-endoperoxide synthase 2#Prostaglandin H2 synthase 2#PGH synthase 2#PGHS-2#PHS II	P35354	hsa:5743	1V0X	GO:0005788#GO:0005789#GO:0005792#GO:0005634#GO:0020037#GO:0016702#GO:0004601#GO:0004666#GO:0006928#GO:0019371#GO:0055114#GO:0008217#GO:0050727#GO:0006979	DB00154#DB00159#DB00244#DB00316#DB00328#DB00461#DB00465#DB00469#DB00480#DB00482#DB00500#DB00533#DB00573#DB00580#DB00586#DB00605#DB00712#DB00749#DB00784#DB00788#DB00812#DB00814#DB00821#DB00861#DB00870#DB00936#DB00939#DB00945#DB00963#DB00991#DB01009#DB01014#DB01041#DB01050#DB01188#DB01240#DB01283#DB01399#DB01404#DB01600#DB01628#DB02709#DB04743	PF03098	TTDS00041
川芎	IL10	NA	Interleukin-10#IL-10#Cytokine synthesis inhibitory factor#CSIF	P22301	hsa:3586	1ILK#1INR#1J7V#1LK3#1Y6K#2H24#2ILK	GO:0005615#GO:0005125#GO:0008083#GO:0005141#GO:0006916#GO:0030183#GO:0042100#GO:0007267#GO:0007253#GO:0006954#GO:0030595#GO:0030889#GO:0002740#GO:0045355#GO:0032715#GO:0051045#GO:0045347#GO:0042130#GO:0002904#GO:0050715#GO:0043193#GO:0051091#GO:0032800#GO:0045191#GO:0051384#GO:0042092	NA	PF00726	NA
川芎	IL6	IFNB2	Interleukin-6#IL-6#B-cell stimulatory factor 2#BSF-2#Interferon beta-2#IFN-beta-2#Hybridoma growth factor#CTL differentiation factor#CDF	P05231	hsa:3569	1ALU#1IL6#1N2Q#1P9M#2IL6	GO:0005615#GO:0005896#GO:0005125#GO:0008083#GO:0005138#GO:0006953#GO:0050829#GO:0050830#GO:0051607#GO:0031018#GO:0070091#GO:0002384#GO:0006959#GO:0070102#GO:0002548#GO:0043066#GO:0008285#GO:0045079#GO:0032966#GO:0031175#GO:0001781#GO:0002446#GO:0030168#GO:0002675#GO:0045768#GO:0050871#GO:0032722#GO:0043193#GO:0051024#GO:0032755#GO:0002690#GO:0043410#GO:0045669#GO:0033138#GO:0048661#GO:0042102#GO:…	DB00641#DB01128#DB01169#DB01404	PF00489	TTDC00080
川芎	TNF	TNFA#TNFSF2	Tumor necrosis factor#TNF-alpha#Tumor necrosis factor ligand superfamily member 2#TNF-a#Cachectin#Tumor necrosis factor, membrane form#Tumor necrosis factor, soluble form	P01375	hsa:7124	1A8M#1TNF#2AZ5#2E7A#2TUN#2ZJC#2ZPX#3IT8#3L9J#4TSV#5TSW	GO:0009897#GO:0005615#GO:0005887#GO:0045121#GO:0001891#GO:0055037#GO:0005125#GO:0042802#GO:0010843#GO:0016563#GO:0016564#GO:0005164#GO:0006919#GO:0000187#GO:0006916#GO:0002439#GO:0060555#GO:0050901#GO:0070265#GO:0002740#GO:0032582#GO:0032715#GO:0050995#GO:0045071#GO:0060559#GO:0045080#GO:0032722#GO:0050715#GO:0043193#GO:0034116#GO:0043123#GO:0051044#GO:0042346#GO:0051092#GO:0045429#GO:0001934#GO:…	DB00005#DB00051#DB00065#DB00608#DB00640#DB00641#DB00704#DB01041#DB01076#DB01232#DB01296#DB01366#DB01407#DB01411#DB01427	PF00229	TTDS00131
川芎	PTGER3	NA	Prostaglandin E2 receptor EP3 subtype#PGE2 receptor EP3 subtype#PGE receptor EP3 subtype#Prostanoid EP3 receptor#PGE2-R	P43115	hsa:5733	NA	GO:0005887#GO:0005635#GO:0004879#GO:0004957#GO:0008219#GO:0007186#GO:0007165#GO:0006351	DB00905#DB00917	PF00001	TTDC00037
川芎	RELA	NFKB3	Transcription factor p65#Nuclear factor NF-kappa-B p65 subunit#Nuclear factor of kappa light polypeptide gene enhancer in B-cells 3	Q04206	hsa:5970	1NFI#2O61#3GUT	GO:0005829#GO:0005667#GO:0042802#GO:0051059#GO:0042301#GO:0010843#GO:0019901#GO:0047485#GO:0003705#GO:0016563#GO:0033613#GO:0016564#GO:0070491#GO:0006916#GO:0006968#GO:0019221#GO:0051607#GO:0006954#GO:0044419#GO:0031293#GO:0032582#GO:0070431#GO:0043123#GO:0051092#GO:0045944#GO:0070555#GO:0010224#GO:0006350	NA	PF00554	NA
川芎	CYP3A4	CYP3A3	Cytochrome P450 3A4#Quinine 3-monooxygenase#EC:1.14.13.67#CYPIIIA4#Nifedipine oxidase#Cytochrome P450 3A3#CYPIIIA3#Cytochrome P450 HLp#Taurochenodeoxycholate 6-alpha-hydroxylase#EC:1.14.13.97#Cytochrome P450 NF-25#Cytochrome P450-PCN1#Albendazole monooxygenase#EC:1.14.13.32#Albendazole sulfoxidase	P08684	hsa:1576	1TQN#1W0E#1W0F#1W0G#2J0D#2V0M	GO:0009986#GO:0005789#GO:0016021#GO:0005792#GO:0047638#GO:0034875#GO:0009055#GO:0019899#GO:0020037#GO:0016712#GO:0019825#GO:0050591#GO:0005496#GO:0033780#GO:0050649#GO:0070576#GO:0030343#GO:0009822#GO:0008209#GO:0042738#GO:0046483#GO:0016098#GO:0070989#GO:0006706#GO:0042359	DB01011#DB03014	PF00067	TTDS00418
川芎	ACHE	NA	Acetylcholinesterase#AChE#EC:3.1.1.7	P22303	hsa:43	1B41#1F8U#1PUV#1PUW#1VZJ#2CLJ	GO:0031225#GO:0005605#GO:0030054#GO:0005794#GO:0005634#GO:0048471#GO:0045202#GO:0042166#GO:0003990#GO:0001540#GO:0004104#GO:0005518#GO:0043237#GO:0042803#GO:0017171#GO:0001507#GO:0042982#GO:0007155#GO:0008283#GO:0006260#GO:0007517#GO:0032223#GO:0002076#GO:0050714#GO:0009611#GO:0007416	DB00122#DB00382#DB00483#DB00545#DB00572#DB00674#DB00677#DB00843#DB00944#DB00981#DB00989#DB01010#DB01122#DB01199#DB01245#DB01364#DB01400	PF08674#PF00135	TTDS00140
川芎	SOD1	NA	Superoxide dismutase [Cu-Zn]#EC:1.15.1.1	P00441	hsa:6647	1AZV#1BA9#1DSW#1FUN#1HL4#1HL5#1KMG#1L3N#1MFM#1N18#1N19#1OEZ#1OZT#1OZU#1P1V#1PTZ#1PU0#1RK7#1SOS#1SPD#1UXL#1UXM#2AF2#2C9S#2C9U#2C9V#2GBT#2GBU#2GBV#2NNX#2R27#2V0A#2VR6#2VR7#2VR8#2WKO#2ZKW#2ZKX#2ZKY#3CQP#3CQQ#3ECU#3ECV#3ECW#3GQF#3GZO#3GZP#3GZQ#3HFF#3K91#4SOD	GO:0031410#GO:0005829#GO:0032839#GO:0031012#GO:0005615#GO:0005759#GO:0043025#GO:0005634#GO:0005777#GO:0043234#GO:0051087#GO:0005507#GO:0042803#GO:0030346#GO:0004784#GO:0008270#GO:0000187#GO:0060088#GO:0007569#GO:0006879#GO:0006309#GO:0006302#GO:0007566#GO:0006749#GO:0060047#GO:0050665#GO:0007626#GO:0046716#GO:0032287#GO:0002262#GO:0045541#GO:0043524#GO:0060052#GO:0001541#GO:0055114#GO:0001890#GO:…	NA	PF00080	NA
川芎	CHAT	NA	Choline O-acetyltransferase#Choline acetylase#CHOACTase#ChAT#EC:2.3.1.6	P28329	hsa:1103	2FY2#2FY3#2FY4#2FY5	GO:0005829#GO:0005634#GO:0004102#GO:0042136	DB00122	PF00755	NA
川芎	BAX	BCL2L4	Apoptosis regulator BAX#Bcl-2-like protein 4#Bcl2-L-4	Q07812	hsa:581	1F16#2G5B#2K7W	GO:0005829#GO:0005789#GO:0005741#GO:0005757#GO:0051434#GO:0008289#GO:0046982#GO:0042803#GO:0008635#GO:0001783#GO:0006922#GO:0006309#GO:0010248#GO:0008624#GO:0008629#GO:0046674#GO:0043653#GO:0008053#GO:0008634#GO:0030264#GO:0043525#GO:0051260#GO:0051881#GO:0043497#GO:0043496#GO:0001836#GO:0032976#GO:0009636#GO:0006927	NA	PF00452	NA
川芎	CASP3	CPP32	Caspase-3#CASP-3#EC:3.4.22.56#Apopain#Cysteine protease CPP32#CPP-32#Protein Yama#SREBP cleavage activity 1#SCA-1#Caspase-3 subunit p17#Caspase-3 subunit p12	P42574	hsa:836	1CP3#1GFW#1I3O#1NME#1NMQ#1NMS#1PAU#1QX3#1RE1#1RHJ#1RHK#1RHM#1RHQ#1RHR#1RHU#2C1E#2C2K#2C2M#2C2O#2CDR#2CJX#2CJY#2CNK#2CNL#2CNN#2CNO#2DKO#2H5I#2H5J#2H65#2J30#2J31#2J32#2J33#3DEH#3DEI#3DEJ#3DEK#3EDQ#3GJQ#3GJR#3GJS#3GJT#3H0E#3ITN	GO:0005829#GO:0005739#GO:0005654#GO:0005886#GO:0004197#GO:0005515#GO:0043066#GO:0030264#GO:0006508#GO:0034612	DB00641#DB01017#DB01065#DB03124	PF00656	NA
川芎	BCL2	NA	Apoptosis regulator Bcl-2	P10415	hsa:596	1G5M#1GJH#1YSW#2O21#2O22#2O2F#2W3L	GO:0005789#GO:0016021#GO:0005741#GO:0031965#GO:0051434#GO:0002020#GO:0046982#GO:0042803#GO:0016563#GO:0008633#GO:0006916#GO:0070059#GO:0042100#GO:0051607#GO:0007565#GO:0006959#GO:0032848#GO:0051902#GO:0043524#GO:0051402#GO:0000209#GO:0046902#GO:0051881#GO:0043497#GO:0043496#GO:0001836#GO:0034097#GO:0042493#GO:0010039#GO:0035094#GO:0009636	DB01065#DB01073#DB01229#DB01248#DB01367	PF00452#PF02180	TTDS00281
川芎	RELA	NFKB3	Transcription factor p65#Nuclear factor NF-kappa-B p65 subunit#Nuclear factor of kappa light polypeptide gene enhancer in B-cells 3	Q04206	hsa:5970	1NFI#2O61#3GUT	GO:0005829#GO:0005667#GO:0042802#GO:0051059#GO:0042301#GO:0010843#GO:0019901#GO:0047485#GO:0003705#GO:0016563#GO:0033613#GO:0016564#GO:0070491#GO:0006916#GO:0006968#GO:0019221#GO:0051607#GO:0006954#GO:0044419#GO:0031293#GO:0032582#GO:0070431#GO:0043123#GO:0051092#GO:0045944#GO:0070555#GO:0010224#GO:0006350	NA	PF00554	NA
川芎	TNF	TNFA#TNFSF2	Tumor necrosis factor#TNF-alpha#Tumor necrosis factor ligand superfamily member 2#TNF-a#Cachectin#Tumor necrosis factor, membrane form#Tumor necrosis factor, soluble form	P01375	hsa:7124	1A8M#1TNF#2AZ5#2E7A#2TUN#2ZJC#2ZPX#3IT8#3L9J#4TSV#5TSW	GO:0009897#GO:0005615#GO:0005887#GO:0045121#GO:0001891#GO:0055037#GO:0005125#GO:0042802#GO:0010843#GO:0016563#GO:0016564#GO:0005164#GO:0006919#GO:0000187#GO:0006916#GO:0002439#GO:0060555#GO:0050901#GO:0070265#GO:0002740#GO:0032582#GO:0032715#GO:0050995#GO:0045071#GO:0060559#GO:0045080#GO:0032722#GO:0050715#GO:0043193#GO:0034116#GO:0043123#GO:0051044#GO:0042346#GO:0051092#GO:0045429#GO:0001934#GO:…	DB00005#DB00051#DB00065#DB00608#DB00640#DB00641#DB00704#DB01041#DB01076#DB01232#DB01296#DB01366#DB01407#DB01411#DB01427	PF00229	TTDS00131
川芎	SPP1	BNSP#OPN#PSEC0156	Osteopontin#Bone sialoprotein 1#Secreted phosphoprotein 1#SPP-1#Urinary stone protein#Nephropontin#Uropontin	P10451	hsa:6696	3CXD#3DSF	GO:0005615#GO:0005125#GO:0031214#GO:0007155#GO:0046697#GO:0007566#GO:0033280	NA	PF00865	NA
川芎	COL1A1	NA	Collagen alpha-1(I) chain#Alpha-1 type I collagen	P02452	hsa:1277	1Q7D#3EJH	GO:0005584#GO:0005886#GO:0042802#GO:0048407#GO:0001568#GO:0032964#GO:0030199#GO:0048706#GO:0007605#GO:0043589#GO:0034505#GO:0007601	DB00039#DB00048	PF01410#PF01391#PF00093	NA
川芎	BDNF	NA	Brain-derived neurotrophic factor#BDNF#Abrineurin	P23560	hsa:627	1B8M#1BND	GO:0005576#GO:0008083	NA	PF00243	NA
川芎	NGF	NGFB	Beta-nerve growth factor#Beta-NGF	P01138	hsa:4803	1SG1#1WWW#2IFG	GO:0005768#GO:0005796#GO:0008083#GO:0005163#GO:0006916#GO:0006915#GO:0008624#GO:0045786#GO:0032455#GO:0007265#GO:0007169	DB01407	PF00243	NA
川芎	RUNX1T1	AML1T1#CBFA2T1#CDR#ETO#MTG8#ZMYND2	Protein CBFA2T1#Protein MTG8#Protein ETO#Eight twenty one protein#Cyclin-D-related protein#Zinc finger MYND domain-containing protein 2	Q06455	hsa:862	1WQ6#2DJ8#2H7B#2KNH#2OD1#2ODD#2PP4	GO:0005634#GO:0003700#GO:0008270#GO:0006091#GO:0006350	NA	PF08788#PF07531#PF01753	NA
川芎	RB1	NA	Retinoblastoma-associated protein#pRb#Rb#pp110#p105-Rb	P06400	hsa:5925	1AD6#1GH6#1GUX#1H25#1N4M#1O9K#1PJM#2AZE#2QDJ#2R7G	GO:0000785#GO:0016605#GO:0035189#GO:0016514#GO:0050681#GO:0019900#GO:0051219#GO:0003713#GO:0003700#GO:0016564#GO:0031625#GO:0030521#GO:0007050#GO:0006338#GO:0051318#GO:0031575#GO:0044419#GO:0000279#GO:0045445#GO:0030308#GO:0006469#GO:0045749#GO:0043433#GO:0007265#GO:0043550#GO:0000083#GO:0006350	DB00030#DB00046#DB00047#DB00071	PF01858#PF01857#PF08934	NA
川芎	RHOA	ARH12#ARHA#RHO12	Transforming protein RhoA#Rho cDNA clone 12#h12	P61586	hsa:387	1A2B#1CC0#1CXZ#1DPF#1FTN#1KMQ#1LB1#1OW3#1S1C#1TX4#1X86#1XCG#2RGN	GO:0005737#GO:0005856#GO:0005886#GO:0005525#GO:0003924#GO:0017022#GO:0044419#GO:0050771#GO:0050772#GO:0043123#GO:0045666#GO:0042346#GO:0051496#GO:0007266	DB00641#DB01076#DB04315	PF00071	NA
川芎	BCL2	NA	Apoptosis regulator Bcl-2	P10415	hsa:596	1G5M#1GJH#1YSW#2O21#2O22#2O2F#2W3L	GO:0005789#GO:0016021#GO:0005741#GO:0031965#GO:0051434#GO:0002020#GO:0046982#GO:0042803#GO:0016563#GO:0008633#GO:0006916#GO:0070059#GO:0042100#GO:0051607#GO:0007565#GO:0006959#GO:0032848#GO:0051902#GO:0043524#GO:0051402#GO:0000209#GO:0046902#GO:0051881#GO:0043497#GO:0043496#GO:0001836#GO:0034097#GO:0042493#GO:0010039#GO:0035094#GO:0009636	DB01065#DB01073#DB01229#DB01248#DB01367	PF00452#PF02180	TTDS00281
川芎	TEP1	TLP1#TP1	Telomerase protein component 1#Telomerase-associated protein 1#Telomerase protein 1#p240#p80 telomerase homolog	Q99973	hsa:7011	NA	GO:0000781#GO:0005737#GO:0016363#GO:0005625#GO:0005697#GO:0005524#GO:0003723#GO:0000722	NA	PF05386#PF05731#PF00400	TTDC00055
川芎	CCNB1	CCNB	G2/mitotic-specific cyclin-B1	P14635	hsa:891	2B9R#2JGZ	GO:0005829#GO:0005815#GO:0005654#GO:0000942#GO:0000922#GO:0005515#GO:0031145#GO:0051301#GO:0000086#GO:0071174#GO:0007080#GO:0000236#GO:0043148#GO:0051987#GO:0045931#GO:0051437	NA	PF02984#PF00134	NA
川芎	CDC2	NA	Cell division control protein 2 homolog#EC:2.7.11.22#EC:2.7.11.23#p34 protein kinase#Cyclin-dependent kinase 1#CDK1	P06493	NA	1LC9	GO:0005829#GO:0030496#GO:0005654#GO:0005876#GO:0005524#GO:0004693#GO:0005515#GO:0008353#GO:0031145#GO:0006916#GO:0051301#GO:0007067#GO:0051437#GO:0006468#GO:0034501	DB02052#DB02116#DB02950#DB03428#DB03496#DB04014	PF00069	TTDC00166
川芎	TP53	P53	Cellular tumor antigen p53#Tumor suppressor p53#Phosphoprotein p53#Antigen NY-CO-13	P04637	hsa:7157	1A1U#1AIE#1C26#1DT7#1GZH#1H26#1HS5#1JSP#1KZY#1MA3#1OLG#1OLH#1PES#1PET#1SAE#1SAF#1SAH#1SAJ#1SAK#1SAL#1TSR#1TUP#1UOL#1XQH#1YC5#1YCQ#1YCR#1YCS#2AC0#2ADY#2AHI#2ATA#2B3G#2BIM#2BIN#2BIO#2BIP#2BIQ#2F1X#2FEJ#2FOJ#2FOO#2GS0#2H1L#2H2D#2H2F#2H4F#2H4H#2H4J#2H59#2J0Z#2J10#2J11#2J1W#2J1X#2J1Y#2J1Z#2J20#2J21#2K8F#2OCJ#2PCX#2QVQ#2QXA#2QXB#2QXC#2VUK#2WGX#2X0U#2X0V#2X0W#2Z5S#2Z5T#3D05#3D06#3D07#3D08#3D09#3D0A#3DAB…	GO:0005783#GO:0005626#GO:0005739#GO:0016363#GO:0005730#GO:0016605#GO:0043234#GO:0005524#GO:0051087#GO:0003682#GO:0005507#GO:0000739#GO:0019899#GO:0010843#GO:0046982#GO:0047485#GO:0016563#GO:0003700#GO:0008134#GO:0008270#GO:0008635#GO:0006284#GO:0007569#GO:0007050#GO:0042149#GO:0006978#GO:0042771#GO:0006983#GO:0031571#GO:0044419#GO:0030308#GO:0051097#GO:0006289#GO:0010552#GO:0051262#GO:0007265#GO:…	NA	PF00870#PF08563#PF07710	TTDC00118
川芎	CDKN1A	CAP20#CDKN1#CIP1#MDA6#PIC1#SDI1#WAF1	Cyclin-dependent kinase inhibitor 1#p21#CDK-interacting protein 1#Melanoma differentiation-associated protein 6#MDA-6	P38936	hsa:1026	1AXC#2ZVV#2ZVW	GO:0000307#GO:0005829#GO:0005654#GO:0004861#GO:0046872#GO:0007050#GO:0031668#GO:0006977#GO:0000082#GO:0000086#GO:0008629#GO:0030308#GO:0008285#GO:0042326#GO:0048146#GO:0007265#GO:0010149	NA	PF02234	NA
川芎	EIF6	EIF3A#ITGB4BP#OK/SW-cl.27	Eukaryotic translation initiation factor 6#eIF-6#B4 integrin interactor#CAB#p27(BBP)#B(2)GCN homolog	P56537	hsa:3692	NA	GO:0005737#GO:0005730#GO:0005515#GO:0043022#GO:0003743#GO:0042256#GO:0006412	NA	PF01912	NA
川芎	ELANE	ELA2	Neutrophil elastase#EC:3.4.21.37#Elastase-2#PMN elastase#Bone marrow serine protease#Medullasin#Human leukocyte elastase#HLE	P08246	hsa:1991	1B0F#1H1B#1HNE#1PPF#1PPG#2RG3#2Z7F	GO:0009986#GO:0005576#GO:0030141#GO:0051635#GO:0019955#GO:0008201#GO:0004252#GO:0006874#GO:0045079#GO:0050922#GO:0050728#GO:0045415#GO:0045416#GO:0043406#GO:0048661#GO:0030163#GO:0006508#GO:0009411	DB00019#DB00058#DB00099#DB02341#DB03925#DB03965	PF00089	TTDS00448
川芎	KATNA1	NA	Katanin p60 ATPase-containing subunit A1#Katanin p60 subunit A1#EC:3.6.4.3#p60 katanin	O75449	hsa:11104	NA	GO:0005874#GO:0000922#GO:0005524#GO:0008017#GO:0008568#GO:0046982#GO:0051301#GO:0051329#GO:0007067	NA	PF00004#PF09336	NA
川芎	ADORA2A	ADORA2	Adenosine receptor A2a	P29274	hsa:135	1MMH#1UPE#3EML	GO:0005887#GO:0005624#GO:0006915#GO:0007596#GO:0006171#GO:0006968#GO:0006954#GO:0006909#GO:0007600#GO:0007169	DB00061#DB00201#DB00277#DB04932	PF00001	TTDS00187
川芎	NOS2	NOS2A	Nitric oxide synthase, inducible#EC:1.14.13.39#Inducible NO synthase#Inducible NOS#iNOS#NOS type II#Hepatocyte NOS#HEP-NOS	P35228	hsa:4843	1NSI#2NSI#3E7G#3EJ8#3HR4#4NOS	GO:0005829#GO:0005634#GO:0034618#GO:0005516#GO:0050660#GO:0010181#GO:0020037#GO:0050661#GO:0004517#GO:0042803#GO:0034617#GO:0006527#GO:0050829#GO:0002227#GO:0006809#GO:0055114#GO:0051712#GO:0001912#GO:0043457#GO:0050796#GO:0006801	DB00125#DB00155#DB00741#DB01234#DB01686#DB02234#DB02539#DB02692#DB03014	PF00667#PF00258#PF00175#PF02898	TTDS00337
川芎	PTGS2	COX2	Prostaglandin G/H synthase 2#EC:1.14.99.1#Cyclooxygenase-2#COX-2#Prostaglandin-endoperoxide synthase 2#Prostaglandin H2 synthase 2#PGH synthase 2#PGHS-2#PHS II	P35354	hsa:5743	1V0X	GO:0005788#GO:0005789#GO:0005792#GO:0005634#GO:0020037#GO:0016702#GO:0004601#GO:0004666#GO:0006928#GO:0019371#GO:0055114#GO:0008217#GO:0050727#GO:0006979	DB00154#DB00159#DB00244#DB00316#DB00328#DB00461#DB00465#DB00469#DB00480#DB00482#DB00500#DB00533#DB00573#DB00580#DB00586#DB00605#DB00712#DB00749#DB00784#DB00788#DB00812#DB00814#DB00821#DB00861#DB00870#DB00936#DB00939#DB00945#DB00963#DB00991#DB01009#DB01014#DB01041#DB01050#DB01188#DB01240#DB01283#DB01399#DB01404#DB01600#DB01628#DB02709#DB04743	PF03098	TTDS00041
川芎	ITGA2B	GP2B#ITGAB	Integrin alpha-IIb#Platelet membrane glycoprotein IIb#GPalpha IIb#GPIIb#CD41#Integrin alpha-IIb heavy chain#Integrin alpha-IIb light chain, form 1#Integrin alpha-IIb light chain, form 2	P08514	hsa:3674	1DPK#1DPQ#1JX5#1KUP#1KUZ#1M8O#1RN0#1S4W#1TYE#1UV9#2K1A#2K9J#2KNC#2VC2#2VDK#2VDL#2VDM#2VDN#2VDO#2VDP#2VDQ#2VDR#3FCS#3FCU	GO:0008305#GO:0031092#GO:0042802#GO:0004872#GO:0007229	DB00775	PF01839#PF00357#PF08441	NA
川芎	VEGFA	VEGF	Vascular endothelial growth factor A#VEGF-A#Vascular permeability factor#VPF	P15692	hsa:7422	1BJ1#1CZ8#1FLT#1KAT#1KMX#1MJV#1MKG#1MKK#1QTY#1TZH#1TZI#1VGH#1VPF#1VPP#2FJG#2FJH#2QR0#2VGH#2VPF#3BDY	GO:0009986#GO:0005615#GO:0016020#GO:0031093#GO:0043498#GO:0005125#GO:0050840#GO:0001968#GO:0008083#GO:0008201#GO:0005161#GO:0046982#GO:0042803#GO:0043183#GO:0043184#GO:0071456#GO:0050930#GO:0048008#GO:0045766#GO:0043536#GO:0051781#GO:0001938#GO:0002687#GO:0030949#GO:0008360#GO:0001570	DB00112#DB00641#DB01017#DB01076#DB01120#DB01136#DB01270#DB01381	PF00341	NA
川芎	HIF1A	BHLHE78#MOP1#PASD8	Hypoxia-inducible factor 1-alpha#HIF-1-alpha#HIF1-alpha#ARNT-interacting protein#Member of PAS protein 1#Basic-helix-loop-helix-PAS protein MOP1#PAS domain-containing protein 8#Class E basic helix-loop-helix protein 78#bHLHe78	Q16665	hsa:3091	1D7G#1H2K#1H2L#1H2M#1L3E#1L8C#1LM8#1LQB#2ILM#3HQR#3HQU	GO:0005737#GO:0005730#GO:0005667#GO:0035035#GO:0051879#GO:0046982#GO:0003705#GO:0004871#GO:0008134#GO:0032963#GO:0002248#GO:0051541#GO:0001837#GO:0042789#GO:0032364#GO:0045766#GO:0032722#GO:0001938#GO:0010634#GO:0045648#GO:0043193#GO:0045821#GO:0046886#GO:0051000#GO:0045944#GO:0030949#GO:0010575#GO:0043619#GO:0032909#GO:0001666#GO:0007165	NA	PF11413#PF08778#PF00989#PF08447	TTDC00101
川芎	TBXAS1	CYP5#CYP5A1	Thromboxane-A synthase#TXA synthase#TXS#EC:5.3.99.5#Cytochrome P450 5A1	P24557	hsa:6916	NA	GO:0016021#GO:0009055#GO:0020037#GO:0004497#GO:0004796#GO:0055114#GO:0001516	DB03052	PF00067	TTDC00086
川芎	CHRNA4	NACRA4	Neuronal acetylcholine receptor subunit alpha-4	P43681	hsa:1137	2GVT	GO:0030054#GO:0030425#GO:0009897#GO:0005624#GO:0043025#GO:0005892#GO:0045211#GO:0015464#GO:0004889#GO:0042113#GO:0035095#GO:0006816#GO:0006281#GO:0051899#GO:0001508#GO:0014059#GO:0060080#GO:0001666#GO:0006979#GO:0019233#GO:0007165#GO:0007271	DB00184#DB01273	PF02931#PF02932	TTDS00141
川芎	CYP1A1	NA	Cytochrome P450 1A1#EC:1.14.14.1#CYPIA1#Cytochrome P450-P1#Cytochrome P450 form 6#Cytochrome P450-C	P04798	hsa:1543	NA	GO:0005789#GO:0005792#GO:0070330#GO:0009055#GO:0020037#GO:0019825#GO:0070576#GO:0017144#GO:0055114#GO:0042359	NA	PF00067	NA
川芎	UCHL1	NA	Ubiquitin carboxyl-terminal hydrolase isozyme L1#UCH-L1#EC:3.4.19.12#6.-.-.-#Ubiquitin thioesterase L1#Neuron cytoplasmic protein 9.5#PGP 9.5#PGP9.5	P09936	hsa:7345	2ETL	GO:0005634#GO:0004197#GO:0016874#GO:0008242#GO:0043130#GO:0004221#GO:0016579#GO:0006511	NA	PF01088	NA
川芎	EIF6	EIF3A#ITGB4BP#OK/SW-cl.27	Eukaryotic translation initiation factor 6#eIF-6#B4 integrin interactor#CAB#p27(BBP)#B(2)GCN homolog	P56537	hsa:3692	NA	GO:0005737#GO:0005730#GO:0005515#GO:0043022#GO:0003743#GO:0042256#GO:0006412	NA	PF01912	NA
川芎	MPO	NA	Myeloperoxidase#MPO#EC:1.11.1.7#89 kDa myeloperoxidase#84 kDa myeloperoxidase#Myeloperoxidase light chain#Myeloperoxidase heavy chain	P05164	hsa:4353	1CXP#1D2V#1D5L#1D7W#1DNU#1DNW#1MHL#1MYP#3F9P	GO:0005615#GO:0005764#GO:0005634#GO:0030141#GO:0003682#GO:0020037#GO:0008201#GO:0004601#GO:0006916#GO:0006952#GO:0042744#GO:0034374#GO:0055114	DB00535	PF03098	TTDC00199
川芎	PRDX5	ACR1#SBBI10	Peroxiredoxin-5, mitochondrial#EC:1.11.1.15#Peroxiredoxin V#Prx-V#Peroxisomal antioxidant enzyme#PLP#Thioredoxin reductase#Thioredoxin peroxidase PMP20#Antioxidant enzyme B166#AOEB166#TPx type VI#Liver tissue 2D-page spot 71B#Alu corepressor 1	P30044	hsa:25824	1H4O#1HD2#1OC3#1URM#2VL2#2VL3#2VL9	GO:0044445#GO:0005739#GO:0005777#GO:0043027#GO:0004601#GO:0051920#GO:0045454#GO:0034614#GO:0006954#GO:0043066#GO:0055114	DB00995#DB03608#DB03793	PF08534	NA
川芎	FUS	TLS	RNA-binding protein FUS#Oncogene FUS#Oncogene TLS#Translocated in liposarcoma protein#POMp75#75 kDa DNA-pairing protein	P35637	NA	NA	GO:0005634#GO:0003677#GO:0005515#GO:0003723#GO:0008270#GO:0008219#GO:0008380	NA	PF00076#PF00641	NA
川芎	BCL2	NA	Apoptosis regulator Bcl-2	P10415	hsa:596	1G5M#1GJH#1YSW#2O21#2O22#2O2F#2W3L	GO:0005789#GO:0016021#GO:0005741#GO:0031965#GO:0051434#GO:0002020#GO:0046982#GO:0042803#GO:0016563#GO:0008633#GO:0006916#GO:0070059#GO:0042100#GO:0051607#GO:0007565#GO:0006959#GO:0032848#GO:0051902#GO:0043524#GO:0051402#GO:0000209#GO:0046902#GO:0051881#GO:0043497#GO:0043496#GO:0001836#GO:0034097#GO:0042493#GO:0010039#GO:0035094#GO:0009636	DB01065#DB01073#DB01229#DB01248#DB01367	PF00452#PF02180	TTDS00281
川芎	JUN	NA	Transcription factor AP-1#Activator protein 1#AP1#Proto-oncogene c-Jun#V-jun avian sarcoma virus 17 oncogene homolog#p39	P05412	hsa:3725	1A02#1FOS#1JNM#1JUN#1S9K#1T2K	GO:0005829#GO:0010843#GO:0046983#GO:0070412#GO:0005100#GO:0003702#GO:0003700#GO:0008134#GO:0007184#GO:0060395#GO:0006350#GO:0007179	DB00570#DB01029#DB01169	PF00170#PF03957	TTDC00119
川芎	FOS	G0S7	Proto-oncogene c-Fos#Cellular oncogene fos#G0/G1 switch regulatory protein 7	P01100	hsa:2353	1A02#1FOS#1S9K	GO:0010843#GO:0070412#GO:0003704#GO:0003700#GO:0034614#GO:0006306#GO:0006954#GO:0060395#GO:0007179	NA	PF00170	NA
川芎	RAF1	RAF	RAF proto-oncogene serine/threonine-protein kinase#EC:2.7.11.1#Proto-oncogene c-RAF#cRaf#Raf-1	P04049	hsa:5894	1C1Y#1FAQ#1FAR#1GUA#1RFA#3CU8#3LB7	GO:0005829#GO:0005741#GO:0005886#GO:0005524#GO:0046872#GO:0005515#GO:0004674#GO:0004713#GO:0005057#GO:0006915#GO:0008283#GO:0008285#GO:0006468#GO:0007265	DB00398	PF00130#PF07714#PF02196	TTDC00310
川芎	IL8	CXCL8	Interleukin-8#IL-8#C-X-C motif chemokine 8#Monocyte-derived neutrophil chemotactic factor#MDNCF#T-cell chemotactic factor#Neutrophil-activating protein 1#NAP-1#Protein 3-10C#Granulocyte chemotactic protein 1#GCP-1#Monocyte-derived neutrophil-activating peptide#MONAP#Emoctakin#MDNCF-a#IL8/NAP1 form I#GCP/IL-8 protein IV#IL-8(1-77)#MDNCF-b#IL8/NAP1 form II#GCP/IL-8 protein II#(Ala-IL-8)77#IL-8(5-77…	P10145	hsa:3576	1ICW#1IKL#1IKM#1IL8#1ILP#1ILQ#1QE6#1ROD#2IL8#3IL8	GO:0005615#GO:0008009#GO:0005153#GO:0001525#GO:0019722#GO:0007050#GO:0007186#GO:0006955#GO:0050930#GO:0006954#GO:0008285#GO:0042119#GO:0030593#GO:0030155#GO:0045091	DB00641#DB00744#DB01001#DB01009	PF00048	NA
川芎	PRKCB	PKCB#PRKCB1	Protein kinase C beta type#PKC-beta#PKC-B#EC:2.7.11.13	P05771	hsa:5579	2I0E	GO:0005829#GO:0005886#GO:0005524#GO:0005515#GO:0004697#GO:0008270#GO:0007242#GO:0042953#GO:0006468	DB00163	PF00130#PF00168#PF00069#PF00433	TTDC00163
川芎	TNF	TNFA#TNFSF2	Tumor necrosis factor#TNF-alpha#Tumor necrosis factor ligand superfamily member 2#TNF-a#Cachectin#Tumor necrosis factor, membrane form#Tumor necrosis factor, soluble form	P01375	hsa:7124	1A8M#1TNF#2AZ5#2E7A#2TUN#2ZJC#2ZPX#3IT8#3L9J#4TSV#5TSW	GO:0009897#GO:0005615#GO:0005887#GO:0045121#GO:0001891#GO:0055037#GO:0005125#GO:0042802#GO:0010843#GO:0016563#GO:0016564#GO:0005164#GO:0006919#GO:0000187#GO:0006916#GO:0002439#GO:0060555#GO:0050901#GO:0070265#GO:0002740#GO:0032582#GO:0032715#GO:0050995#GO:0045071#GO:0060559#GO:0045080#GO:0032722#GO:0050715#GO:0043193#GO:0034116#GO:0043123#GO:0051044#GO:0042346#GO:0051092#GO:0045429#GO:0001934#GO:…	DB00005#DB00051#DB00065#DB00608#DB00640#DB00641#DB00704#DB01041#DB01076#DB01232#DB01296#DB01366#DB01407#DB01411#DB01427	PF00229	TTDS00131
川芎	IL10	NA	Interleukin-10#IL-10#Cytokine synthesis inhibitory factor#CSIF	P22301	hsa:3586	1ILK#1INR#1J7V#1LK3#1Y6K#2H24#2ILK	GO:0005615#GO:0005125#GO:0008083#GO:0005141#GO:0006916#GO:0030183#GO:0042100#GO:0007267#GO:0007253#GO:0006954#GO:0030595#GO:0030889#GO:0002740#GO:0045355#GO:0032715#GO:0051045#GO:0045347#GO:0042130#GO:0002904#GO:0050715#GO:0043193#GO:0051091#GO:0032800#GO:0045191#GO:0051384#GO:0042092	NA	PF00726	NA
川芎	PTEN	MMAC1#TEP1	Phosphatidylinositol-3,4,5-trisphosphate 3-phosphatase and dual-specificity protein phosphatase PTEN#EC:3.1.3.67#EC:3.1.3.16#EC:3.1.3.48#Phosphatase and tensin homolog#Mutated in multiple advanced cancers 1	P60484	hsa:5728	1D5R	GO:0005829#GO:0005634#GO:0051717#GO:0008289#GO:0000287#GO:0030165#GO:0016314#GO:0051800#GO:0004438#GO:0004722#GO:0004725#GO:0008138#GO:0006915#GO:0008283#GO:0007417#GO:0006917#GO:0046855#GO:0030336#GO:0008285#GO:0051895#GO:0051898#GO:0046856#GO:0006470#GO:0000079#GO:0010975#GO:0031647	NA	PF00782#PF10409	NA
川芎	GUSBP1	SMA3	Putative beta-glucuronidase-like protein SMA3	Q15486	NA	NA	GO:0004553#GO:0005975#GO:0007399#GO:0001501	NA	NA	NA
川芎	COL1A1	NA	Collagen alpha-1(I) chain#Alpha-1 type I collagen	P02452	hsa:1277	1Q7D#3EJH	GO:0005584#GO:0005886#GO:0042802#GO:0048407#GO:0001568#GO:0032964#GO:0030199#GO:0048706#GO:0007605#GO:0043589#GO:0034505#GO:0007601	DB00039#DB00048	PF01410#PF01391#PF00093	NA
川芎	SLC22A5	OCTN2	Solute carrier family 22 member 5#Organic cation/carnitine transporter 2#High-affinity sodium-dependent carnitine cotransporter	O76082	hsa:6584	NA	GO:0016324#GO:0031526#GO:0016021#GO:0005524#GO:0015226#GO:0015238#GO:0030165#GO:0015293#GO:0015879#GO:0015893#GO:0060731#GO:0052106#GO:0006814#GO:0070715	DB00583	PF00083	NA
川芎	BCL2	NA	Apoptosis regulator Bcl-2	P10415	hsa:596	1G5M#1GJH#1YSW#2O21#2O22#2O2F#2W3L	GO:0005789#GO:0016021#GO:0005741#GO:0031965#GO:0051434#GO:0002020#GO:0046982#GO:0042803#GO:0016563#GO:0008633#GO:0006916#GO:0070059#GO:0042100#GO:0051607#GO:0007565#GO:0006959#GO:0032848#GO:0051902#GO:0043524#GO:0051402#GO:0000209#GO:0046902#GO:0051881#GO:0043497#GO:0043496#GO:0001836#GO:0034097#GO:0042493#GO:0010039#GO:0035094#GO:0009636	DB01065#DB01073#DB01229#DB01248#DB01367	PF00452#PF02180	TTDS00281
川芎	PCYT1A	CTPCT#PCYT1	Choline-phosphate cytidylyltransferase A#EC:2.7.7.15#Phosphorylcholine transferase A#CTP:phosphocholine cytidylyltransferase A#CCT A#CT A#CCT-alpha	P49585	hsa:5130	NA	GO:0005829#GO:0016020#GO:0005625#GO:0004105#GO:0008654	DB00122	PF01467	NA
川芎	TNF	TNFA#TNFSF2	Tumor necrosis factor#TNF-alpha#Tumor necrosis factor ligand superfamily member 2#TNF-a#Cachectin#Tumor necrosis factor, membrane form#Tumor necrosis factor, soluble form	P01375	hsa:7124	1A8M#1TNF#2AZ5#2E7A#2TUN#2ZJC#2ZPX#3IT8#3L9J#4TSV#5TSW	GO:0009897#GO:0005615#GO:0005887#GO:0045121#GO:0001891#GO:0055037#GO:0005125#GO:0042802#GO:0010843#GO:0016563#GO:0016564#GO:0005164#GO:0006919#GO:0000187#GO:0006916#GO:0002439#GO:0060555#GO:0050901#GO:0070265#GO:0002740#GO:0032582#GO:0032715#GO:0050995#GO:0045071#GO:0060559#GO:0045080#GO:0032722#GO:0050715#GO:0043193#GO:0034116#GO:0043123#GO:0051044#GO:0042346#GO:0051092#GO:0045429#GO:0001934#GO:…	DB00005#DB00051#DB00065#DB00608#DB00640#DB00641#DB00704#DB01041#DB01076#DB01232#DB01296#DB01366#DB01407#DB01411#DB01427	PF00229	TTDS00131
川芎	IL1B	IL1F2	Interleukin-1 beta#IL-1 beta#Catabolin	P01584	hsa:3553	1HIB#1I1B#1IOB#1ITB#1L2H#1S0L#1T4Q#1TOO#1TP0#1TWE#1TWM#21BI#2I1B#2KH2#2NVH#31BI#41BI#4I1B#5I1B#6I1B#7I1B#9ILB	GO:0005615#GO:0005125#GO:0008083#GO:0005149#GO:0019904#GO:0000187#GO:0006916#GO:0006915#GO:0007267#GO:0019221#GO:0007566#GO:0001660#GO:0070164#GO:0008285#GO:0010829#GO:0046627#GO:0050995#GO:0043407#GO:0045766#GO:0060559#GO:0060355#GO:0051781#GO:0034116#GO:0045086#GO:0032755#GO:0050996#GO:0051044#GO:0045840#GO:0051092#GO:0045429#GO:0001934#GO:0046827#GO:0002711#GO:0042102#GO:0010575#GO:0050796#GO:…	DB00026#DB01017#DB01366	PF00340#PF02394	TTDS00447
川芎	PTGS1	COX1	Prostaglandin G/H synthase 1#EC:1.14.99.1#Cyclooxygenase-1#COX-1#Prostaglandin-endoperoxide synthase 1#Prostaglandin H2 synthase 1#PGH synthase 1#PGHS-1#PHS 1	P23219	hsa:5742	NA	GO:0005789#GO:0005794#GO:0005792#GO:0005886#GO:0020037#GO:0016702#GO:0004601#GO:0004666#GO:0055114#GO:0001516#GO:0008217#GO:0006979	DB00154#DB00159#DB00244#DB00316#DB00328#DB00350#DB00461#DB00465#DB00469#DB00500#DB00533#DB00554#DB00573#DB00586#DB00605#DB00712#DB00749#DB00784#DB00788#DB00861#DB00870#DB00936#DB00939#DB00945#DB00963#DB01009#DB01014#DB01050#DB01188#DB01283#DB01399#DB01892#DB02709#DB03783#DB04817	PF03098	TTDS00040
川芎	PTGS2	COX2	Prostaglandin G/H synthase 2#EC:1.14.99.1#Cyclooxygenase-2#COX-2#Prostaglandin-endoperoxide synthase 2#Prostaglandin H2 synthase 2#PGH synthase 2#PGHS-2#PHS II	P35354	hsa:5743	1V0X	GO:0005788#GO:0005789#GO:0005792#GO:0005634#GO:0020037#GO:0016702#GO:0004601#GO:0004666#GO:0006928#GO:0019371#GO:0055114#GO:0008217#GO:0050727#GO:0006979	DB00154#DB00159#DB00244#DB00316#DB00328#DB00461#DB00465#DB00469#DB00480#DB00482#DB00500#DB00533#DB00573#DB00580#DB00586#DB00605#DB00712#DB00749#DB00784#DB00788#DB00812#DB00814#DB00821#DB00861#DB00870#DB00936#DB00939#DB00945#DB00963#DB00991#DB01009#DB01014#DB01041#DB01050#DB01188#DB01240#DB01283#DB01399#DB01404#DB01600#DB01628#DB02709#DB04743	PF03098	TTDS00041
当归	ACHE	NA	Acetylcholinesterase#AChE#EC:3.1.1.7	P22303	hsa:43	1B41#1F8U#1PUV#1PUW#1VZJ#2CLJ	GO:0031225#GO:0005605#GO:0030054#GO:0005794#GO:0005634#GO:0048471#GO:0045202#GO:0042166#GO:0003990#GO:0001540#GO:0004104#GO:0005518#GO:0043237#GO:0042803#GO:0017171#GO:0001507#GO:0042982#GO:0007155#GO:0008283#GO:0006260#GO:0007517#GO:0032223#GO:0002076#GO:0050714#GO:0009611#GO:0007416	DB00122#DB00382#DB00483#DB00545#DB00572#DB00674#DB00677#DB00843#DB00944#DB00981#DB00989#DB01010#DB01122#DB01199#DB01245#DB01364#DB01400	PF08674#PF00135	TTDS00140
当归	SOD1	NA	Superoxide dismutase [Cu-Zn]#EC:1.15.1.1	P00441	hsa:6647	1AZV#1BA9#1DSW#1FUN#1HL4#1HL5#1KMG#1L3N#1MFM#1N18#1N19#1OEZ#1OZT#1OZU#1P1V#1PTZ#1PU0#1RK7#1SOS#1SPD#1UXL#1UXM#2AF2#2C9S#2C9U#2C9V#2GBT#2GBU#2GBV#2NNX#2R27#2V0A#2VR6#2VR7#2VR8#2WKO#2ZKW#2ZKX#2ZKY#3CQP#3CQQ#3ECU#3ECV#3ECW#3GQF#3GZO#3GZP#3GZQ#3HFF#3K91#4SOD	GO:0031410#GO:0005829#GO:0032839#GO:0031012#GO:0005615#GO:0005759#GO:0043025#GO:0005634#GO:0005777#GO:0043234#GO:0051087#GO:0005507#GO:0042803#GO:0030346#GO:0004784#GO:0008270#GO:0000187#GO:0060088#GO:0007569#GO:0006879#GO:0006309#GO:0006302#GO:0007566#GO:0006749#GO:0060047#GO:0050665#GO:0007626#GO:0046716#GO:0032287#GO:0002262#GO:0045541#GO:0043524#GO:0060052#GO:0001541#GO:0055114#GO:0001890#GO:…	NA	PF00080	NA
当归	CHAT	NA	Choline O-acetyltransferase#Choline acetylase#CHOACTase#ChAT#EC:2.3.1.6	P28329	hsa:1103	2FY2#2FY3#2FY4#2FY5	GO:0005829#GO:0005634#GO:0004102#GO:0042136	DB00122	PF00755	NA
当归	BAX	BCL2L4	Apoptosis regulator BAX#Bcl-2-like protein 4#Bcl2-L-4	Q07812	hsa:581	1F16#2G5B#2K7W	GO:0005829#GO:0005789#GO:0005741#GO:0005757#GO:0051434#GO:0008289#GO:0046982#GO:0042803#GO:0008635#GO:0001783#GO:0006922#GO:0006309#GO:0010248#GO:0008624#GO:0008629#GO:0046674#GO:0043653#GO:0008053#GO:0008634#GO:0030264#GO:0043525#GO:0051260#GO:0051881#GO:0043497#GO:0043496#GO:0001836#GO:0032976#GO:0009636#GO:0006927	NA	PF00452	NA
当归	CASP3	CPP32	Caspase-3#CASP-3#EC:3.4.22.56#Apopain#Cysteine protease CPP32#CPP-32#Protein Yama#SREBP cleavage activity 1#SCA-1#Caspase-3 subunit p17#Caspase-3 subunit p12	P42574	hsa:836	1CP3#1GFW#1I3O#1NME#1NMQ#1NMS#1PAU#1QX3#1RE1#1RHJ#1RHK#1RHM#1RHQ#1RHR#1RHU#2C1E#2C2K#2C2M#2C2O#2CDR#2CJX#2CJY#2CNK#2CNL#2CNN#2CNO#2DKO#2H5I#2H5J#2H65#2J30#2J31#2J32#2J33#3DEH#3DEI#3DEJ#3DEK#3EDQ#3GJQ#3GJR#3GJS#3GJT#3H0E#3ITN	GO:0005829#GO:0005739#GO:0005654#GO:0005886#GO:0004197#GO:0005515#GO:0043066#GO:0030264#GO:0006508#GO:0034612	DB00641#DB01017#DB01065#DB03124	PF00656	NA
当归	BCL2	NA	Apoptosis regulator Bcl-2	P10415	hsa:596	1G5M#1GJH#1YSW#2O21#2O22#2O2F#2W3L	GO:0005789#GO:0016021#GO:0005741#GO:0031965#GO:0051434#GO:0002020#GO:0046982#GO:0042803#GO:0016563#GO:0008633#GO:0006916#GO:0070059#GO:0042100#GO:0051607#GO:0007565#GO:0006959#GO:0032848#GO:0051902#GO:0043524#GO:0051402#GO:0000209#GO:0046902#GO:0051881#GO:0043497#GO:0043496#GO:0001836#GO:0034097#GO:0042493#GO:0010039#GO:0035094#GO:0009636	DB01065#DB01073#DB01229#DB01248#DB01367	PF00452#PF02180	TTDS00281
当归	RELA	NFKB3	Transcription factor p65#Nuclear factor NF-kappa-B p65 subunit#Nuclear factor of kappa light polypeptide gene enhancer in B-cells 3	Q04206	hsa:5970	1NFI#2O61#3GUT	GO:0005829#GO:0005667#GO:0042802#GO:0051059#GO:0042301#GO:0010843#GO:0019901#GO:0047485#GO:0003705#GO:0016563#GO:0033613#GO:0016564#GO:0070491#GO:0006916#GO:0006968#GO:0019221#GO:0051607#GO:0006954#GO:0044419#GO:0031293#GO:0032582#GO:0070431#GO:0043123#GO:0051092#GO:0045944#GO:0070555#GO:0010224#GO:0006350	NA	PF00554	NA
当归	TNF	TNFA#TNFSF2	Tumor necrosis factor#TNF-alpha#Tumor necrosis factor ligand superfamily member 2#TNF-a#Cachectin#Tumor necrosis factor, membrane form#Tumor necrosis factor, soluble form	P01375	hsa:7124	1A8M#1TNF#2AZ5#2E7A#2TUN#2ZJC#2ZPX#3IT8#3L9J#4TSV#5TSW	GO:0009897#GO:0005615#GO:0005887#GO:0045121#GO:0001891#GO:0055037#GO:0005125#GO:0042802#GO:0010843#GO:0016563#GO:0016564#GO:0005164#GO:0006919#GO:0000187#GO:0006916#GO:0002439#GO:0060555#GO:0050901#GO:0070265#GO:0002740#GO:0032582#GO:0032715#GO:0050995#GO:0045071#GO:0060559#GO:0045080#GO:0032722#GO:0050715#GO:0043193#GO:0034116#GO:0043123#GO:0051044#GO:0042346#GO:0051092#GO:0045429#GO:0001934#GO:…	DB00005#DB00051#DB00065#DB00608#DB00640#DB00641#DB00704#DB01041#DB01076#DB01232#DB01296#DB01366#DB01407#DB01411#DB01427	PF00229	TTDS00131
当归	PTGS2	COX2	Prostaglandin G/H synthase 2#EC:1.14.99.1#Cyclooxygenase-2#COX-2#Prostaglandin-endoperoxide synthase 2#Prostaglandin H2 synthase 2#PGH synthase 2#PGHS-2#PHS II	P35354	hsa:5743	1V0X	GO:0005788#GO:0005789#GO:0005792#GO:0005634#GO:0020037#GO:0016702#GO:0004601#GO:0004666#GO:0006928#GO:0019371#GO:0055114#GO:0008217#GO:0050727#GO:0006979	DB00154#DB00159#DB00244#DB00316#DB00328#DB00461#DB00465#DB00469#DB00480#DB00482#DB00500#DB00533#DB00573#DB00580#DB00586#DB00605#DB00712#DB00749#DB00784#DB00788#DB00812#DB00814#DB00821#DB00861#DB00870#DB00936#DB00939#DB00945#DB00963#DB00991#DB01009#DB01014#DB01041#DB01050#DB01188#DB01240#DB01283#DB01399#DB01404#DB01600#DB01628#DB02709#DB04743	PF03098	TTDS00041
当归	SPP1	BNSP#OPN#PSEC0156	Osteopontin#Bone sialoprotein 1#Secreted phosphoprotein 1#SPP-1#Urinary stone protein#Nephropontin#Uropontin	P10451	hsa:6696	3CXD#3DSF	GO:0005615#GO:0005125#GO:0031214#GO:0007155#GO:0046697#GO:0007566#GO:0033280	NA	PF00865	NA
当归	COL1A1	NA	Collagen alpha-1(I) chain#Alpha-1 type I collagen	P02452	hsa:1277	1Q7D#3EJH	GO:0005584#GO:0005886#GO:0042802#GO:0048407#GO:0001568#GO:0032964#GO:0030199#GO:0048706#GO:0007605#GO:0043589#GO:0034505#GO:0007601	DB00039#DB00048	PF01410#PF01391#PF00093	NA
当归	RUNX1T1	AML1T1#CBFA2T1#CDR#ETO#MTG8#ZMYND2	Protein CBFA2T1#Protein MTG8#Protein ETO#Eight twenty one protein#Cyclin-D-related protein#Zinc finger MYND domain-containing protein 2	Q06455	hsa:862	1WQ6#2DJ8#2H7B#2KNH#2OD1#2ODD#2PP4	GO:0005634#GO:0003700#GO:0008270#GO:0006091#GO:0006350	NA	PF08788#PF07531#PF01753	NA
当归	RB1	NA	Retinoblastoma-associated protein#pRb#Rb#pp110#p105-Rb	P06400	hsa:5925	1AD6#1GH6#1GUX#1H25#1N4M#1O9K#1PJM#2AZE#2QDJ#2R7G	GO:0000785#GO:0016605#GO:0035189#GO:0016514#GO:0050681#GO:0019900#GO:0051219#GO:0003713#GO:0003700#GO:0016564#GO:0031625#GO:0030521#GO:0007050#GO:0006338#GO:0051318#GO:0031575#GO:0044419#GO:0000279#GO:0045445#GO:0030308#GO:0006469#GO:0045749#GO:0043433#GO:0007265#GO:0043550#GO:0000083#GO:0006350	DB00030#DB00046#DB00047#DB00071	PF01858#PF01857#PF08934	NA
当归	RHOA	ARH12#ARHA#RHO12	Transforming protein RhoA#Rho cDNA clone 12#h12	P61586	hsa:387	1A2B#1CC0#1CXZ#1DPF#1FTN#1KMQ#1LB1#1OW3#1S1C#1TX4#1X86#1XCG#2RGN	GO:0005737#GO:0005856#GO:0005886#GO:0005525#GO:0003924#GO:0017022#GO:0044419#GO:0050771#GO:0050772#GO:0043123#GO:0045666#GO:0042346#GO:0051496#GO:0007266	DB00641#DB01076#DB04315	PF00071	NA
当归	TEP1	TLP1#TP1	Telomerase protein component 1#Telomerase-associated protein 1#Telomerase protein 1#p240#p80 telomerase homolog	Q99973	hsa:7011	NA	GO:0000781#GO:0005737#GO:0016363#GO:0005625#GO:0005697#GO:0005524#GO:0003723#GO:0000722	NA	PF05386#PF05731#PF00400	TTDC00055
当归	CCNB1	CCNB	G2/mitotic-specific cyclin-B1	P14635	hsa:891	2B9R#2JGZ	GO:0005829#GO:0005815#GO:0005654#GO:0000942#GO:0000922#GO:0005515#GO:0031145#GO:0051301#GO:0000086#GO:0071174#GO:0007080#GO:0000236#GO:0043148#GO:0051987#GO:0045931#GO:0051437	NA	PF02984#PF00134	NA
当归	CDC2	NA	Cell division control protein 2 homolog#EC:2.7.11.22#EC:2.7.11.23#p34 protein kinase#Cyclin-dependent kinase 1#CDK1	P06493	NA	1LC9	GO:0005829#GO:0030496#GO:0005654#GO:0005876#GO:0005524#GO:0004693#GO:0005515#GO:0008353#GO:0031145#GO:0006916#GO:0051301#GO:0007067#GO:0051437#GO:0006468#GO:0034501	DB02052#DB02116#DB02950#DB03428#DB03496#DB04014	PF00069	TTDC00166
当归	TP53	P53	Cellular tumor antigen p53#Tumor suppressor p53#Phosphoprotein p53#Antigen NY-CO-13	P04637	hsa:7157	1A1U#1AIE#1C26#1DT7#1GZH#1H26#1HS5#1JSP#1KZY#1MA3#1OLG#1OLH#1PES#1PET#1SAE#1SAF#1SAH#1SAJ#1SAK#1SAL#1TSR#1TUP#1UOL#1XQH#1YC5#1YCQ#1YCR#1YCS#2AC0#2ADY#2AHI#2ATA#2B3G#2BIM#2BIN#2BIO#2BIP#2BIQ#2F1X#2FEJ#2FOJ#2FOO#2GS0#2H1L#2H2D#2H2F#2H4F#2H4H#2H4J#2H59#2J0Z#2J10#2J11#2J1W#2J1X#2J1Y#2J1Z#2J20#2J21#2K8F#2OCJ#2PCX#2QVQ#2QXA#2QXB#2QXC#2VUK#2WGX#2X0U#2X0V#2X0W#2Z5S#2Z5T#3D05#3D06#3D07#3D08#3D09#3D0A#3DAB…	GO:0005783#GO:0005626#GO:0005739#GO:0016363#GO:0005730#GO:0016605#GO:0043234#GO:0005524#GO:0051087#GO:0003682#GO:0005507#GO:0000739#GO:0019899#GO:0010843#GO:0046982#GO:0047485#GO:0016563#GO:0003700#GO:0008134#GO:0008270#GO:0008635#GO:0006284#GO:0007569#GO:0007050#GO:0042149#GO:0006978#GO:0042771#GO:0006983#GO:0031571#GO:0044419#GO:0030308#GO:0051097#GO:0006289#GO:0010552#GO:0051262#GO:0007265#GO:…	NA	PF00870#PF08563#PF07710	TTDC00118
当归	CDKN1A	CAP20#CDKN1#CIP1#MDA6#PIC1#SDI1#WAF1	Cyclin-dependent kinase inhibitor 1#p21#CDK-interacting protein 1#Melanoma differentiation-associated protein 6#MDA-6	P38936	hsa:1026	1AXC#2ZVV#2ZVW	GO:0000307#GO:0005829#GO:0005654#GO:0004861#GO:0046872#GO:0007050#GO:0031668#GO:0006977#GO:0000082#GO:0000086#GO:0008629#GO:0030308#GO:0008285#GO:0042326#GO:0048146#GO:0007265#GO:0010149	NA	PF02234	NA
当归	EIF6	EIF3A#ITGB4BP#OK/SW-cl.27	Eukaryotic translation initiation factor 6#eIF-6#B4 integrin interactor#CAB#p27(BBP)#B(2)GCN homolog	P56537	hsa:3692	NA	GO:0005737#GO:0005730#GO:0005515#GO:0043022#GO:0003743#GO:0042256#GO:0006412	NA	PF01912	NA
当归	CASP3	CPP32	Caspase-3#CASP-3#EC:3.4.22.56#Apopain#Cysteine protease CPP32#CPP-32#Protein Yama#SREBP cleavage activity 1#SCA-1#Caspase-3 subunit p17#Caspase-3 subunit p12	P42574	hsa:836	1CP3#1GFW#1I3O#1NME#1NMQ#1NMS#1PAU#1QX3#1RE1#1RHJ#1RHK#1RHM#1RHQ#1RHR#1RHU#2C1E#2C2K#2C2M#2C2O#2CDR#2CJX#2CJY#2CNK#2CNL#2CNN#2CNO#2DKO#2H5I#2H5J#2H65#2J30#2J31#2J32#2J33#3DEH#3DEI#3DEJ#3DEK#3EDQ#3GJQ#3GJR#3GJS#3GJT#3H0E#3ITN	GO:0005829#GO:0005739#GO:0005654#GO:0005886#GO:0004197#GO:0005515#GO:0043066#GO:0030264#GO:0006508#GO:0034612	DB00641#DB01017#DB01065#DB03124	PF00656	NA
当归	ISYNA1	INO1	Inositol-3-phosphate synthase 1#IPS 1#EC:5.5.1.4#Myo-inositol-1-phosphate synthase#MI-1-P synthase#MIP synthase#hIPS#Myo-inositol 1-phosphate synthase A1#hINO1	Q9NPH2	NA	NA	GO:0005737#GO:0005488#GO:0004512#GO:0006021#GO:0008654	NA	PF01658#PF07994	NA
当归	CYP1A1	NA	Cytochrome P450 1A1#EC:1.14.14.1#CYPIA1#Cytochrome P450-P1#Cytochrome P450 form 6#Cytochrome P450-C	P04798	hsa:1543	NA	GO:0005789#GO:0005792#GO:0070330#GO:0009055#GO:0020037#GO:0019825#GO:0070576#GO:0017144#GO:0055114#GO:0042359	NA	PF00067	NA
当归	CYP1A1	NA	Cytochrome P450 1A1#EC:1.14.14.1#CYPIA1#Cytochrome P450-P1#Cytochrome P450 form 6#Cytochrome P450-C	P04798	hsa:1543	NA	GO:0005789#GO:0005792#GO:0070330#GO:0009055#GO:0020037#GO:0019825#GO:0070576#GO:0017144#GO:0055114#GO:0042359	NA	PF00067	NA
当归	UCHL1	NA	Ubiquitin carboxyl-terminal hydrolase isozyme L1#UCH-L1#EC:3.4.19.12#6.-.-.-#Ubiquitin thioesterase L1#Neuron cytoplasmic protein 9.5#PGP 9.5#PGP9.5	P09936	hsa:7345	2ETL	GO:0005634#GO:0004197#GO:0016874#GO:0008242#GO:0043130#GO:0004221#GO:0016579#GO:0006511	NA	PF01088	NA
当归	EIF6	EIF3A#ITGB4BP#OK/SW-cl.27	Eukaryotic translation initiation factor 6#eIF-6#B4 integrin interactor#CAB#p27(BBP)#B(2)GCN homolog	P56537	hsa:3692	NA	GO:0005737#GO:0005730#GO:0005515#GO:0043022#GO:0003743#GO:0042256#GO:0006412	NA	PF01912	NA
当归	MPO	NA	Myeloperoxidase#MPO#EC:1.11.1.7#89 kDa myeloperoxidase#84 kDa myeloperoxidase#Myeloperoxidase light chain#Myeloperoxidase heavy chain	P05164	hsa:4353	1CXP#1D2V#1D5L#1D7W#1DNU#1DNW#1MHL#1MYP#3F9P	GO:0005615#GO:0005764#GO:0005634#GO:0030141#GO:0003682#GO:0020037#GO:0008201#GO:0004601#GO:0006916#GO:0006952#GO:0042744#GO:0034374#GO:0055114	DB00535	PF03098	TTDC00199
当归	PRDX5	ACR1#SBBI10	Peroxiredoxin-5, mitochondrial#EC:1.11.1.15#Peroxiredoxin V#Prx-V#Peroxisomal antioxidant enzyme#PLP#Thioredoxin reductase#Thioredoxin peroxidase PMP20#Antioxidant enzyme B166#AOEB166#TPx type VI#Liver tissue 2D-page spot 71B#Alu corepressor 1	P30044	hsa:25824	1H4O#1HD2#1OC3#1URM#2VL2#2VL3#2VL9	GO:0044445#GO:0005739#GO:0005777#GO:0043027#GO:0004601#GO:0051920#GO:0045454#GO:0034614#GO:0006954#GO:0043066#GO:0055114	DB00995#DB03608#DB03793	PF08534	NA
当归	FUS	TLS	RNA-binding protein FUS#Oncogene FUS#Oncogene TLS#Translocated in liposarcoma protein#POMp75#75 kDa DNA-pairing protein	P35637	NA	NA	GO:0005634#GO:0003677#GO:0005515#GO:0003723#GO:0008270#GO:0008219#GO:0008380	NA	PF00076#PF00641	NA
当归	BCL2	NA	Apoptosis regulator Bcl-2	P10415	hsa:596	1G5M#1GJH#1YSW#2O21#2O22#2O2F#2W3L	GO:0005789#GO:0016021#GO:0005741#GO:0031965#GO:0051434#GO:0002020#GO:0046982#GO:0042803#GO:0016563#GO:0008633#GO:0006916#GO:0070059#GO:0042100#GO:0051607#GO:0007565#GO:0006959#GO:0032848#GO:0051902#GO:0043524#GO:0051402#GO:0000209#GO:0046902#GO:0051881#GO:0043497#GO:0043496#GO:0001836#GO:0034097#GO:0042493#GO:0010039#GO:0035094#GO:0009636	DB01065#DB01073#DB01229#DB01248#DB01367	PF00452#PF02180	TTDS00281
当归	JUN	NA	Transcription factor AP-1#Activator protein 1#AP1#Proto-oncogene c-Jun#V-jun avian sarcoma virus 17 oncogene homolog#p39	P05412	hsa:3725	1A02#1FOS#1JNM#1JUN#1S9K#1T2K	GO:0005829#GO:0010843#GO:0046983#GO:0070412#GO:0005100#GO:0003702#GO:0003700#GO:0008134#GO:0007184#GO:0060395#GO:0006350#GO:0007179	DB00570#DB01029#DB01169	PF00170#PF03957	TTDC00119
当归	FOS	G0S7	Proto-oncogene c-Fos#Cellular oncogene fos#G0/G1 switch regulatory protein 7	P01100	hsa:2353	1A02#1FOS#1S9K	GO:0010843#GO:0070412#GO:0003704#GO:0003700#GO:0034614#GO:0006306#GO:0006954#GO:0060395#GO:0007179	NA	PF00170	NA
当归	RAF1	RAF	RAF proto-oncogene serine/threonine-protein kinase#EC:2.7.11.1#Proto-oncogene c-RAF#cRaf#Raf-1	P04049	hsa:5894	1C1Y#1FAQ#1FAR#1GUA#1RFA#3CU8#3LB7	GO:0005829#GO:0005741#GO:0005886#GO:0005524#GO:0046872#GO:0005515#GO:0004674#GO:0004713#GO:0005057#GO:0006915#GO:0008283#GO:0008285#GO:0006468#GO:0007265	DB00398	PF00130#PF07714#PF02196	TTDC00310
当归	IL8	CXCL8	Interleukin-8#IL-8#C-X-C motif chemokine 8#Monocyte-derived neutrophil chemotactic factor#MDNCF#T-cell chemotactic factor#Neutrophil-activating protein 1#NAP-1#Protein 3-10C#Granulocyte chemotactic protein 1#GCP-1#Monocyte-derived neutrophil-activating peptide#MONAP#Emoctakin#MDNCF-a#IL8/NAP1 form I#GCP/IL-8 protein IV#IL-8(1-77)#MDNCF-b#IL8/NAP1 form II#GCP/IL-8 protein II#(Ala-IL-8)77#IL-8(5-77…	P10145	hsa:3576	1ICW#1IKL#1IKM#1IL8#1ILP#1ILQ#1QE6#1ROD#2IL8#3IL8	GO:0005615#GO:0008009#GO:0005153#GO:0001525#GO:0019722#GO:0007050#GO:0007186#GO:0006955#GO:0050930#GO:0006954#GO:0008285#GO:0042119#GO:0030593#GO:0030155#GO:0045091	DB00641#DB00744#DB01001#DB01009	PF00048	NA
当归	TNF	TNFA#TNFSF2	Tumor necrosis factor#TNF-alpha#Tumor necrosis factor ligand superfamily member 2#TNF-a#Cachectin#Tumor necrosis factor, membrane form#Tumor necrosis factor, soluble form	P01375	hsa:7124	1A8M#1TNF#2AZ5#2E7A#2TUN#2ZJC#2ZPX#3IT8#3L9J#4TSV#5TSW	GO:0009897#GO:0005615#GO:0005887#GO:0045121#GO:0001891#GO:0055037#GO:0005125#GO:0042802#GO:0010843#GO:0016563#GO:0016564#GO:0005164#GO:0006919#GO:0000187#GO:0006916#GO:0002439#GO:0060555#GO:0050901#GO:0070265#GO:0002740#GO:0032582#GO:0032715#GO:0050995#GO:0045071#GO:0060559#GO:0045080#GO:0032722#GO:0050715#GO:0043193#GO:0034116#GO:0043123#GO:0051044#GO:0042346#GO:0051092#GO:0045429#GO:0001934#GO:…	DB00005#DB00051#DB00065#DB00608#DB00640#DB00641#DB00704#DB01041#DB01076#DB01232#DB01296#DB01366#DB01407#DB01411#DB01427	PF00229	TTDS00131
当归	IL10	NA	Interleukin-10#IL-10#Cytokine synthesis inhibitory factor#CSIF	P22301	hsa:3586	1ILK#1INR#1J7V#1LK3#1Y6K#2H24#2ILK	GO:0005615#GO:0005125#GO:0008083#GO:0005141#GO:0006916#GO:0030183#GO:0042100#GO:0007267#GO:0007253#GO:0006954#GO:0030595#GO:0030889#GO:0002740#GO:0045355#GO:0032715#GO:0051045#GO:0045347#GO:0042130#GO:0002904#GO:0050715#GO:0043193#GO:0051091#GO:0032800#GO:0045191#GO:0051384#GO:0042092	NA	PF00726	NA
当归	PTEN	MMAC1#TEP1	Phosphatidylinositol-3,4,5-trisphosphate 3-phosphatase and dual-specificity protein phosphatase PTEN#EC:3.1.3.67#EC:3.1.3.16#EC:3.1.3.48#Phosphatase and tensin homolog#Mutated in multiple advanced cancers 1	P60484	hsa:5728	1D5R	GO:0005829#GO:0005634#GO:0051717#GO:0008289#GO:0000287#GO:0030165#GO:0016314#GO:0051800#GO:0004438#GO:0004722#GO:0004725#GO:0008138#GO:0006915#GO:0008283#GO:0007417#GO:0006917#GO:0046855#GO:0030336#GO:0008285#GO:0051895#GO:0051898#GO:0046856#GO:0006470#GO:0000079#GO:0010975#GO:0031647	NA	PF00782#PF10409	NA
当归	GUSBP1	SMA3	Putative beta-glucuronidase-like protein SMA3	Q15486	NA	NA	GO:0004553#GO:0005975#GO:0007399#GO:0001501	NA	NA	NA
当归	COL1A1	NA	Collagen alpha-1(I) chain#Alpha-1 type I collagen	P02452	hsa:1277	1Q7D#3EJH	GO:0005584#GO:0005886#GO:0042802#GO:0048407#GO:0001568#GO:0032964#GO:0030199#GO:0048706#GO:0007605#GO:0043589#GO:0034505#GO:0007601	DB00039#DB00048	PF01410#PF01391#PF00093	NA
当归	SLC22A5	OCTN2	Solute carrier family 22 member 5#Organic cation/carnitine transporter 2#High-affinity sodium-dependent carnitine cotransporter	O76082	hsa:6584	NA	GO:0016324#GO:0031526#GO:0016021#GO:0005524#GO:0015226#GO:0015238#GO:0030165#GO:0015293#GO:0015879#GO:0015893#GO:0060731#GO:0052106#GO:0006814#GO:0070715	DB00583	PF00083	NA
当归	BCL2	NA	Apoptosis regulator Bcl-2	P10415	hsa:596	1G5M#1GJH#1YSW#2O21#2O22#2O2F#2W3L	GO:0005789#GO:0016021#GO:0005741#GO:0031965#GO:0051434#GO:0002020#GO:0046982#GO:0042803#GO:0016563#GO:0008633#GO:0006916#GO:0070059#GO:0042100#GO:0051607#GO:0007565#GO:0006959#GO:0032848#GO:0051902#GO:0043524#GO:0051402#GO:0000209#GO:0046902#GO:0051881#GO:0043497#GO:0043496#GO:0001836#GO:0034097#GO:0042493#GO:0010039#GO:0035094#GO:0009636	DB01065#DB01073#DB01229#DB01248#DB01367	PF00452#PF02180	TTDS00281
当归	PCYT1A	CTPCT#PCYT1	Choline-phosphate cytidylyltransferase A#EC:2.7.7.15#Phosphorylcholine transferase A#CTP:phosphocholine cytidylyltransferase A#CCT A#CT A#CCT-alpha	P49585	hsa:5130	NA	GO:0005829#GO:0016020#GO:0005625#GO:0004105#GO:0008654	DB00122	PF01467	NA
当归	BCL2	NA	Apoptosis regulator Bcl-2	P10415	hsa:596	1G5M#1GJH#1YSW#2O21#2O22#2O2F#2W3L	GO:0005789#GO:0016021#GO:0005741#GO:0031965#GO:0051434#GO:0002020#GO:0046982#GO:0042803#GO:0016563#GO:0008633#GO:0006916#GO:0070059#GO:0042100#GO:0051607#GO:0007565#GO:0006959#GO:0032848#GO:0051902#GO:0043524#GO:0051402#GO:0000209#GO:0046902#GO:0051881#GO:0043497#GO:0043496#GO:0001836#GO:0034097#GO:0042493#GO:0010039#GO:0035094#GO:0009636	DB01065#DB01073#DB01229#DB01248#DB01367	PF00452#PF02180	TTDS00281
红花	VEGFA	VEGF	Vascular endothelial growth factor A#VEGF-A#Vascular permeability factor#VPF	P15692	hsa:7422	1BJ1#1CZ8#1FLT#1KAT#1KMX#1MJV#1MKG#1MKK#1QTY#1TZH#1TZI#1VGH#1VPF#1VPP#2FJG#2FJH#2QR0#2VGH#2VPF#3BDY	GO:0009986#GO:0005615#GO:0016020#GO:0031093#GO:0043498#GO:0005125#GO:0050840#GO:0001968#GO:0008083#GO:0008201#GO:0005161#GO:0046982#GO:0042803#GO:0043183#GO:0043184#GO:0071456#GO:0050930#GO:0048008#GO:0045766#GO:0043536#GO:0051781#GO:0001938#GO:0002687#GO:0030949#GO:0008360#GO:0001570	DB00112#DB00641#DB01017#DB01076#DB01120#DB01136#DB01270#DB01381	PF00341	NA
红花	HIF1A	BHLHE78#MOP1#PASD8	Hypoxia-inducible factor 1-alpha#HIF-1-alpha#HIF1-alpha#ARNT-interacting protein#Member of PAS protein 1#Basic-helix-loop-helix-PAS protein MOP1#PAS domain-containing protein 8#Class E basic helix-loop-helix protein 78#bHLHe78	Q16665	hsa:3091	1D7G#1H2K#1H2L#1H2M#1L3E#1L8C#1LM8#1LQB#2ILM#3HQR#3HQU	GO:0005737#GO:0005730#GO:0005667#GO:0035035#GO:0051879#GO:0046982#GO:0003705#GO:0004871#GO:0008134#GO:0032963#GO:0002248#GO:0051541#GO:0001837#GO:0042789#GO:0032364#GO:0045766#GO:0032722#GO:0001938#GO:0010634#GO:0045648#GO:0043193#GO:0045821#GO:0046886#GO:0051000#GO:0045944#GO:0030949#GO:0010575#GO:0043619#GO:0032909#GO:0001666#GO:0007165	NA	PF11413#PF08778#PF00989#PF08447	TTDC00101
红花	SELP	GMRP#GRMP	P-selectin#Granule membrane protein 140#GMP-140#Platelet activation dependent granule-external membrane protein#PADGEM#Leukocyte-endothelial cell adhesion molecule 3#LECAM3#CD62 antigen-like family member P#CD62P	P16109	hsa:6403	1FSB#1G1Q#1G1R#1G1S#1HES#1KJD	GO:0009897#GO:0005615#GO:0005887#GO:0005624#GO:0031092#GO:0005625#GO:0042806#GO:0043208#GO:0008201#GO:0001530#GO:0070492#GO:0033691#GO:0050829#GO:0010572#GO:0032496	DB00758#DB00775#DB01109#DB02612#DB03684#DB03721#DB03965	PF00059#PF00084	TTDC00197
红花	SOD1	NA	Superoxide dismutase [Cu-Zn]#EC:1.15.1.1	P00441	hsa:6647	1AZV#1BA9#1DSW#1FUN#1HL4#1HL5#1KMG#1L3N#1MFM#1N18#1N19#1OEZ#1OZT#1OZU#1P1V#1PTZ#1PU0#1RK7#1SOS#1SPD#1UXL#1UXM#2AF2#2C9S#2C9U#2C9V#2GBT#2GBU#2GBV#2NNX#2R27#2V0A#2VR6#2VR7#2VR8#2WKO#2ZKW#2ZKX#2ZKY#3CQP#3CQQ#3ECU#3ECV#3ECW#3GQF#3GZO#3GZP#3GZQ#3HFF#3K91#4SOD	GO:0031410#GO:0005829#GO:0032839#GO:0031012#GO:0005615#GO:0005759#GO:0043025#GO:0005634#GO:0005777#GO:0043234#GO:0051087#GO:0005507#GO:0042803#GO:0030346#GO:0004784#GO:0008270#GO:0000187#GO:0060088#GO:0007569#GO:0006879#GO:0006309#GO:0006302#GO:0007566#GO:0006749#GO:0060047#GO:0050665#GO:0007626#GO:0046716#GO:0032287#GO:0002262#GO:0045541#GO:0043524#GO:0060052#GO:0001541#GO:0055114#GO:0001890#GO:…	NA	PF00080	NA
桃仁	PTGS2	COX2	Prostaglandin G/H synthase 2#EC:1.14.99.1#Cyclooxygenase-2#COX-2#Prostaglandin-endoperoxide synthase 2#Prostaglandin H2 synthase 2#PGH synthase 2#PGHS-2#PHS II	P35354	hsa:5743	1V0X	GO:0005788#GO:0005789#GO:0005792#GO:0005634#GO:0020037#GO:0016702#GO:0004601#GO:0004666#GO:0006928#GO:0019371#GO:0055114#GO:0008217#GO:0050727#GO:0006979	DB00154#DB00159#DB00244#DB00316#DB00328#DB00461#DB00465#DB00469#DB00480#DB00482#DB00500#DB00533#DB00573#DB00580#DB00586#DB00605#DB00712#DB00749#DB00784#DB00788#DB00812#DB00814#DB00821#DB00861#DB00870#DB00936#DB00939#DB00945#DB00963#DB00991#DB01009#DB01014#DB01041#DB01050#DB01188#DB01240#DB01283#DB01399#DB01404#DB01600#DB01628#DB02709#DB04743	PF03098	TTDS00041
桃仁	MMP2	CLG4A	72 kDa type IV collagenase#EC:3.4.24.24#72 kDa gelatinase#Matrix metalloproteinase-2#MMP-2#Gelatinase A#TBE-1#PEX	P08253	hsa:4313	1CK7#1CXW#1EAK#1GEN#1GXD#1HOV#1J7M#1KS0#1QIB#1RTG	GO:0005615#GO:0005634#GO:0005578#GO:0004222#GO:0005515#GO:0008270#GO:0001525#GO:0030574#GO:0006508	DB00605#DB00786#DB01630	PF00040#PF00045#PF00413#PF01471	TTDC00104
桃仁	MMP9	CLG4B	Matrix metalloproteinase-9#MMP-9#EC:3.4.24.35#92 kDa type IV collagenase#92 kDa gelatinase#Gelatinase B#GELB#67 kDa matrix metalloproteinase-9#82 kDa matrix metalloproteinase-9	P14780	hsa:4318	1GKC#1GKD#1ITV#1L6J#1LKG#2OVX#2OVZ#2OW0#2OW1#2OW2	GO:0005615#GO:0005578#GO:0005518#GO:0004222#GO:0008270#GO:0030574#GO:0030225#GO:0051549#GO:0006508	DB00641#DB00786#DB01017#DB01296#DB01949#DB03683	PF00040#PF00045#PF00413#PF01471#PF04886	TTDC00076
檀香	CASP3	CPP32	Caspase-3#CASP-3#EC:3.4.22.56#Apopain#Cysteine protease CPP32#CPP-32#Protein Yama#SREBP cleavage activity 1#SCA-1#Caspase-3 subunit p17#Caspase-3 subunit p12	P42574	hsa:836	1CP3#1GFW#1I3O#1NME#1NMQ#1NMS#1PAU#1QX3#1RE1#1RHJ#1RHK#1RHM#1RHQ#1RHR#1RHU#2C1E#2C2K#2C2M#2C2O#2CDR#2CJX#2CJY#2CNK#2CNL#2CNN#2CNO#2DKO#2H5I#2H5J#2H65#2J30#2J31#2J32#2J33#3DEH#3DEI#3DEJ#3DEK#3EDQ#3GJQ#3GJR#3GJS#3GJT#3H0E#3ITN	GO:0005829#GO:0005739#GO:0005654#GO:0005886#GO:0004197#GO:0005515#GO:0043066#GO:0030264#GO:0006508#GO:0034612	DB00641#DB01017#DB01065#DB03124	PF00656	NA
檀香	CASP8	MCH5	Caspase-8#CASP-8#EC:3.4.22.61#ICE-like apoptotic protease 5#MORT1-associated ced-3 homolog#MACH#FADD-homologous ICE/ced-3-like protease#FADD-like ICE#FLICE#Apoptotic cysteine protease#Apoptotic protease Mch-5#CAP4#Caspase-8 subunit p18#Caspase-8 subunit p10	Q14790	hsa:841	1F9E#1I4E#1QDU#1QTN#2C2Z#2FUN#2K7Z#3H11	GO:0005737#GO:0005856#GO:0005829#GO:0031264#GO:0005741#GO:0005634#GO:0004197#GO:0042802#GO:0008633#GO:0008624#GO:0043123#GO:0051603#GO:0034612	NA	PF01335#PF00656	NA
檀香	TP53	P53	Cellular tumor antigen p53#Tumor suppressor p53#Phosphoprotein p53#Antigen NY-CO-13	P04637	hsa:7157	1A1U#1AIE#1C26#1DT7#1GZH#1H26#1HS5#1JSP#1KZY#1MA3#1OLG#1OLH#1PES#1PET#1SAE#1SAF#1SAH#1SAJ#1SAK#1SAL#1TSR#1TUP#1UOL#1XQH#1YC5#1YCQ#1YCR#1YCS#2AC0#2ADY#2AHI#2ATA#2B3G#2BIM#2BIN#2BIO#2BIP#2BIQ#2F1X#2FEJ#2FOJ#2FOO#2GS0#2H1L#2H2D#2H2F#2H4F#2H4H#2H4J#2H59#2J0Z#2J10#2J11#2J1W#2J1X#2J1Y#2J1Z#2J20#2J21#2K8F#2OCJ#2PCX#2QVQ#2QXA#2QXB#2QXC#2VUK#2WGX#2X0U#2X0V#2X0W#2Z5S#2Z5T#3D05#3D06#3D07#3D08#3D09#3D0A#3DAB…	GO:0005783#GO:0005626#GO:0005739#GO:0016363#GO:0005730#GO:0016605#GO:0043234#GO:0005524#GO:0051087#GO:0003682#GO:0005507#GO:0000739#GO:0019899#GO:0010843#GO:0046982#GO:0047485#GO:0016563#GO:0003700#GO:0008134#GO:0008270#GO:0008635#GO:0006284#GO:0007569#GO:0007050#GO:0042149#GO:0006978#GO:0042771#GO:0006983#GO:0031571#GO:0044419#GO:0030308#GO:0051097#GO:0006289#GO:0010552#GO:0051262#GO:0007265#GO:…	NA	PF00870#PF08563#PF07710	TTDC00118
檀香	ODC1	NA	Ornithine decarboxylase#ODC#EC:4.1.1.17	P11926	hsa:4953	1D7K#2ON3#2OO0	GO:0004586#GO:0005515#GO:0006596#GO:0009615	DB00114#DB00127#DB04083	PF02784#PF00278	NA
砂仁	GNRH1	GNRH#GRH#LHRH	Progonadoliberin-1#Progonadoliberin I#Gonadoliberin-1#Gonadoliberin I#Luteinizing hormone-releasing hormone I#LH-RH I#Gonadotropin-releasing hormone I#GnRH-I#Luliberin I#Gonadorelin#GnRH-associated peptide 1#GnRH-associated peptide I	P01148	hsa:2796	NA	GO:0005625#GO:0005183#GO:0007267#GO:0007275#GO:0008285#GO:0007165	NA	PF00446	NA
砂仁	TYR	NA	Tyrosinase#EC:1.14.18.1#Monophenol monooxygenase#Tumor rejection antigen AB#SK29-AB#LB24-AB	P14679	hsa:7299	NA	GO:0005798#GO:0016021#GO:0005764#GO:0033162#GO:0048471#GO:0005507#GO:0004503#GO:0046982#GO:0042803#GO:0006726#GO:0006583#GO:0055114#GO:0007601	DB00157#DB00548#DB01055	PF00264	TTDS00373
生地黄	SLC6A1	GABATR#GABT1#GAT1	Sodium- and chloride-dependent GABA transporter 1#GAT-1#Solute carrier family 6 member 1	P30531	hsa:6529	NA	GO:0005887#GO:0005332#GO:0005328#GO:0006836#GO:0007268	DB00906#DB00907	PF00209	NA
生地黄	IL6	IFNB2	Interleukin-6#IL-6#B-cell stimulatory factor 2#BSF-2#Interferon beta-2#IFN-beta-2#Hybridoma growth factor#CTL differentiation factor#CDF	P05231	hsa:3569	1ALU#1IL6#1N2Q#1P9M#2IL6	GO:0005615#GO:0005896#GO:0005125#GO:0008083#GO:0005138#GO:0006953#GO:0050829#GO:0050830#GO:0051607#GO:0031018#GO:0070091#GO:0002384#GO:0006959#GO:0070102#GO:0002548#GO:0043066#GO:0008285#GO:0045079#GO:0032966#GO:0031175#GO:0001781#GO:0002446#GO:0030168#GO:0002675#GO:0045768#GO:0050871#GO:0032722#GO:0043193#GO:0051024#GO:0032755#GO:0002690#GO:0043410#GO:0045669#GO:0033138#GO:0048661#GO:0042102#GO:…	DB00641#DB01128#DB01169#DB01404	PF00489	TTDC00080
生地黄	VCP	NA	Transitional endoplasmic reticulum ATPase#TER ATPase#15S Mg(2+)-ATPase p97 subunit#Valosin-containing protein#VCP	P55072	hsa:7415	3EBB	GO:0005829#GO:0005783#GO:0005792#GO:0005634#GO:0000502#GO:0005524#GO:0016887#GO:0008289#GO:0031593#GO:0019904#GO:0019903#GO:0006919#GO:0006302#GO:0030968#GO:0030433#GO:0032436#GO:0016567#GO:0030970	NA	PF00004#PF02933#PF02359#PF09336	NA
赤芍	IL2	NA	Interleukin-2#IL-2#T-cell growth factor#TCGF#Aldesleukin	P60568	hsa:3558	1ILM#1ILN#1IRL#1M47#1M48#1M49#1M4A#1M4B#1M4C#1NBP#1PW6#1PY2#1QVN#1Z92#2B5I#2ERJ#3INK	GO:0005615#GO:0005125#GO:0008083#GO:0005134#GO:0019209#GO:0006916#GO:0007155#GO:0007267#GO:0006955#GO:0030101#GO:0002903#GO:0042104#GO:0030890#GO:0030307#GO:0030217	NA	PF00715	NA
赤芍	TNF	TNFA#TNFSF2	Tumor necrosis factor#TNF-alpha#Tumor necrosis factor ligand superfamily member 2#TNF-a#Cachectin#Tumor necrosis factor, membrane form#Tumor necrosis factor, soluble form	P01375	hsa:7124	1A8M#1TNF#2AZ5#2E7A#2TUN#2ZJC#2ZPX#3IT8#3L9J#4TSV#5TSW	GO:0009897#GO:0005615#GO:0005887#GO:0045121#GO:0001891#GO:0055037#GO:0005125#GO:0042802#GO:0010843#GO:0016563#GO:0016564#GO:0005164#GO:0006919#GO:0000187#GO:0006916#GO:0002439#GO:0060555#GO:0050901#GO:0070265#GO:0002740#GO:0032582#GO:0032715#GO:0050995#GO:0045071#GO:0060559#GO:0045080#GO:0032722#GO:0050715#GO:0043193#GO:0034116#GO:0043123#GO:0051044#GO:0042346#GO:0051092#GO:0045429#GO:0001934#GO:…	DB00005#DB00051#DB00065#DB00608#DB00640#DB00641#DB00704#DB01041#DB01076#DB01232#DB01296#DB01366#DB01407#DB01411#DB01427	PF00229	TTDS00131
赤芍	MAOA	NA	Amine oxidase [flavin-containing] A#EC:1.4.3.4#Monoamine oxidase type A#MAO-A	P21397	hsa:4128	1H8Q#2BXR#2BXS#2Z5X#2Z5Y	GO:0016021#GO:0005741#GO:0008131#GO:0005515#GO:0007610#GO:0042135#GO:0055114	DB00191#DB00752#DB00780#DB00830#DB01171#DB01247	PF01593	TTDS00289
赤芍	MAOB	NA	Amine oxidase [flavin-containing] B#EC:1.4.3.4#Monoamine oxidase type B#MAO-B	P27338	hsa:4129	1GOS#1H8R#1OJ9#1OJA#1OJB#1OJC#1OJD#1S2Q#1S2Y#1S3B#1S3E#2BK3#2BK4#2BK5#2BYB#2C64#2C65#2C66#2C67#2C70#2C72#2C73#2C75#2C76#2V5Z#2V60#2V61#2VRL#2VRM#2VZ2	GO:0016021#GO:0005741#GO:0008131#GO:0009055#GO:0055114	DB00191#DB00752#DB00780#DB00934#DB01037#DB01247#DB01367#DB02095#DB02211#DB02509#DB02939#DB03147#DB03894#DB04147#DB04307#DB04677	PF01593	TTDS00341
赤芍	AHSA1	C14orf3#HSPC322	Activator of 90 kDa heat shock protein ATPase homolog 1#AHA1#p38	O95433	hsa:10598	1X53	GO:0005829#GO:0005783#GO:0001671#GO:0051087#GO:0006457#GO:0006950	NA	PF09229#PF08327	NA
赤芍	RELA	NFKB3	Transcription factor p65#Nuclear factor NF-kappa-B p65 subunit#Nuclear factor of kappa light polypeptide gene enhancer in B-cells 3	Q04206	hsa:5970	1NFI#2O61#3GUT	GO:0005829#GO:0005667#GO:0042802#GO:0051059#GO:0042301#GO:0010843#GO:0019901#GO:0047485#GO:0003705#GO:0016563#GO:0033613#GO:0016564#GO:0070491#GO:0006916#GO:0006968#GO:0019221#GO:0051607#GO:0006954#GO:0044419#GO:0031293#GO:0032582#GO:0070431#GO:0043123#GO:0051092#GO:0045944#GO:0070555#GO:0010224#GO:0006350	NA	PF00554	NA
赤芍	NFKBIA	IKBA#MAD3#NFKBI	NF-kappa-B inhibitor alpha#I-kappa-B-alpha#IkappaBalpha#IkB-alpha#Major histocompatibility complex enhancer-binding protein MAD3	P25963	hsa:4792	1IKN#1NFI	GO:0005829#GO:0033256#GO:0005634#GO:0042802#GO:0051059#GO:0008139#GO:0031625#GO:0006916#GO:0006915#GO:0007253#GO:0044419#GO:0010888#GO:0010745#GO:0032088#GO:0032270#GO:0010875#GO:0010552	NA	PF00023	NA
赤芍	BCL2	NA	Apoptosis regulator Bcl-2	P10415	hsa:596	1G5M#1GJH#1YSW#2O21#2O22#2O2F#2W3L	GO:0005789#GO:0016021#GO:0005741#GO:0031965#GO:0051434#GO:0002020#GO:0046982#GO:0042803#GO:0016563#GO:0008633#GO:0006916#GO:0070059#GO:0042100#GO:0051607#GO:0007565#GO:0006959#GO:0032848#GO:0051902#GO:0043524#GO:0051402#GO:0000209#GO:0046902#GO:0051881#GO:0043497#GO:0043496#GO:0001836#GO:0034097#GO:0042493#GO:0010039#GO:0035094#GO:0009636	DB01065#DB01073#DB01229#DB01248#DB01367	PF00452#PF02180	TTDS00281
赤芍	BAX	BCL2L4	Apoptosis regulator BAX#Bcl-2-like protein 4#Bcl2-L-4	Q07812	hsa:581	1F16#2G5B#2K7W	GO:0005829#GO:0005789#GO:0005741#GO:0005757#GO:0051434#GO:0008289#GO:0046982#GO:0042803#GO:0008635#GO:0001783#GO:0006922#GO:0006309#GO:0010248#GO:0008624#GO:0008629#GO:0046674#GO:0043653#GO:0008053#GO:0008634#GO:0030264#GO:0043525#GO:0051260#GO:0051881#GO:0043497#GO:0043496#GO:0001836#GO:0032976#GO:0009636#GO:0006927	NA	PF00452	NA
赤芍	ICAM1	NA	Intercellular adhesion molecule 1#ICAM-1#Major group rhinovirus receptor#CD54	P05362	hsa:3383	1D3E#1D3I#1D3L#1IAM#1IC1#1IJ4#1MQ8#1P53#1Z7Z#2OZ4	GO:0005737#GO:0005615#GO:0005887#GO:0005178#GO:0004888#GO:0051856#GO:0007157#GO:0007159#GO:0050900#GO:0022614#GO:0002693#GO:0001910#GO:0002291#GO:0046813	DB00108#DB00641	PF03921	TTDC00192
赤芍	MAPK1	ERK2#PRKM1#PRKM2	Mitogen-activated protein kinase 1#MAP kinase 1#MAPK 1#EC:2.7.11.24#Extracellular signal-regulated kinase 2#ERK-2#Mitogen-activated protein kinase 2#MAP kinase 2#MAPK 2#MAP kinase isoform p42#p42-MAPK#ERT1	P28482	hsa:5594	1PME#1TVO#1WZY#2E14#2OJG#2OJI#2OJJ#3D42#3D44#3I5Z#3I60	GO:0005856#GO:0005829#GO:0005654#GO:0005524#GO:0003677#GO:0007049#GO:0006935#GO:0006917#GO:0044419#GO:0007265#GO:0007268#GO:0006350	DB01169#DB02733	PF00069	NA
赤芍	TYR	NA	Tyrosinase#EC:1.14.18.1#Monophenol monooxygenase#Tumor rejection antigen AB#SK29-AB#LB24-AB	P14679	hsa:7299	NA	GO:0005798#GO:0016021#GO:0005764#GO:0033162#GO:0048471#GO:0005507#GO:0004503#GO:0046982#GO:0042803#GO:0006726#GO:0006583#GO:0055114#GO:0007601	DB00157#DB00548#DB01055	PF00264	TTDS00373
赤芍	AKT1	PKB#RAC	RAC-alpha serine/threonine-protein kinase#EC:2.7.11.1#RAC-PK-alpha#Protein kinase B#PKB#Proto-oncogene c-Akt	P31749	hsa:207	1H10#1UNP#1UNQ#1UNR#2UVM#2UZR#2UZS#3CQU#3CQW	GO:0005829#GO:0005654#GO:0005886#GO:0005524#GO:0019899#GO:0042802#GO:0030235#GO:0005547#GO:0043325#GO:0004674#GO:0008633#GO:0006924#GO:0007186#GO:0005978#GO:0008286#GO:0048009#GO:0031999#GO:0010748#GO:0006469#GO:0006809#GO:0018105#GO:0030307#GO:0031659#GO:0090004#GO:0045600#GO:0046326#GO:0045725#GO:0046889#GO:0045429#GO:0051000#GO:0046777#GO:0000060#GO:0010975#GO:0006417#GO:0034405#GO:0009408#GO:…	DB00171#DB01169#DB01863	PF00169#PF00069#PF00433	TTDC00132
赤芍	PTEN	MMAC1#TEP1	Phosphatidylinositol-3,4,5-trisphosphate 3-phosphatase and dual-specificity protein phosphatase PTEN#EC:3.1.3.67#EC:3.1.3.16#EC:3.1.3.48#Phosphatase and tensin homolog#Mutated in multiple advanced cancers 1	P60484	hsa:5728	1D5R	GO:0005829#GO:0005634#GO:0051717#GO:0008289#GO:0000287#GO:0030165#GO:0016314#GO:0051800#GO:0004438#GO:0004722#GO:0004725#GO:0008138#GO:0006915#GO:0008283#GO:0007417#GO:0006917#GO:0046855#GO:0030336#GO:0008285#GO:0051895#GO:0051898#GO:0046856#GO:0006470#GO:0000079#GO:0010975#GO:0031647	NA	PF00782#PF10409	NA
赤芍	IL6	IFNB2	Interleukin-6#IL-6#B-cell stimulatory factor 2#BSF-2#Interferon beta-2#IFN-beta-2#Hybridoma growth factor#CTL differentiation factor#CDF	P05231	hsa:3569	1ALU#1IL6#1N2Q#1P9M#2IL6	GO:0005615#GO:0005896#GO:0005125#GO:0008083#GO:0005138#GO:0006953#GO:0050829#GO:0050830#GO:0051607#GO:0031018#GO:0070091#GO:0002384#GO:0006959#GO:0070102#GO:0002548#GO:0043066#GO:0008285#GO:0045079#GO:0032966#GO:0031175#GO:0001781#GO:0002446#GO:0030168#GO:0002675#GO:0045768#GO:0050871#GO:0032722#GO:0043193#GO:0051024#GO:0032755#GO:0002690#GO:0043410#GO:0045669#GO:0033138#GO:0048661#GO:0042102#GO:…	DB00641#DB01128#DB01169#DB01404	PF00489	TTDC00080
赤芍	TNF	TNFA#TNFSF2	Tumor necrosis factor#TNF-alpha#Tumor necrosis factor ligand superfamily member 2#TNF-a#Cachectin#Tumor necrosis factor, membrane form#Tumor necrosis factor, soluble form	P01375	hsa:7124	1A8M#1TNF#2AZ5#2E7A#2TUN#2ZJC#2ZPX#3IT8#3L9J#4TSV#5TSW	GO:0009897#GO:0005615#GO:0005887#GO:0045121#GO:0001891#GO:0055037#GO:0005125#GO:0042802#GO:0010843#GO:0016563#GO:0016564#GO:0005164#GO:0006919#GO:0000187#GO:0006916#GO:0002439#GO:0060555#GO:0050901#GO:0070265#GO:0002740#GO:0032582#GO:0032715#GO:0050995#GO:0045071#GO:0060559#GO:0045080#GO:0032722#GO:0050715#GO:0043193#GO:0034116#GO:0043123#GO:0051044#GO:0042346#GO:0051092#GO:0045429#GO:0001934#GO:…	DB00005#DB00051#DB00065#DB00608#DB00640#DB00641#DB00704#DB01041#DB01076#DB01232#DB01296#DB01366#DB01407#DB01411#DB01427	PF00229	TTDS00131
赤芍	LBP	NA	Lipopolysaccharide-binding protein#LBP	P18428	hsa:3929	NA	GO:0005615#GO:0005634#GO:0051636#GO:0051637#GO:0008289#GO:0001530#GO:0070891#GO:0005102#GO:0006953#GO:0006968#GO:0050829#GO:0050830#GO:0032490#GO:0045087#GO:0006869#GO:0015920#GO:0031663#GO:0002281#GO:0032720#GO:0008228#GO:0032755#GO:0032757#GO:0043032#GO:0060265#GO:0034145#GO:0032760#GO:0032496#GO:0070391	NA	PF01273#PF02886	NA
赤芍	CD14	NA	Monocyte differentiation antigen CD14#Myeloid cell-specific leucine-rich glycoprotein#CD14#Monocyte differentiation antigen CD14, urinary form#Monocyte differentiation antigen CD14, membrane-bound form	P08571	hsa:929	NA	GO:0031225#GO:0005576#GO:0005886#GO:0001530#GO:0070891#GO:0001847#GO:0016019#GO:0006915#GO:0007166#GO:0006955#GO:0006954#GO:0006909#GO:0032760#GO:0032496#GO:0070391	NA	PF00560	NA
赤芍	FOS	G0S7	Proto-oncogene c-Fos#Cellular oncogene fos#G0/G1 switch regulatory protein 7	P01100	hsa:2353	1A02#1FOS#1S9K	GO:0010843#GO:0070412#GO:0003704#GO:0003700#GO:0034614#GO:0006306#GO:0006954#GO:0060395#GO:0007179	NA	PF00170	NA
赤芍	AQP4	NA	Aquaporin-4#AQP-4#WCH4#Mercurial-insensitive water channel#MIWC	P55087	hsa:361	3GD8	GO:0005737#GO:0009897#GO:0005887#GO:0005372#GO:0071346#GO:0007588#GO:0050891#GO:0007399#GO:0055085	NA	PF00230	NA
赤芍	RELA	NFKB3	Transcription factor p65#Nuclear factor NF-kappa-B p65 subunit#Nuclear factor of kappa light polypeptide gene enhancer in B-cells 3	Q04206	hsa:5970	1NFI#2O61#3GUT	GO:0005829#GO:0005667#GO:0042802#GO:0051059#GO:0042301#GO:0010843#GO:0019901#GO:0047485#GO:0003705#GO:0016563#GO:0033613#GO:0016564#GO:0070491#GO:0006916#GO:0006968#GO:0019221#GO:0051607#GO:0006954#GO:0044419#GO:0031293#GO:0032582#GO:0070431#GO:0043123#GO:0051092#GO:0045944#GO:0070555#GO:0010224#GO:0006350	NA	PF00554	NA
赤芍	NOS2	NOS2A	Nitric oxide synthase, inducible#EC:1.14.13.39#Inducible NO synthase#Inducible NOS#iNOS#NOS type II#Hepatocyte NOS#HEP-NOS	P35228	hsa:4843	1NSI#2NSI#3E7G#3EJ8#3HR4#4NOS	GO:0005829#GO:0005634#GO:0034618#GO:0005516#GO:0050660#GO:0010181#GO:0020037#GO:0050661#GO:0004517#GO:0042803#GO:0034617#GO:0006527#GO:0050829#GO:0002227#GO:0006809#GO:0055114#GO:0051712#GO:0001912#GO:0043457#GO:0050796#GO:0006801	DB00125#DB00155#DB00741#DB01234#DB01686#DB02234#DB02539#DB02692#DB03014	PF00667#PF00258#PF00175#PF02898	TTDS00337
赤芍	PTGS2	COX2	Prostaglandin G/H synthase 2#EC:1.14.99.1#Cyclooxygenase-2#COX-2#Prostaglandin-endoperoxide synthase 2#Prostaglandin H2 synthase 2#PGH synthase 2#PGHS-2#PHS II	P35354	hsa:5743	1V0X	GO:0005788#GO:0005789#GO:0005792#GO:0005634#GO:0020037#GO:0016702#GO:0004601#GO:0004666#GO:0006928#GO:0019371#GO:0055114#GO:0008217#GO:0050727#GO:0006979	DB00154#DB00159#DB00244#DB00316#DB00328#DB00461#DB00465#DB00469#DB00480#DB00482#DB00500#DB00533#DB00573#DB00580#DB00586#DB00605#DB00712#DB00749#DB00784#DB00788#DB00812#DB00814#DB00821#DB00861#DB00870#DB00936#DB00939#DB00945#DB00963#DB00991#DB01009#DB01014#DB01041#DB01050#DB01188#DB01240#DB01283#DB01399#DB01404#DB01600#DB01628#DB02709#DB04743	PF03098	TTDS00041
赤芍	IL10	NA	Interleukin-10#IL-10#Cytokine synthesis inhibitory factor#CSIF	P22301	hsa:3586	1ILK#1INR#1J7V#1LK3#1Y6K#2H24#2ILK	GO:0005615#GO:0005125#GO:0008083#GO:0005141#GO:0006916#GO:0030183#GO:0042100#GO:0007267#GO:0007253#GO:0006954#GO:0030595#GO:0030889#GO:0002740#GO:0045355#GO:0032715#GO:0051045#GO:0045347#GO:0042130#GO:0002904#GO:0050715#GO:0043193#GO:0051091#GO:0032800#GO:0045191#GO:0051384#GO:0042092	NA	PF00726	NA
赤芍	TNF	TNFA#TNFSF2	Tumor necrosis factor#TNF-alpha#Tumor necrosis factor ligand superfamily member 2#TNF-a#Cachectin#Tumor necrosis factor, membrane form#Tumor necrosis factor, soluble form	P01375	hsa:7124	1A8M#1TNF#2AZ5#2E7A#2TUN#2ZJC#2ZPX#3IT8#3L9J#4TSV#5TSW	GO:0009897#GO:0005615#GO:0005887#GO:0045121#GO:0001891#GO:0055037#GO:0005125#GO:0042802#GO:0010843#GO:0016563#GO:0016564#GO:0005164#GO:0006919#GO:0000187#GO:0006916#GO:0002439#GO:0060555#GO:0050901#GO:0070265#GO:0002740#GO:0032582#GO:0032715#GO:0050995#GO:0045071#GO:0060559#GO:0045080#GO:0032722#GO:0050715#GO:0043193#GO:0034116#GO:0043123#GO:0051044#GO:0042346#GO:0051092#GO:0045429#GO:0001934#GO:…	DB00005#DB00051#DB00065#DB00608#DB00640#DB00641#DB00704#DB01041#DB01076#DB01232#DB01296#DB01366#DB01407#DB01411#DB01427	PF00229	TTDS00131
赤芍	MPO	NA	Myeloperoxidase#MPO#EC:1.11.1.7#89 kDa myeloperoxidase#84 kDa myeloperoxidase#Myeloperoxidase light chain#Myeloperoxidase heavy chain	P05164	hsa:4353	1CXP#1D2V#1D5L#1D7W#1DNU#1DNW#1MHL#1MYP#3F9P	GO:0005615#GO:0005764#GO:0005634#GO:0030141#GO:0003682#GO:0020037#GO:0008201#GO:0004601#GO:0006916#GO:0006952#GO:0042744#GO:0034374#GO:0055114	DB00535	PF03098	TTDC00199
赤芍	SOD1	NA	Superoxide dismutase [Cu-Zn]#EC:1.15.1.1	P00441	hsa:6647	1AZV#1BA9#1DSW#1FUN#1HL4#1HL5#1KMG#1L3N#1MFM#1N18#1N19#1OEZ#1OZT#1OZU#1P1V#1PTZ#1PU0#1RK7#1SOS#1SPD#1UXL#1UXM#2AF2#2C9S#2C9U#2C9V#2GBT#2GBU#2GBV#2NNX#2R27#2V0A#2VR6#2VR7#2VR8#2WKO#2ZKW#2ZKX#2ZKY#3CQP#3CQQ#3ECU#3ECV#3ECW#3GQF#3GZO#3GZP#3GZQ#3HFF#3K91#4SOD	GO:0031410#GO:0005829#GO:0032839#GO:0031012#GO:0005615#GO:0005759#GO:0043025#GO:0005634#GO:0005777#GO:0043234#GO:0051087#GO:0005507#GO:0042803#GO:0030346#GO:0004784#GO:0008270#GO:0000187#GO:0060088#GO:0007569#GO:0006879#GO:0006309#GO:0006302#GO:0007566#GO:0006749#GO:0060047#GO:0050665#GO:0007626#GO:0046716#GO:0032287#GO:0002262#GO:0045541#GO:0043524#GO:0060052#GO:0001541#GO:0055114#GO:0001890#GO:…	NA	PF00080	NA
赤芍	HS3ST3A1	3OST3A1#HS3ST3A#UNQ2551/PRO6180	Heparan sulfate glucosamine 3-O-sulfotransferase 3A1#EC:2.8.2.30#Heparan sulfate D-glucosaminyl 3-O-sulfotransferase 3A1#Heparan sulfate 3-O-sulfotransferase 3A1#3-OST-3A#h3-OST-3A	Q9Y663	hsa:9955	1T8T#1T8U	GO:0000139#GO:0016021#GO:0033872	DB01812#DB02264#DB03959#DB03981#DB04272	PF00685	NA
赤芍	NO66	C14orf169	Lysine-specific demethylase NO66#EC:1.14.11.27#Nucleolar protein 66#hsNO66	Q9H6W3	hsa:79697	NA	GO:0005730#GO:0005654#GO:0051864#GO:0032453#GO:0005506#GO:0016702#GO:0070544#GO:0034720#GO:0045668#GO:0045892#GO:0055114#GO:0006350	NA	NA	NA
赤芍	PTGER3	NA	Prostaglandin E2 receptor EP3 subtype#PGE2 receptor EP3 subtype#PGE receptor EP3 subtype#Prostanoid EP3 receptor#PGE2-R	P43115	hsa:5733	NA	GO:0005887#GO:0005635#GO:0004879#GO:0004957#GO:0008219#GO:0007186#GO:0007165#GO:0006351	DB00905#DB00917	PF00001	TTDC00037
赤芍	REN	NA	Renin#EC:3.4.23.15#Angiotensinogenase	P00797	hsa:5972	1BBS#1BIL#1BIM#1HRN#1RNE#2BKS#2BKT#2FS4#2G1N#2G1O#2G1R#2G1S#2G1Y#2G20#2G21#2G22#2G24#2G26#2G27#2I4Q#2IKO#2IKU#2IL2#2REN#2V0Z#2V10#2V11#2V12#2V13#2V16#3D91#3G6Z#3G70#3G72#3GW5#3K1W#3KM4	GO:0005615#GO:0043231#GO:0016020#GO:0004190#GO:0002003#GO:0001822#GO:0043408	DB00212#DB01258#DB03395	PF07966#PF00026	TTDS00451
赤芍	PFKM	PFKX	6-phosphofructokinase, muscle type#EC:2.7.1.11#Phosphofructokinase 1#Phosphohexokinase#Phosphofructo-1-kinase isozyme A#PFK-A#Phosphofructokinase-M	P08237	hsa:5213	NA	GO:0005945#GO:0016324#GO:0003872#GO:0005524#GO:0042802#GO:0019900#GO:0046872#GO:0008022#GO:0006002#GO:0006096#GO:0046716	NA	PF00365	NA
赤芍	GBA2	KIAA1605#AD035	Non-lysosomal glucosylceramidase#NLGase#EC:3.2.1.45#Glucosylceramidase 2#Beta-glucocerebrosidase 2#Beta-glucosidase 2	Q9HCG7	hsa:57704	NA	GO:0016021#GO:0005792#GO:0005886#GO:0005790#GO:0008422#GO:0004348#GO:0008206#GO:0006680#GO:0016142	NA	NA	NA
赤芍	SI	NA	Sucrase-isomaltase, intestinal#Sucrase#EC:3.2.1.48#Isomaltase#EC:3.2.1.10	P14410	hsa:6476	NA	GO:0016324#GO:0005903#GO:0005794#GO:0016021#GO:0004574#GO:0004575#GO:0005975	DB00284	PF01055#PF00088	NA
赤芍	MGAM	MGA#MGAML	Maltase-glucoamylase, intestinal#Maltase#EC:3.2.1.20#Alpha-glucosidase#Glucoamylase#EC:3.2.1.3#Glucan 1,4-alpha-glucosidase	O43451	hsa:8972	2QLY#2QMJ#3CTT#3L4T#3L4U#3L4V#3L4W#3L4X#3L4Y#3L4Z	GO:0016324#GO:0016021#GO:0004558#GO:0004339#GO:0005983	DB00284#DB00491#DB04878	PF01055#PF00088	TTDS00291
赤芍	TREH	TREA	Trehalase#EC:3.2.1.28#Alpha,alpha-trehalase#Alpha,alpha-trehalose glucohydrolase	O43280	hsa:11181	NA	GO:0046658#GO:0004555#GO:0005993	NA	PF01204	NA
赤芍	LCT	LPH	Lactase-phlorizin hydrolase#Lactase-glycosylceramidase#Lactase#EC:3.2.1.108#Phlorizin hydrolase#EC:3.2.1.62	P09848	hsa:3938	NA	GO:0016324#GO:0005887#GO:0005624#GO:0043169#GO:0017042#GO:0000016#GO:0005975	NA	PF00232	NA
赤芍	ACE	DCP#DCP1	Angiotensin-converting enzyme#ACE#EC:3.4.15.1#3.2.1.-#Dipeptidyl carboxypeptidase I#Kininase II#CD143#Angiotensin-converting enzyme, soluble form	P12821	hsa:1636	1O86#1O8A#1UZE#1UZF#2C6F#2C6N#2IUL#2IUX#2OC2#3BKK#3BKL	GO:0005768#GO:0009897#GO:0005615#GO:0016021#GO:0005624#GO:0005886#GO:0003779#GO:0031711#GO:0004180#GO:0031404#GO:0008144#GO:0008237#GO:0008241#GO:0008270#GO:0002005#GO:0050482#GO:0001974#GO:0060218#GO:0042447#GO:0001822#GO:0032943#GO:0043171#GO:0006508#GO:0002019#GO:0014910#GO:0019229#GO:0042312	DB00178#DB00492#DB00519#DB00542#DB00584#DB00691#DB00722#DB00790#DB00881#DB01089#DB01180#DB01197#DB01348#DB02032#DB03740#DB04184	PF01401	TTDS00181
赤芍	SELP	GMRP#GRMP	P-selectin#Granule membrane protein 140#GMP-140#Platelet activation dependent granule-external membrane protein#PADGEM#Leukocyte-endothelial cell adhesion molecule 3#LECAM3#CD62 antigen-like family member P#CD62P	P16109	hsa:6403	1FSB#1G1Q#1G1R#1G1S#1HES#1KJD	GO:0009897#GO:0005615#GO:0005887#GO:0005624#GO:0031092#GO:0005625#GO:0042806#GO:0043208#GO:0008201#GO:0001530#GO:0070492#GO:0033691#GO:0050829#GO:0010572#GO:0032496	DB00758#DB00775#DB01109#DB02612#DB03684#DB03721#DB03965	PF00059#PF00084	TTDC00197
赤芍	GGT5	GGTLA1	Gamma-glutamyltransferase 5#GGT 5#EC:2.3.2.2#Gamma-glutamyltranspeptidase 5#Gamma-glutamyltransferase-like activity 1#Gamma-glutamyl transpeptidase-related enzyme#GGT-rel#Gamma-glutamyltransferase 5 heavy chain#Gamma-glutamyltransferase 5 light chain	P36269	NA	NA	GO:0016021#GO:0005886#GO:0008415#GO:0003840#GO:0006520#GO:0006750#GO:0019370	NA	PF01019	NA
赤芍	LPL	LIPD	Lipoprotein lipase#LPL#EC:3.1.1.34	P06858	hsa:4023	NA	GO:0031225#GO:0042627#GO:0005886#GO:0034361#GO:0008201#GO:0004465#GO:0004620#GO:0005102#GO:0004806#GO:0034371#GO:0006633#GO:0006644#GO:0010886#GO:0010744#GO:0010890#GO:0019433#GO:0070328#GO:0034372	DB00636#DB01083#DB01241	PF00151#PF01477	TTDS00066
赤芍	CYP19A1	ARO1#CYAR#CYP19	Cytochrome P450 19A1#EC:1.14.14.1#CYPXIX#Aromatase#Estrogen synthase#Cytochrome P-450AROM	P11511	hsa:1588	1TQA#3EQM	GO:0005783#GO:0016020#GO:0005624#GO:0070330#GO:0009055#GO:0020037#GO:0019825#GO:0055114#GO:0006694	DB00357#DB00894#DB00990#DB01006#DB01217	PF00067	TTDS00252
赤芍	NCF1	NOXO2#SH3PXD1A	Neutrophil cytosol factor 1#NCF-1#Neutrophil NADPH oxidase factor 1#47 kDa neutrophil oxidase factor#p47-phox#NCF-47K#47 kDa autosomal chronic granulomatous disease protein#Nox-organizing protein 2#Nox organizer 2#SH3 and PX domain-containing protein 1A	P14598	hsa:653361	1GD5#1K4U#1KQ6#1NG2#1O7K#1OV3#1UEC#1W70#1WLP	GO:0005829#GO:0043020#GO:0005625#GO:0009055#GO:0005525#GO:0003924#GO:0035091#GO:0017124#GO:0007154#GO:0006968#GO:0045087#GO:0045730#GO:0042554	NA	PF08944#PF00787#PF00018	NA
赤芍	CASP3	CPP32	Caspase-3#CASP-3#EC:3.4.22.56#Apopain#Cysteine protease CPP32#CPP-32#Protein Yama#SREBP cleavage activity 1#SCA-1#Caspase-3 subunit p17#Caspase-3 subunit p12	P42574	hsa:836	1CP3#1GFW#1I3O#1NME#1NMQ#1NMS#1PAU#1QX3#1RE1#1RHJ#1RHK#1RHM#1RHQ#1RHR#1RHU#2C1E#2C2K#2C2M#2C2O#2CDR#2CJX#2CJY#2CNK#2CNL#2CNN#2CNO#2DKO#2H5I#2H5J#2H65#2J30#2J31#2J32#2J33#3DEH#3DEI#3DEJ#3DEK#3EDQ#3GJQ#3GJR#3GJS#3GJT#3H0E#3ITN	GO:0005829#GO:0005739#GO:0005654#GO:0005886#GO:0004197#GO:0005515#GO:0043066#GO:0030264#GO:0006508#GO:0034612	DB00641#DB01017#DB01065#DB03124	PF00656	NA
赤芍	SGK3	SGK2#SGKL	Serine/threonine-protein kinase Sgk3#EC:2.7.11.1#Serum/glucocorticoid-regulated kinase 3#Serum/glucocorticoid-regulated kinase-like	Q96BR1	hsa:23678	NA	GO:0016023#GO:0005769#GO:0005524#GO:0035091#GO:0005515#GO:0004674#GO:0007154#GO:0006468#GO:0006950	NA	PF00069#PF00433#PF00787	NA
赤芍	PNLIP	NA	Pancreatic triacylglycerol lipase#Pancreatic lipase#PL#EC:3.1.1.3	P16233	hsa:5406	1GPL#1LPA#1LPB#1N8S	GO:0004806#GO:0016042	DB00522#DB01083	PF00151#PF01477	TTDC00295
赤芍	COMT	NA	Catechol O-methyltransferase#EC:2.1.1.6	P21964	hsa:1312	3BWM#3BWY	GO:0005829#GO:0016021#GO:0005792#GO:0005886#GO:0005625#GO:0016206#GO:0000287#GO:0005515#GO:0042135	DB00323#DB00494#DB01235	PF01596	TTDS00362
赤芍	IL6	IFNB2	Interleukin-6#IL-6#B-cell stimulatory factor 2#BSF-2#Interferon beta-2#IFN-beta-2#Hybridoma growth factor#CTL differentiation factor#CDF	P05231	hsa:3569	1ALU#1IL6#1N2Q#1P9M#2IL6	GO:0005615#GO:0005896#GO:0005125#GO:0008083#GO:0005138#GO:0006953#GO:0050829#GO:0050830#GO:0051607#GO:0031018#GO:0070091#GO:0002384#GO:0006959#GO:0070102#GO:0002548#GO:0043066#GO:0008285#GO:0045079#GO:0032966#GO:0031175#GO:0001781#GO:0002446#GO:0030168#GO:0002675#GO:0045768#GO:0050871#GO:0032722#GO:0043193#GO:0051024#GO:0032755#GO:0002690#GO:0043410#GO:0045669#GO:0033138#GO:0048661#GO:0042102#GO:…	DB00641#DB01128#DB01169#DB01404	PF00489	TTDC00080
赤芍	CSF2	GMCSF	Granulocyte-macrophage colony-stimulating factor#GM-CSF#Colony-stimulating factor#CSF#Sargramostim#Molgramostin	P04141	hsa:1437	1CSG#2GMF#3CXE	GO:0005615#GO:0005125#GO:0005129#GO:0008083#GO:0006955#GO:0045918#GO:0045740#GO:0010744#GO:0042523	NA	PF01109	NA
赤芍	MS4A2	APY#FCER1B#IGER	High affinity immunoglobulin epsilon receptor subunit beta#FcERI#IgE Fc receptor subunit beta#Fc epsilon receptor I beta-chain#Membrane-spanning 4-domains subfamily A member 2	Q01362	hsa:2206	NA	GO:0005887#GO:0005262#GO:0008283#GO:0006959	DB00043	NA	NA
赤芍	RASGRF2	GRF2	Ras-specific guanine nucleotide-releasing factor 2#Ras-GRF2#Ras guanine nucleotide exchange factor 2	O14827	hsa:5924	NA	GO:0005829#GO:0005789#GO:0005886#GO:0005515#GO:0005089#GO:0006915#GO:0008624#GO:0035023#GO:0007264	NA	PF00169#PF00617#PF00618#PF00621	NA
赤芍	ALOX5	LOG5	Arachidonate 5-lipoxygenase#5-lipoxygenase#5-LO#EC:1.13.11.34	P09917	hsa:240	2ABV	GO:0005829#GO:0005641#GO:0016363#GO:0031965#GO:0004051#GO:0005506#GO:0016165#GO:0005515#GO:0019370#GO:0055114	DB00163#DB00179#DB00471#DB00711#DB00741#DB00744#DB00939#DB01017#DB01097#DB01103#DB01892	PF00305#PF01477	TTDS00112
赤芍	CCNB1	CCNB	G2/mitotic-specific cyclin-B1	P14635	hsa:891	2B9R#2JGZ	GO:0005829#GO:0005815#GO:0005654#GO:0000942#GO:0000922#GO:0005515#GO:0031145#GO:0051301#GO:0000086#GO:0071174#GO:0007080#GO:0000236#GO:0043148#GO:0051987#GO:0045931#GO:0051437	NA	PF02984#PF00134	NA
赤芍	CDK2	NA	Cell division protein kinase 2#EC:2.7.11.22#p33 protein kinase	P24941	hsa:1017	1AQ1#1B38#1B39#1BUH#1CKP#1DI8#1DM2#1E1V#1E1X#1E9H#1F5Q#1FIN#1FQ1#1FVT#1FVV#1G5S#1GIH#1GII#1GIJ#1GY3#1GZ8#1H00#1H01#1H07#1H08#1H0V#1H0W#1H1P#1H1Q#1H1R#1H1S#1H24#1H25#1H26#1H27#1H28#1HCK#1HCL#1JST#1JSU#1JSV#1JVP#1KE5#1KE6#1KE7#1KE8#1KE9#1OGU#1OI9#1OIQ#1OIR#1OIT#1OIU#1OIY#1OKV#1OKW#1OL1#1OL2#1P2A#1P5E#1PF8#1PKD#1PW2#1PXI#1PXJ#1PXK#1PXL#1PXM#1PXN#1PXO#1PXP#1PYE#1QMZ#1R78#1URC#1URW#1V1K#1VYW#1VYZ#1W0X…	GO:0000307#GO:0005829#GO:0005524#GO:0004693#GO:0042802#GO:0051301#GO:0006260#GO:0000086#GO:0007067#GO:0008284#GO:0007265#GO:0006275#GO:0007089	DB01769#DB01867#DB01888#DB02010#DB02091#DB02116#DB02197#DB02297#DB02407#DB02538#DB02603#DB02647#DB02733#DB02833#DB02898#DB02915#DB02950#DB02963#DB02973#DB03019#DB03307#DB03365#DB03428#DB03490#DB03496#DB03583#DB03663#DB03737#DB03801#DB04006#DB04101#DB04186#DB04288#DB04407#DB04518#DB04607#DB04662#DB04669	PF00069	TTDC00088
赤芍	CCNA2	CCN1#CCNA	Cyclin-A2#Cyclin-A	P20248	hsa:890	1E9H#1FIN#1FVV#1GY3#1H1P#1H1Q#1H1R#1H1S#1H24#1H25#1H26#1H27#1H28#1JST#1JSU#1OGU#1OI9#1OIU#1OIY#1OKV#1OKW#1OL1#1OL2#1P5E#1PKD#1QMZ#1URC#1VYW#2BKZ#2BPM#2C4G#2C5N#2C5O#2C5V#2C5X#2C6T#2CCH#2CCI#2CJM#2I40#2IW6#2IW8#2IW9#2UUE#2UZB#2UZD#2UZE#2UZL#2V22#2WEV#2WFY#2WHB#2WIH#2WIP#2WPA#2WXV#2X1N#3EID#3EJ1#3EOC#3F5X	GO:0005737#GO:0005654#GO:0005515#GO:0051301#GO:0007067#GO:0007095#GO:0007265	NA	PF02984#PF00134	NA
赤芍	DIO1	ITDI1#TXDI1	Type I iodothyronine deiodinase#EC:1.97.1.10#Type-I 5'-deiodinase#Type 1 DI#DIOI#5DI	P49895	hsa:1733	NA	GO:0005789#GO:0016021#GO:0005886#GO:0008430#GO:0004800#GO:0042446#GO:0055114#GO:0006590	NA	PF00837	TTDS00426
赤芍	SOD1	NA	Superoxide dismutase [Cu-Zn]#EC:1.15.1.1	P00441	hsa:6647	1AZV#1BA9#1DSW#1FUN#1HL4#1HL5#1KMG#1L3N#1MFM#1N18#1N19#1OEZ#1OZT#1OZU#1P1V#1PTZ#1PU0#1RK7#1SOS#1SPD#1UXL#1UXM#2AF2#2C9S#2C9U#2C9V#2GBT#2GBU#2GBV#2NNX#2R27#2V0A#2VR6#2VR7#2VR8#2WKO#2ZKW#2ZKX#2ZKY#3CQP#3CQQ#3ECU#3ECV#3ECW#3GQF#3GZO#3GZP#3GZQ#3HFF#3K91#4SOD	GO:0031410#GO:0005829#GO:0032839#GO:0031012#GO:0005615#GO:0005759#GO:0043025#GO:0005634#GO:0005777#GO:0043234#GO:0051087#GO:0005507#GO:0042803#GO:0030346#GO:0004784#GO:0008270#GO:0000187#GO:0060088#GO:0007569#GO:0006879#GO:0006309#GO:0006302#GO:0007566#GO:0006749#GO:0060047#GO:0050665#GO:0007626#GO:0046716#GO:0032287#GO:0002262#GO:0045541#GO:0043524#GO:0060052#GO:0001541#GO:0055114#GO:0001890#GO:…	NA	PF00080	NA
赤芍	SOD2	NA	Superoxide dismutase [Mn], mitochondrial#EC:1.15.1.1	P04179	hsa:6648	1AP5#1AP6#1EM1#1JA8#1LUV#1LUW#1MSD#1N0J#1N0N#1PL4#1PM9#1QNM#1SZX#1VAR#1XDC#1XIL#1ZSP#1ZTE#1ZUQ#2ADP#2ADQ#2GDS#2P4K#2QKA#2QKC#3C3S#3C3T	GO:0005759#GO:0030145#GO:0005515#GO:0004784#GO:0001315#GO:0043524#GO:0032364#GO:0051289#GO:0006357#GO:0001836#GO:0019430#GO:0003069	NA	PF02777#PF00081	NA
赤芍	PLAT	NA	Tissue-type plasminogen activator#t-plasminogen activator#t-PA#tPA#EC:3.4.21.68#Alteplase#Reteplase#Tissue-type plasminogen activator chain A#Tissue-type plasminogen activator chain B	P00750	hsa:5327	1A5H#1BDA#1PK2#1PML#1RTF#1TPG#1TPK#1TPM#1TPN	GO:0005615#GO:0005515#GO:0004252#GO:0007596#GO:0006464#GO:0006508	DB00013#DB00302#DB00513#DB01088#DB04134	PF00008#PF00039#PF00051#PF00089	NA
赤芍	PLAU	NA	Urokinase-type plasminogen activator#U-plasminogen activator#uPA#EC:3.4.21.73#Urokinase-type plasminogen activator long chain A#Urokinase-type plasminogen activator short chain A#Urokinase-type plasminogen activator chain B	P00749	hsa:5328	1C5W#1C5X#1C5Y#1C5Z#1EJN#1F5K#1F5L#1F92#1FV9#1GI7#1GI8#1GI9#1GJ7#1GJ8#1GJ9#1GJA#1GJB#1GJC#1GJD#1KDU#1LMW#1O3P#1O5A#1O5B#1O5C#1OWD#1OWE#1OWH#1OWI#1OWJ#1OWK#1SC8#1SQA#1SQO#1SQT#1U6Q#1URK#1VJ9#1VJA#1W0Z#1W10#1W11#1W12#1W13#1W14#2FD6#2I9A#2I9B#2NWN#2O8T#2O8U#2O8W#2R2W#2VIN#2VIO#2VIP#2VIQ#2VIV#2VIW#2VNT#3BT1#3BT2#3IG6#3KGP#3KHV#3KID	GO:0005576#GO:0005886#GO:0004252#GO:0007596#GO:0006935#GO:0042730#GO:0006508#GO:0007165	DB00013#DB00594#DB01977#DB02398#DB02473#DB02551#DB02705#DB03046#DB03082#DB03127#DB03476#DB03729#DB03782#DB03965#DB04059#DB04172	PF00051#PF00089	TTDC00312
赤芍	MMP1	CLG	Interstitial collagenase#EC:3.4.24.7#Matrix metalloproteinase-1#MMP-1#Fibroblast collagenase#22 kDa interstitial collagenase#27 kDa interstitial collagenase	P03956	NA	1AYK#1CGE#1CGF#1CGL#1HFC#1SU3#2AYK#2CLT#2J0T#2TCL#3AYK#4AYK#966C	GO:0005578#GO:0005509#GO:0004222#GO:0008270#GO:0030574#GO:0044419#GO:0006508	NA	PF00045#PF00413#PF01471	TTDC00147
赤芍	MMP9	CLG4B	Matrix metalloproteinase-9#MMP-9#EC:3.4.24.35#92 kDa type IV collagenase#92 kDa gelatinase#Gelatinase B#GELB#67 kDa matrix metalloproteinase-9#82 kDa matrix metalloproteinase-9	P14780	hsa:4318	1GKC#1GKD#1ITV#1L6J#1LKG#2OVX#2OVZ#2OW0#2OW1#2OW2	GO:0005615#GO:0005578#GO:0005518#GO:0004222#GO:0008270#GO:0030574#GO:0030225#GO:0051549#GO:0006508	DB00641#DB00786#DB01017#DB01296#DB01949#DB03683	PF00040#PF00045#PF00413#PF01471#PF04886	TTDC00076
赤芍	IL8	CXCL8	Interleukin-8#IL-8#C-X-C motif chemokine 8#Monocyte-derived neutrophil chemotactic factor#MDNCF#T-cell chemotactic factor#Neutrophil-activating protein 1#NAP-1#Protein 3-10C#Granulocyte chemotactic protein 1#GCP-1#Monocyte-derived neutrophil-activating peptide#MONAP#Emoctakin#MDNCF-a#IL8/NAP1 form I#GCP/IL-8 protein IV#IL-8(1-77)#MDNCF-b#IL8/NAP1 form II#GCP/IL-8 protein II#(Ala-IL-8)77#IL-8(5-77…	P10145	hsa:3576	1ICW#1IKL#1IKM#1IL8#1ILP#1ILQ#1QE6#1ROD#2IL8#3IL8	GO:0005615#GO:0008009#GO:0005153#GO:0001525#GO:0019722#GO:0007050#GO:0007186#GO:0006955#GO:0050930#GO:0006954#GO:0008285#GO:0042119#GO:0030593#GO:0030155#GO:0045091	DB00641#DB00744#DB01001#DB01009	PF00048	NA
