# Supplementary material for: Integrated Modules Analysis to Explore the Molecular Mechanisms of Phlegm-Stasis Cementation Syndrome with Ischemic Heart Disease
Source: Front Physiol. 2018 Jan 22;9:7. doi: 10.3389/fphys.2018.00007 (PMC5786858; doi:10.3389/fphys.2018.00007)
Supplement: Supplementary file 9 [file Table9.XLS]

## Sheet: 查询2
Table S9. IHD-associated targets in TTD database
Indication	TTD_name	Target_Name	Uniprot ID	NCBI_ID	ICD9	ICD10	Target type
severe coronary heart disease	TTDC00024	Basic fibroblast growth factor receptor 1	P11362	2260	414	I25.1	Clinical trial target
coronary artery disease, atherosclerosis	TTDC00025	Phospholipase A2, membrane associated	P14555	5320	414.0,440,410-414,429.2	I70,I20-I25	Clinical trial target
myocardial infarction, heart disease	TTDC00029	Atrial natriuretic peptide receptor B	P20594	4882	410,390-429	I21,I22,I00-I52	Clinical trial target
rheumatoid arthritis, coronary artery disease, acute or chronic pain, neurologic disorders	TTDC00044	MAP kinase p38	P53778	6300	714,710-719,338,338,338.2,320-359,410-414,429.2	M05-M06,M00-M25,R52,R52,R52.1-R52.2,G00-G99,I20-I25	Clinical trial target
rheumatoid arthritis, coronary artery disease	TTDC00044	MAP kinase p38	P53778	6300	714,710-719,410-414,429.2	M05-M06,M00-M25,I20-I25	Clinical trial target
coronary artery disease and heart attack	TTDC00062	Arachidonate 5-lipoxygenase-activating protein	P20292	241	410-414, 429.2,410	I21-I22,I20-I25	Clinical trial target
cardiovascular disorders, ischemic stroke, acute coronary syndrome	TTDC00071	Thrombin receptor	P25116	2149	434.91,390-459,434.91,411.1	I61-I64,I00-I99,I61-I64ner,I20.0	Clinical trial target
reperfusion injury and heart attacks, acute myocardial infarction	TTDC00077	Protein kinase C delta type	Q05655	5580	410,410,410,410	I21-I22,I21,I22,I21-I22,I21,I22	Clinical trial target
thrombosis, coronary artery disease, vascular diseases	TTDC00078	Coagulation factor IX	P00740	2158	325, 430-459,325, 430-459,410-414,429.2,437.6,453,671.5,671.9	G45-G46, I60-I95,G45-G46, I60-I95,I20-I25,I80-I82	Clinical trial target
angina	TTDC00097	Nitric oxide synthase, endothelial	P29474	4846	413	I20	Clinical trial target
hypertension, angina	TTDC00097	Nitric oxide synthase, endothelial	P29474	4846	413,401	I20,I10,I11,I12,I13,I15	Clinical trial target
angina, coronary artery disease	TTDC00097	Nitric oxide synthase, endothelial	P29474	4846	413,410-414,429.2	I20,I20-I25	Clinical trial target
myocardial infarction	TTDC00130	Leukotriene A-4 hydrolase	P09960	4048	410	I21,I22	Clinical trial target
angioedema, myocardial infarction	TTDC00140	PI3K	P48736	5294	410,782.3,782.3,277.6, 995.1	I21,I22,R60.9,R60.9,D84.1 , T78.3	Clinical trial target
coronary artery disease	TTDC00216	CRP	P02741	1401	410-414,429.2	I20-I25	Clinical trial target
coronary artery disease, coronary restenosis, cardiovascular restenosis	TTDC00271	mRNA of Myc proto-oncogene protein	P01106	4609	410-414,429.2,429.89	I20-I25,I51.89	Clinical trial target
thrombolysis	TTDC00312	Urokinase-type plasminogen activator	P00749	5328	410,434.91,415.1,459.9	I21-I22,I61-I64,I26,I99.9	Clinical trial target
prevention of reperfusion injury following acute myocardial infarction (fast track)	TTDNC00553	PKC-Delta	Q05655	5580	410,410	I21,I22,I21-I22	Clinical trial target
coronary artery disease	TTDNC00616	ApoCIII	P02656	345	410-414,429.2	I20-I25	Clinical trial target
coronary artery disease	TTDR00831	Apo(a)	P08519	-	410-414,429.2	I20-I25	Clinical trial target
atherosclerosis; percutaneous coronary intervention; acute coronary syndrome; cardiovascular diseases	TTDS00113	P2Y purinoceptor 12	Q9H244	64805	390-459,414.0,440,325, 430-459,325, 430-459,414.0,411.1,390-459	I00-I99,I70,G45-G46, I60-I95,G45-G46, I60-I95,I25.1,I20.0,I00-I99	Successful target
coronary artery disease	TTDS00113	P2Y purinoceptor 12	Q9H244	64805	410-414,429.2	I20-I25	Successful target
hypertension and angina	TTDS00161	Voltage-dependent T-type calcium channel	O43497	8913	401,413	I20,I10,I11,I12,I13,I15	Successful target
hypertension and angina	TTDS00161	Voltage-dependent T-type calcium channel	Q9P0X4	8911	401,413	I20,I10,I11,I12,I13,I15	Successful target
myocardial infarction, cardiovascular disorders	TTDS00191	Poly [ADP-ribose] polymerase 1	P09874	142	410,390-459	I21,I22,I00-I99	Successful target
myocardial infarction, cerebrovascular ischaemia	TTDS00195	HMG-CoA reductase	P04035	3156	410,434.91	I21,I22,I61-I64	Successful target
atrial fibrillation, venous thromboembolism, myocardial infarction	TTDS00202	Thrombin	P00734	2147	410,427.31,453,444.9	I21,I22,I48,I80-I82,I74, I82, O88, T79.0-T79.1	Successful target
acute coronary syndromes	TTDS00202	Coagulation factor IIa	P00734	2147	411.1	I20.0	Successful target
acute coronary syndromes	TTDS00203	Coagulation factor Xa	P00742	2159	411.1	I20.0	Successful target
coronary disease,acs	TTDS00203	Factor Xa	P00742	2159	411.1,414.0	I20.0,I25.1	Successful target
coronary artery disease	TTDS00278	Bile salt export pump	O95342	8647	410-414,429.2	I20-I25	Successful target
reperfusion injury and stroke	TTDS00336	Serum albumin	P02768	213	410,434.91	I61-I64,I21,I22	Successful target
myocardial infarction	TTDS00392	Fibrin-specific tissue plasminogen	P00747	5340	410	I21,I22	Successful target
heart attack	TTDS00392	Plasminogen	P00747	5340	410	I21,I22	Successful target
acute coronary thrombosis	TTDS00392	Plasminogen	P00747	5340	414.8	I24.0	Successful target
deep venous thrombosis; pulmonary embolism; myocardial infarction; occluded intravenous or dialysis cannulas	TTDS00392	Plasminogen	P00747	5340	453.40,410,444.9,415.1,437.6,453,671.5,671.9	I80.2,I21,I22,I74, I82, O88, T79.0-T79.1,I26,I80-I82	Successful target
acute myocardial infarction	TTDS00395	Thromboxane A2 receptor	P21731	6915	410	I21-I22	Successful target
angina	TTDS00395	Thromboxane A2 receptor	P21731	6915	413	I20	Successful target
hypertension and angina	TTDS00415	Calcium channel	Q06432	786	401,413	I20,I10,I11,I12,I13,I15	Successful target
hypertension and angina	TTDS00415	Calcium channel	P54289	781	401,413	I20,I10,I11,I12,I13,I15	Successful target
angina pectoris	TTDS00433	Voltage-dependent calcium channel subunit alpha-2/delta-1	P54289	781	413	I20	Successful target
angina pectoris	TTDS00443	Voltage-dependent calcium channel subunit alpha-2/delta-1	Q06432	786	413	I20	Successful target
angina pectoris	TTDS00443	Carnitine palmitoyltransferase I	P50416	1374	413	I20	Successful target
angina pectoris	TTDS00443	Carnitine palmitoyltransferase I	Q92523	1375	413	I20	Successful target
acute coronary syndrome	TTDS00467	Antithrombin-III	P01008	462	411.1	I20.0	Successful target
chronic angina	TTDS00503	Voltage-gated sodium channel subunit alpha Nav1.7	Q15858	6335	413	I20	Successful target
chronic angina	TTDS00514	Voltage-gated sodium channel subunit alpha Nav1.8	Q9Y5Y9	6336	413	I20	Successful target
