# Supplementary material for: Integrated Modules Analysis to Explore the Molecular Mechanisms of Phlegm-Stasis Cementation Syndrome with Ischemic Heart Disease
Source: Front Physiol. 2018 Jan 22;9:7. doi: 10.3389/fphys.2018.00007 (PMC5786858; doi:10.3389/fphys.2018.00007)
Supplement: Supplementary file 11 [file Table11.XLSX]

## Sheet: Sheet1
Table S11. The GO and Pathway function enrichment results of IHD-associated gene set
##Databases: KEGG PATHWAY, Gene Ontology
##Statistical test method: hypergeometric test / Fisher's exact test
##FDR correction method: Benjamini and Hochberg
#Term	Database	ID	Input number	Background number	P-Value	Corrected P-Value	Input	Hyperlink
Complement and coagulation cascades	KEGG PATHWAY	hsa04610	44	69	6.52191e-09	2.09286e-07	624|629|7035|5054|7450|730|5627|5624|7056|2155|2157|735|2152|2153|2244|1378|2266|2243|719|718|717|716|715|721|5265|462|5327|3075|710|3053|5328|5329|4153|966|5340|2158|2147|727|1361|729|2161|2160|2149|2162	http://www.genome.jp/kegg-bin/show_pathway?hsa04610/hsa:5327%09red/hsa:1378%09red/hsa:624%09red/hsa:5328%09red/hsa:5329%09red/hsa:5340%09red/hsa:629%09red/hsa:729%09red/hsa:727%09red/hsa:462%09red/hsa:2149%09red/hsa:966%09red/hsa:5624%09red/hsa:5627%09red/hsa:7056%09red/hsa:2147%09red/hsa:721%09red/hsa:2162%09red/hsa:2161%09red/hsa:2160%09red/hsa:7035%09red/hsa:5054%09red/hsa:7450%09red/hsa:1361%…
Cytokine-cytokine receptor interaction	KEGG PATHWAY	hsa04060	97	265	2.49714e-07	5.54761e-06	3570|5473|10344|2321|3554|3553|3552|3791|3558|4982|10663|2919|7046|51561|7043|7042|7124|7048|3567|3565|3569|10803|8600|5155|6387|7133|7132|4283|3579|3577|3576|4049|3572|1524|8807|3589|8809|1234|1237|1230|3586|3952|5008|2833|7424|7423|7422|6372|6374|6376|3593|2920|8743|8741|8740|7852|7850|3456|2056|3458|657|2688|650|6363|6362|6367|6366|659|7292|7293|3606|3605|1950|93|6356|6354|6352|3082|2690|72923…	http://www.genome.jp/kegg-bin/show_pathway?hsa04060/hsa:1230%09red/hsa:1237%09red/hsa:1234%09red/hsa:8792%09red/hsa:8797%09red/hsa:8795%09red/hsa:3082%09red/hsa:7124%09red/hsa:3952%09red/hsa:3791%09red/hsa:650%09red/hsa:5155%09red/hsa:10344%09red/hsa:657%09red/hsa:659%09red/hsa:7424%09red/hsa:3627%09red/hsa:7423%09red/hsa:7422%09red/hsa:2321%09red/hsa:4982%09red/hsa:959%09red/hsa:958%09red/hsa:63…
Malaria	KEGG PATHWAY	hsa05144	32	49	4.90941e-07	1.0192e-05	5175|6382|4615|959|958|7058|3553|3383|6347|3458|3576|7057|7099|7412|1378|3082|3606|3586|7097|54106|4035|7040|7043|7042|7124|6403|3689|6401|3039|948|3569|7060	http://www.genome.jp/kegg-bin/show_pathway?hsa05144/hsa:3569%09red/hsa:3606%09red/hsa:3383%09red/hsa:3082%09red/hsa:7412%09red/hsa:6382%09red/hsa:3458%09red/hsa:7097%09red/hsa:7124%09red/hsa:7099%09red/hsa:1378%09red/hsa:948%09red/hsa:6347%09red/hsa:7057%09red/hsa:6401%09red/hsa:4615%09red/hsa:6403%09red/hsa:5175%09red/hsa:7058%09red/hsa:54106%09red/hsa:3553%09red/hsa:3576%09red/hsa:3689%09red/hs…
NF-kappa B signaling pathway	KEGG PATHWAY	hsa04064	44	91	2.32885e-06	4.02513e-05	597|596|2920|8600|3929|331|8740|6387|5743|10454|3654|7132|4615|7124|4616|959|958|3554|3553|3383|929|3576|4049|7099|7412|7188|598|6363|8737|329|6366|142|23586|7128|8792|4790|4791|5328|472|7189|4792|5970|7185|7186	http://www.genome.jp/kegg-bin/show_pathway?hsa04064/hsa:3383%09red/hsa:597%09red/hsa:596%09red/hsa:23586%09red/hsa:5328%09red/hsa:3929%09red/hsa:331%09red/hsa:929%09red/hsa:7412%09red/hsa:4049%09red/hsa:6387%09red/hsa:2920%09red/hsa:7124%09red/hsa:5743%09red/hsa:6366%09red/hsa:6363%09red/hsa:8792%09red/hsa:7188%09red/hsa:7189%09red/hsa:4616%09red/hsa:4615%09red/hsa:8740%09red/hsa:8600%09red/hsa:3…
Inflammatory bowel disease (IBD)	KEGG PATHWAY	hsa05321	36	67	3.09996e-06	5.20614e-05	3593|4087|4088|112744|7099|7097|3553|3552|3123|3458|3558|8807|8809|3606|3586|2625|50943|7100|4772|7040|7043|7042|7124|4790|6778|3567|3565|3117|6775|3569|6772|6774|64127|3605|5970|51561	http://www.genome.jp/kegg-bin/show_pathway?hsa05321/hsa:3569%09red/hsa:3605%09red/hsa:3606%09red/hsa:64127%09red/hsa:3565%09red/hsa:3567%09red/hsa:50943%09red/hsa:7100%09red/hsa:51561%09red/hsa:3458%09red/hsa:3593%09red/hsa:7097%09red/hsa:7124%09red/hsa:7099%09red/hsa:4772%09red/hsa:4088%09red/hsa:4087%09red/hsa:3123%09red/hsa:2625%09red/hsa:3553%09red/hsa:3552%09red/hsa:3558%09red/hsa:4790%09red…
TNF signaling pathway	KEGG PATHWAY	hsa04668	49	110	3.90773e-06	6.31514e-05	10000|2920|4323|4049|5743|10454|1906|7133|7132|836|3553|3383|6347|4790|355|7412|8772|64127|4792|3976|8737|329|8809|4217|4314|207|4318|2919|3627|7128|6352|7124|9021|5294|6401|843|5594|841|5599|3569|7188|208|7424|7186|2353|5970|6374|7185|6376	http://www.genome.jp/kegg-bin/show_pathway?hsa04668/hsa:3569%09red/hsa:8772%09red/hsa:10000%09red/hsa:3383%09red/hsa:3976%09red/hsa:3627%09red/hsa:841%09red/hsa:4314%09red/hsa:843%09red/hsa:4049%09red/hsa:7412%09red/hsa:7128%09red/hsa:2920%09red/hsa:7124%09red/hsa:5743%09red/hsa:6347%09red/hsa:7133%09red/hsa:7188%09red/hsa:4323%09red/hsa:6401%09red/hsa:64127%09red/hsa:2353%09red/hsa:7186%09red/hs…
Pathways in cancer	KEGG PATHWAY	hsa05200	121	398	1.96362e-05	0.000251147	6513|5467|3320|5743|5747|2249|2246|2247|23604|675|998|7046|1950|7043|7042|5468|6093|7048|5594|5599|3569|1387|2064|2149|2475|596|598|5155|6387|3673|3674|2784|836|3576|3479|1019|1399|2263|2260|1017|581|2932|4193|9002|387|367|842|841|5578|6774|6502|6776|6772|5979|7424|7423|7422|5970|624|8313|331|7852|1909|7157|8823|652|650|185|1030|3082|637|8772|7481|4609|2950|1027|1026|861|26060|1029|867|2353|2737|…	http://www.genome.jp/kegg-bin/show_pathway?hsa05200/hsa:4843%09red/hsa:3728%09red/hsa:3480%09red/hsa:2535%09red/hsa:3082%09red/hsa:2149%09red/hsa:1030%09red/hsa:2335%09red/hsa:650%09red/hsa:5155%09red/hsa:7424%09red/hsa:7423%09red/hsa:7422%09red/hsa:1027%09red/hsa:1026%09red/hsa:3320%09red/hsa:1909%09red/hsa:1387%09red/hsa:1029%09red/hsa:2737%09red/hsa:6513%09red/hsa:355%09red/hsa:8772%09red/hsa:…
Chagas disease (American trypanosomiasis)	KEGG PATHWAY	hsa05142	44	104	3.18167e-05	0.000389678	3593|10000|4087|4088|5294|5054|3654|7132|4615|7097|3456|207|6347|7189|1636|3458|3576|3558|624|4843|3586|718|8772|208|7046|7040|7043|7042|3553|7124|4790|7048|4792|6352|5594|841|5599|3569|7099|356|355|54106|2353|5970	http://www.genome.jp/kegg-bin/show_pathway?hsa05142/hsa:3569%09red/hsa:8772%09red/hsa:4843%09red/hsa:10000%09red/hsa:841%09red/hsa:356%09red/hsa:624%09red/hsa:3458%09red/hsa:3593%09red/hsa:7097%09red/hsa:7124%09red/hsa:7099%09red/hsa:3456%09red/hsa:6347%09red/hsa:7189%09red/hsa:4615%09red/hsa:4087%09red/hsa:4792%09red/hsa:2353%09red/hsa:3654%09red/hsa:54106%09red/hsa:3553%09red/hsa:5594%09red/hsa…
Legionellosis	KEGG PATHWAY	hsa05134	29	55	3.53859e-05	0.000429233	3593|2920|664|3306|3329|3297|4615|3303|7097|3553|834|3576|7099|1378|3606|718|2919|7100|836|7124|4790|4791|4792|3689|842|841|3569|929|5970	http://www.genome.jp/kegg-bin/show_pathway?hsa05134/hsa:3569%09red/hsa:1378%09red/hsa:664%09red/hsa:841%09red/hsa:842%09red/hsa:929%09red/hsa:7100%09red/hsa:3593%09red/hsa:2920%09red/hsa:7124%09red/hsa:7099%09red/hsa:3606%09red/hsa:4615%09red/hsa:3297%09red/hsa:834%09red/hsa:3553%09red/hsa:4792%09red/hsa:3576%09red/hsa:4790%09red/hsa:4791%09red/hsa:718%09red/hsa:2919%09red/hsa:5970%09red/hsa:7097…
Leishmaniasis	KEGG PATHWAY	hsa05140	34	74	6.89986e-05	0.000769296	3593|3717|5743|10454|3654|4615|7097|3553|3552|3123|3458|7099|4792|1378|4843|3586|718|7040|7043|7042|7124|4790|5777|2212|3689|5594|3565|3117|6772|7189|1535|2209|2353|5970	http://www.genome.jp/kegg-bin/show_pathway?hsa05140/hsa:7189%09red/hsa:1378%09red/hsa:3565%09red/hsa:7099%09red/hsa:3552%09red/hsa:3458%09red/hsa:3593%09red/hsa:7097%09red/hsa:7124%09red/hsa:5743%09red/hsa:2212%09red/hsa:4615%09red/hsa:3123%09red/hsa:3654%09red/hsa:3553%09red/hsa:5594%09red/hsa:4792%09red/hsa:2209%09red/hsa:3717%09red/hsa:4790%09red/hsa:718%09red/hsa:5970%09red/hsa:4843%09red/hsa…
Pertussis	KEGG PATHWAY	hsa05133	34	75	8.47256e-05	0.000917229	3593|114548|4843|3654|4615|3553|3552|834|929|3576|7099|727|3586|718|717|716|715|710|10392|51561|387|836|7124|4790|3689|5594|5599|3569|7189|721|2353|6372|5970|6374	http://www.genome.jp/kegg-bin/show_pathway?hsa05133/hsa:3569%09red/hsa:3552%09red/hsa:10392%09red/hsa:727%09red/hsa:721%09red/hsa:929%09red/hsa:3593%09red/hsa:7124%09red/hsa:7099%09red/hsa:7189%09red/hsa:4615%09red/hsa:2353%09red/hsa:387%09red/hsa:3654%09red/hsa:834%09red/hsa:3553%09red/hsa:5594%09red/hsa:3576%09red/hsa:5599%09red/hsa:4790%09red/hsa:718%09red/hsa:51561%09red/hsa:5970%09red/hsa:71…
Proteoglycans in cancer	KEGG PATHWAY	hsa05205	69	204	9.33068e-05	0.00100165	3593|2475|5170|10000|3710|5329|4087|5294|7042|3316|859|6385|5058|6382|3673|2099|6093|2719|7097|836|1634|356|7157|857|3791|3479|7099|5777|208|7471|2260|2247|7474|287|3082|4313|207|4318|3480|7078|4193|998|355|1956|7481|7040|387|22808|7124|5747|5328|2335|6714|1026|960|5594|5578|6774|27250|867|6548|3690|4609|3091|7422|1514|2064|7057|2535	http://www.genome.jp/kegg-bin/show_pathway?hsa05205/hsa:7099%09red/hsa:10000%09red/hsa:3480%09red/hsa:5328%09red/hsa:5329%09red/hsa:2099%09red/hsa:5747%09red/hsa:6382%09red/hsa:355%09red/hsa:356%09red/hsa:6774%09red/hsa:7078%09red/hsa:3082%09red/hsa:5578%09red/hsa:7474%09red/hsa:3593%09red/hsa:7097%09red/hsa:7124%09red/hsa:3316%09red/hsa:1634%09red/hsa:3479%09red/hsa:867%09red/hsa:5058%09red/hsa:…
Toxoplasmosis	KEGG PATHWAY	hsa05145	46	120	0.000140243	0.00140133	3593|3949|3717|5170|10000|4261|598|5294|331|3909|3654|10454|3306|7132|4615|3303|959|958|836|207|3123|3458|596|7099|329|4843|1234|3586|7097|208|240|7043|7042|5599|7124|4790|6774|4792|842|5594|841|3117|6772|7189|5970|7040	http://www.genome.jp/kegg-bin/show_pathway?hsa05145/hsa:4843%09red/hsa:1234%09red/hsa:598%09red/hsa:596%09red/hsa:841%09red/hsa:842%09red/hsa:331%09red/hsa:3303%09red/hsa:3458%09red/hsa:10000%09red/hsa:3593%09red/hsa:7097%09red/hsa:7124%09red/hsa:7099%09red/hsa:7189%09red/hsa:4615%09red/hsa:4792%09red/hsa:3123%09red/hsa:5170%09red/hsa:3654%09red/hsa:4261%09red/hsa:5594%09red/hsa:3717%09red/hsa:39…
Hepatitis B	KEGG PATHWAY	hsa05161	53	146	0.000141659	0.00141076	10000|596|4088|5294|4609|1387|5111|4615|6714|7097|5728|836|3456|7157|4790|3576|7098|7099|4318|1019|1017|890|207|581|8772|208|23586|7046|4772|7040|7043|7042|843|7124|1959|6774|4792|842|1027|1026|6778|5594|841|5578|5599|6775|6776|3569|6772|356|355|2353|5970	http://www.genome.jp/kegg-bin/show_pathway?hsa05161/hsa:3569%09red/hsa:8772%09red/hsa:10000%09red/hsa:596%09red/hsa:842%09red/hsa:836%09red/hsa:1019%09red/hsa:841%09red/hsa:6778%09red/hsa:843%09red/hsa:356%09red/hsa:6774%09red/hsa:1017%09red/hsa:23586%09red/hsa:5578%09red/hsa:7097%09red/hsa:7124%09red/hsa:7099%09red/hsa:3456%09red/hsa:4772%09red/hsa:5728%09red/hsa:4615%09red/hsa:1959%09red/hsa:23…
HIF-1 signaling pathway	KEGG PATHWAY	hsa04066	42	106	0.000151389	0.00150098	2475|2597|10000|596|5294|3570|5054|7018|5970|1906|3162|2321|2056|3458|6513|3479|7099|208|4846|284|4843|5163|207|3480|1956|1950|54583|4790|1027|1026|5594|5578|6774|3569|4878|27035|1536|3091|7422|1387|2064|7076	http://www.genome.jp/kegg-bin/show_pathway?hsa04066/hsa:3569%09red/hsa:4843%09red/hsa:10000%09red/hsa:596%09red/hsa:3480%09red/hsa:27035%09red/hsa:54583%09red/hsa:5578%09red/hsa:3458%09red/hsa:7099%09red/hsa:3479%09red/hsa:7076%09red/hsa:7018%09red/hsa:2064%09red/hsa:1950%09red/hsa:1956%09red/hsa:3162%09red/hsa:284%09red/hsa:5054%09red/hsa:5594%09red/hsa:3570%09red/hsa:5294%09red/hsa:4790%09red/h…
Apoptosis	KEGG PATHWAY	hsa04210	36	86	0.000187458	0.00178924	10000|596|598|5294|8743|3654|7132|4615|3554|3553|3552|7157|637|208|8737|329|207|581|8772|331|11213|4803|836|7124|4790|8795|4792|8797|843|842|841|472|356|355|5970|7186	http://www.genome.jp/kegg-bin/show_pathway?hsa04210/hsa:8772%09red/hsa:11213%09red/hsa:10000%09red/hsa:598%09red/hsa:596%09red/hsa:842%09red/hsa:8797%09red/hsa:8795%09red/hsa:841%09red/hsa:843%09red/hsa:356%09red/hsa:331%09red/hsa:7124%09red/hsa:4615%09red/hsa:8743%09red/hsa:7186%09red/hsa:3654%09red/hsa:637%09red/hsa:3553%09red/hsa:3552%09red/hsa:3554%09red/hsa:4792%09red/hsa:5294%09red/hsa:581%…
Tuberculosis	KEGG PATHWAY	hsa05152	61	179	0.000194685	0.00184641	3593|4261|3717|10000|596|1263|841|3929|3920|4843|3654|3329|718|7132|4615|6714|7097|836|3456|3552|929|3123|3458|637|7099|64127|1520|1378|26253|3606|3586|581|8772|208|56848|7189|7040|7043|387|3553|7124|4790|842|207|2212|3689|1387|843|5594|8877|3117|3569|6772|5599|54106|972|7421|2209|7042|5970|51561	http://www.genome.jp/kegg-bin/show_pathway?hsa05152/hsa:2212%09red/hsa:3569%09red/hsa:8772%09red/hsa:10000%09red/hsa:3606%09red/hsa:596%09red/hsa:836%09red/hsa:3552%09red/hsa:841%09red/hsa:843%09red/hsa:842%09red/hsa:929%09red/hsa:26253%09red/hsa:51561%09red/hsa:3458%09red/hsa:3593%09red/hsa:7097%09red/hsa:7124%09red/hsa:7099%09red/hsa:3456%09red/hsa:1378%09red/hsa:7189%09red/hsa:8877%09red/hsa:4…
FoxO signaling pathway	KEGG PATHWAY	hsa04068	49	134	0.000215153	0.00200653	5170|10000|4087|1263|5294|664|8743|10365|23710|4616|2309|8660|5728|6648|207|3479|6517|4088|208|1030|1017|3667|894|3586|2308|3480|6774|4193|6446|1956|23411|1950|7043|7042|10018|7048|847|6794|1026|5594|5599|6502|3569|472|356|7046|1387|1027|7040	http://www.genome.jp/kegg-bin/show_pathway?hsa04068/hsa:3667%09red/hsa:3569%09red/hsa:10000%09red/hsa:664%09red/hsa:3480%09red/hsa:10365%09red/hsa:847%09red/hsa:356%09red/hsa:6648%09red/hsa:1017%09red/hsa:1030%09red/hsa:207%09red/hsa:3479%09red/hsa:6502%09red/hsa:5728%09red/hsa:1950%09red/hsa:4616%09red/hsa:4088%09red/hsa:4087%09red/hsa:8743%09red/hsa:5170%09red/hsa:6446%09red/hsa:1956%09red/hsa:…
Rheumatoid arthritis	KEGG PATHWAY	hsa05323	37	91	0.000243057	0.0022205	8600|8741|6387|7124|7097|2321|3553|3552|6347|3123|3458|3576|7099|2919|284|4312|4314|3606|3605|3589|1493|7040|7043|7042|8792|3383|3689|6352|3117|3569|940|2353|7422|1514|6372|6374|51561	http://www.genome.jp/kegg-bin/show_pathway?hsa05323/hsa:3569%09red/hsa:940%09red/hsa:3605%09red/hsa:3606%09red/hsa:8792%09red/hsa:4314%09red/hsa:51561%09red/hsa:6387%09red/hsa:7097%09red/hsa:7124%09red/hsa:7099%09red/hsa:3383%09red/hsa:6347%09red/hsa:284%09red/hsa:8741%09red/hsa:3123%09red/hsa:8600%09red/hsa:3553%09red/hsa:3552%09red/hsa:3117%09red/hsa:3576%09red/hsa:2919%09red/hsa:7422%09red/hsa…
Pancreatic cancer	KEGG PATHWAY	hsa05212	28	66	0.000782771	0.00598475	10000|4087|4088|598|5294|7157|1019|208|207|675|998|7046|1950|7043|7042|4790|7048|842|5594|5599|1029|6772|6774|1956|7422|5970|2064|7040	http://www.genome.jp/kegg-bin/show_pathway?hsa05212/hsa:10000%09red/hsa:598%09red/hsa:1019%09red/hsa:1029%09red/hsa:842%09red/hsa:2064%09red/hsa:1950%09red/hsa:1956%09red/hsa:4088%09red/hsa:4087%09red/hsa:5594%09red/hsa:998%09red/hsa:5294%09red/hsa:5599%09red/hsa:675%09red/hsa:4790%09red/hsa:208%09red/hsa:5970%09red/hsa:7422%09red/hsa:207%09red/hsa:6774%09red/hsa:6772%09red/hsa:7157%09red/hsa:704…
Adipocytokine signaling pathway	KEGG PATHWAY	hsa04920	29	70	0.000857933	0.00651491	3717|10000|2475|7133|7132|4790|10891|6513|6517|1375|79602|208|3667|207|3952|5465|7124|9021|4792|6794|948|5599|8660|6774|51094|9370|5970|4852|7186	http://www.genome.jp/kegg-bin/show_pathway?hsa04920/hsa:3667%09red/hsa:10000%09red/hsa:3952%09red/hsa:1375%09red/hsa:79602%09red/hsa:6517%09red/hsa:7124%09red/hsa:9370%09red/hsa:948%09red/hsa:7186%09red/hsa:4852%09red/hsa:8660%09red/hsa:4792%09red/hsa:3717%09red/hsa:5599%09red/hsa:4790%09red/hsa:208%09red/hsa:5970%09red/hsa:207%09red/hsa:6774%09red/hsa:51094%09red/hsa:6513%09red/hsa:7133%09red/hs…
NOD-like receptor signaling pathway	KEGG PATHWAY	hsa04621	25	57	0.00100876	0.00747017	114548|3320|10454|3606|3553|6347|3576|2920|329|4210|2919|10392|7128|7124|4790|4792|834|6352|5594|841|5599|3569|7189|64127|5970	http://www.genome.jp/kegg-bin/show_pathway?hsa04621/hsa:3569%09red/hsa:3606%09red/hsa:64127%09red/hsa:10392%09red/hsa:7128%09red/hsa:2920%09red/hsa:7124%09red/hsa:6347%09red/hsa:7189%09red/hsa:3553%09red/hsa:5594%09red/hsa:4792%09red/hsa:3576%09red/hsa:5599%09red/hsa:4790%09red/hsa:329%09red/hsa:2919%09red/hsa:5970%09red/hsa:10454%09red/hsa:834%09red/hsa:3320%09red/hsa:114548%09red/hsa:6352%09red…
Small cell lung cancer	KEGG PATHWAY	hsa05222	33	86	0.00112858	0.00826859	10000|596|598|5294|331|3909|5743|5747|3673|3674|5728|7157|1019|1030|329|4843|207|208|4609|4790|4792|842|1284|1027|1017|2335|1282|6502|7188|7189|5970|7185|7186	http://www.genome.jp/kegg-bin/show_pathway?hsa05222/hsa:10000%09red/hsa:598%09red/hsa:596%09red/hsa:1019%09red/hsa:842%09red/hsa:331%09red/hsa:2335%09red/hsa:1017%09red/hsa:1030%09red/hsa:5743%09red/hsa:5747%09red/hsa:6502%09red/hsa:5728%09red/hsa:7188%09red/hsa:7189%09red/hsa:7186%09red/hsa:7185%09red/hsa:3674%09red/hsa:3673%09red/hsa:4792%09red/hsa:5294%09red/hsa:4790%09red/hsa:329%09red/hsa:20…
PPAR signaling pathway	KEGG PATHWAY	hsa03320	28	69	0.00133693	0.00955268	10062|3611|5170|1593|335|336|4023|376497|1581|345|2170|1375|1376|51129|4312|116519|9370|5346|5465|5467|5468|5360|948|7316|2169|9415|2167|4973	http://www.genome.jp/kegg-bin/show_pathway?hsa03320/hsa:10062%09red/hsa:9370%09red/hsa:5346%09red/hsa:1376%09red/hsa:1375%09red/hsa:336%09red/hsa:335%09red/hsa:4023%09red/hsa:948%09red/hsa:5360%09red/hsa:51129%09red/hsa:2167%09red/hsa:1581%09red/hsa:2169%09red/hsa:116519%09red/hsa:5170%09red/hsa:4973%09red/hsa:3611%09red/hsa:9415%09red/hsa:4312%09red/hsa:376497%09red/hsa:2170%09red/hsa:5467%09red…
Prostate cancer	KEGG PATHWAY	hsa05215	33	89	0.00177657	0.0120431	2475|5170|10000|596|5294|5155|3320|5970|2308|5728|7157|4790|3479|80310|208|367|2260|1017|207|3480|2932|4193|1956|1950|2263|2950|4792|842|1027|1026|5594|1387|2064	http://www.genome.jp/kegg-bin/show_pathway?hsa05215/hsa:10000%09red/hsa:596%09red/hsa:3480%09red/hsa:2950%09red/hsa:842%09red/hsa:1017%09red/hsa:3479%09red/hsa:5728%09red/hsa:2064%09red/hsa:1950%09red/hsa:1956%09red/hsa:5170%09red/hsa:5155%09red/hsa:5594%09red/hsa:4792%09red/hsa:2263%09red/hsa:5294%09red/hsa:4790%09red/hsa:367%09red/hsa:5970%09red/hsa:207%09red/hsa:1027%09red/hsa:1026%09red/hsa:3…
African trypanosomiasis	KEGG PATHWAY	hsa05143	17	34	0.00216637	0.0142509	3593|3383|6401|3553|3606|3586|5578|335|3458|3569|7412|356|355|54106|7124|4615|3039	http://www.genome.jp/kegg-bin/show_pathway?hsa05143/hsa:5578%09red/hsa:3553%09red/hsa:3039%09red/hsa:3586%09red/hsa:3593%09red/hsa:3606%09red/hsa:7124%09red/hsa:335%09red/hsa:3383%09red/hsa:3569%09red/hsa:355%09red/hsa:6401%09red/hsa:4615%09red/hsa:356%09red/hsa:54106%09red/hsa:3458%09red/hsa:7412%09red
Toll-like receptor signaling pathway	KEGG PATHWAY	hsa04620	37	106	0.00230216	0.0150777	3593|10000|5294|3929|10454|3654|4615|4283|3456|207|7189|3576|7098|7099|8737|3663|958|8772|208|7097|3627|7100|54106|3553|7124|4790|4792|6352|5594|841|5599|3569|6772|929|2353|5970|6696	http://www.genome.jp/kegg-bin/show_pathway?hsa04620/hsa:3569%09red/hsa:8772%09red/hsa:3663%09red/hsa:10000%09red/hsa:3627%09red/hsa:841%09red/hsa:929%09red/hsa:4283%09red/hsa:7100%09red/hsa:3593%09red/hsa:7097%09red/hsa:7124%09red/hsa:7099%09red/hsa:3456%09red/hsa:7189%09red/hsa:4615%09red/hsa:2353%09red/hsa:3654%09red/hsa:54106%09red/hsa:3553%09red/hsa:5594%09red/hsa:4792%09red/hsa:5294%09red/hs…
Arachidonic acid metabolism	KEGG PATHWAY	hsa00590	25	62	0.00251849	0.0159915	5740|8529|5743|239|8399|2053|4048|247|8398|2876|6916|246|5322|240|5320|5321|4056|1557|1559|1558|5742|1579|1573|1571|5730	http://www.genome.jp/kegg-bin/show_pathway?hsa00590/hsa:5320%09red/hsa:5321%09red/hsa:5322%09red/hsa:240%09red/hsa:8398%09red/hsa:8399%09red/hsa:6916%09red/hsa:4048%09red/hsa:5742%09red/hsa:5743%09red/hsa:5740%09red/hsa:239%09red/hsa:1573%09red/hsa:247%09red/hsa:246%09red/hsa:4056%09red/hsa:1571%09red/hsa:1559%09red/hsa:1558%09red/hsa:1557%09red/hsa:1579%09red/hsa:2876%09red/hsa:2053%09red/hsa:85…
Colorectal cancer	KEGG PATHWAY	hsa05210	25	62	0.00251849	0.0159915	10000|4087|4088|5294|7042|836|8313|7157|596|324|207|581|208|2932|7046|7040|7043|4609|7048|387|5594|842|26060|5599|2353	http://www.genome.jp/kegg-bin/show_pathway?hsa05210/hsa:10000%09red/hsa:596%09red/hsa:842%09red/hsa:8313%09red/hsa:26060%09red/hsa:324%09red/hsa:4088%09red/hsa:4087%09red/hsa:2353%09red/hsa:387%09red/hsa:5594%09red/hsa:5294%09red/hsa:581%09red/hsa:5599%09red/hsa:208%09red/hsa:207%09red/hsa:836%09red/hsa:2932%09red/hsa:7157%09red/hsa:7046%09red/hsa:7043%09red/hsa:7042%09red/hsa:7040%09red/hsa:4609…
Chemokine signaling pathway	KEGG PATHWAY	hsa04062	57	189	0.00318725	0.0193199	3717|58191|10000|156|2920|5294|5580|7852|6387|5058|5473|5747|6714|10344|2309|2784|3579|6347|4790|3577|3576|1524|9564|1399|208|6363|6362|6367|6366|1234|1237|1230|207|4283|2919|10663|2932|998|3627|729230|387|6093|2833|4792|6356|6354|6352|5594|6774|6464|6772|6372|5970|6374|5197|6376|10803	http://www.genome.jp/kegg-bin/show_pathway?hsa04062/hsa:1230%09red/hsa:5580%09red/hsa:1237%09red/hsa:1234%09red/hsa:156%09red/hsa:3627%09red/hsa:9564%09red/hsa:58191%09red/hsa:4792%09red/hsa:3717%09red/hsa:10803%09red/hsa:4283%09red/hsa:1524%09red/hsa:6387%09red/hsa:10000%09red/hsa:2920%09red/hsa:1399%09red/hsa:6367%09red/hsa:6366%09red/hsa:5747%09red/hsa:6363%09red/hsa:6362%09red/hsa:6347%09red/…
Amoebiasis	KEGG PATHWAY	hsa05146	37	109	0.00337116	0.0200412	3593|3569|5294|3909|7850|5747|5055|7097|3554|3553|4790|3458|3576|7099|735|1290|4843|1278|3586|2919|1277|383|384|7040|7043|7042|836|7124|3315|1284|3689|1281|2335|1282|5578|929|5970	http://www.genome.jp/kegg-bin/show_pathway?hsa05146/hsa:3569%09red/hsa:1277%09red/hsa:929%09red/hsa:1278%09red/hsa:5578%09red/hsa:1290%09red/hsa:3593%09red/hsa:7097%09red/hsa:7124%09red/hsa:7099%09red/hsa:3315%09red/hsa:5747%09red/hsa:2335%09red/hsa:383%09red/hsa:7850%09red/hsa:384%09red/hsa:5055%09red/hsa:3553%09red/hsa:3554%09red/hsa:5294%09red/hsa:3576%09red/hsa:4790%09red/hsa:2919%09red/hsa:5…
Chronic myeloid leukemia	KEGG PATHWAY	hsa05220	27	73	0.00452983	0.0252211	10000|4088|6464|5294|4609|7157|1019|1399|598|207|208|4193|7046|7040|7043|7042|4790|7048|4792|1027|1026|5594|861|6776|1029|867|5970	http://www.genome.jp/kegg-bin/show_pathway?hsa05220/hsa:10000%09red/hsa:598%09red/hsa:1019%09red/hsa:7157%09red/hsa:1399%09red/hsa:861%09red/hsa:867%09red/hsa:4088%09red/hsa:6464%09red/hsa:1027%09red/hsa:5594%09red/hsa:4792%09red/hsa:4193%09red/hsa:5294%09red/hsa:4790%09red/hsa:208%09red/hsa:5970%09red/hsa:207%09red/hsa:6776%09red/hsa:1026%09red/hsa:1029%09red/hsa:7046%09red/hsa:7043%09red/hsa:70…
Focal adhesion	KEGG PATHWAY	hsa04510	60	207	0.00518737	0.0281812	3611|5170|10000|596|5294|331|3909|859|5058|3371|5747|3673|4638|6714|3674|5728|857|7450|3690|3791|3479|9564|80310|1399|208|1290|329|7408|1278|29895|894|207|3480|2932|7058|7057|1277|1956|1950|387|6093|2335|1284|5155|1291|1281|5594|1282|5599|5578|6464|998|7060|7424|7423|7422|3082|2064|6696|2321	http://www.genome.jp/kegg-bin/show_pathway?hsa04510/hsa:10000%09red/hsa:596%09red/hsa:3480%09red/hsa:5155%09red/hsa:9564%09red/hsa:5747%09red/hsa:1277%09red/hsa:331%09red/hsa:3082%09red/hsa:1278%09red/hsa:7450%09red/hsa:5728%09red/hsa:1290%09red/hsa:1291%09red/hsa:7408%09red/hsa:1399%09red/hsa:1281%09red/hsa:3479%09red/hsa:3791%09red/hsa:2335%09red/hsa:29895%09red/hsa:2064%09red/hsa:1950%09red/hs…
Bladder cancer	KEGG PATHWAY	hsa05219	17	38	0.00523832	0.0284235	23604|4312|1026|5594|7157|3576|1029|4193|1950|7057|4318|1956|4313|1019|4609|2064|7422	http://www.genome.jp/kegg-bin/show_pathway?hsa05219/hsa:7057%09red/hsa:1026%09red/hsa:4318%09red/hsa:5594%09red/hsa:4312%09red/hsa:4313%09red/hsa:4193%09red/hsa:3576%09red/hsa:7157%09red/hsa:2064%09red/hsa:1019%09red/hsa:1029%09red/hsa:23604%09red/hsa:7422%09red/hsa:4609%09red/hsa:1950%09red/hsa:1956%09red
PI3K-Akt signaling pathway	KEGG PATHWAY	hsa04151	92	347	0.0058277	0.0308913	3717|5170|3479|3320|5747|7058|7450|3791|7057|1944|3558|2249|2246|2247|284|3480|672|6446|1956|1950|4846|6794|5594|3565|3569|2997|2149|1129|2475|596|598|5155|3673|3674|2309|2784|4803|3570|1019|2263|2260|1017|2264|3667|5008|2932|4193|842|5578|3690|7424|7423|7422|5970|6009|7097|3456|2056|7157|7099|8823|2688|3082|10018|4609|4602|1027|1026|3371|6696|2690|10000|5294|3909|5728|1969|80310|1290|1291|1278|8…	http://www.genome.jp/kegg-bin/show_pathway?hsa04151/hsa:3480%09red/hsa:3082%09red/hsa:2149%09red/hsa:2335%09red/hsa:3791%09red/hsa:6446%09red/hsa:5155%09red/hsa:7424%09red/hsa:7423%09red/hsa:7422%09red/hsa:1027%09red/hsa:1026%09red/hsa:3320%09red/hsa:80310%09red/hsa:2321%09red/hsa:6696%09red/hsa:5008%09red/hsa:842%09red/hsa:4803%09red/hsa:2247%09red/hsa:1019%09red/hsa:1017%09red/hsa:7450%09red/hs…
Allograft rejection	KEGG PATHWAY	hsa05330	17	39	0.00640055	0.0329903	3593|958|959|3567|3586|3565|3117|3123|3106|940|3558|3135|356|355|3002|7124|3458	http://www.genome.jp/kegg-bin/show_pathway?hsa05330/hsa:940%09red/hsa:3586%09red/hsa:3593%09red/hsa:7124%09red/hsa:3558%09red/hsa:3565%09red/hsa:959%09red/hsa:958%09red/hsa:3567%09red/hsa:355%09red/hsa:3002%09red/hsa:3117%09red/hsa:356%09red/hsa:3106%09red/hsa:3458%09red/hsa:3123%09red/hsa:3135%09red
Prion diseases	KEGG PATHWAY	hsa05020	16	36	0.00697469	0.0350221	4684|3569|3553|5594|581|6647|730|1958|3552|727|735|3309|6352|3303|4851|729	http://www.genome.jp/kegg-bin/show_pathway?hsa05020/hsa:1958%09red/hsa:3569%09red/hsa:3553%09red/hsa:5594%09red/hsa:3309%09red/hsa:730%09red/hsa:4684%09red/hsa:581%09red/hsa:3303%09red/hsa:3552%09red/hsa:6647%09red/hsa:6352%09red/hsa:735%09red/hsa:727%09red/hsa:4851%09red/hsa:729%09red
Measles	KEGG PATHWAY	hsa05162	41	134	0.00910627	0.0433186	3593|3717|10000|5294|8743|3654|940|3306|7099|4615|3303|7097|3456|3552|7189|7157|3458|3558|1019|1017|894|207|208|2932|23586|54106|7128|3553|4790|8795|4792|8797|1027|3565|6774|6776|3569|6772|356|355|5970	http://www.genome.jp/kegg-bin/show_pathway?hsa05162/hsa:3569%09red/hsa:940%09red/hsa:10000%09red/hsa:54106%09red/hsa:23586%09red/hsa:894%09red/hsa:8795%09red/hsa:1019%09red/hsa:355%09red/hsa:356%09red/hsa:3717%09red/hsa:1017%09red/hsa:7128%09red/hsa:3593%09red/hsa:7097%09red/hsa:7099%09red/hsa:3456%09red/hsa:7189%09red/hsa:4615%09red/hsa:8743%09red/hsa:4792%09red/hsa:3654%09red/hsa:1027%09red/hsa…
Osteoclast differentiation	KEGG PATHWAY	hsa04380	40	131	0.0101606	0.0470603	10000|5294|27035|10454|7132|7124|3554|3456|3552|1536|3690|4790|3458|4791|4982|8600|207|2274|208|7046|4772|7040|7042|5468|8792|9021|7048|4792|2212|5594|5599|6772|7189|1535|2209|2353|5970|2355|7186|3553	http://www.genome.jp/kegg-bin/show_pathway?hsa04380/hsa:7189%09red/hsa:10000%09red/hsa:8792%09red/hsa:4982%09red/hsa:3552%09red/hsa:27035%09red/hsa:3458%09red/hsa:7124%09red/hsa:207%09red/hsa:3456%09red/hsa:4772%09red/hsa:2212%09red/hsa:3690%09red/hsa:2353%09red/hsa:8600%09red/hsa:2355%09red/hsa:3553%09red/hsa:5594%09red/hsa:3554%09red/hsa:4792%09red/hsa:2209%09red/hsa:5294%09red/hsa:5599%09red/h…
Platelet activation	KEGG PATHWAY	hsa04611	40	131	0.0101606	0.0470603	10000|3710|5028|5294|387|5742|3673|4638|6714|3674|7450|3690|2982|84876|8673|2244|1290|51206|2266|2243|1278|2814|2811|207|2812|208|1277|6915|6916|9002|5321|6093|4846|2212|5593|1281|5594|7408|64805|2149	http://www.genome.jp/kegg-bin/show_pathway?hsa04611/hsa:64805%09red/hsa:5028%09red/hsa:5321%09red/hsa:10000%09red/hsa:2982%09red/hsa:1277%09red/hsa:84876%09red/hsa:6916%09red/hsa:6915%09red/hsa:1278%09red/hsa:2811%09red/hsa:2149%09red/hsa:4638%09red/hsa:1290%09red/hsa:5742%09red/hsa:51206%09red/hsa:2212%09red/hsa:3690%09red/hsa:387%09red/hsa:3674%09red/hsa:7450%09red/hsa:5594%09red/hsa:5593%09red…
Prolactin signaling pathway	KEGG PATHWAY	hsa04917	25	72	0.0113942	0.0518818	3717|10000|8600|2099|8792|2309|9021|1586|5294|894|207|208|2932|2645|6714|4790|5970|5594|5599|6776|6464|6772|6774|2353|2100	http://www.genome.jp/kegg-bin/show_pathway?hsa04917/hsa:10000%09red/hsa:8792%09red/hsa:2099%09red/hsa:2100%09red/hsa:6464%09red/hsa:2353%09red/hsa:8600%09red/hsa:1586%09red/hsa:894%09red/hsa:5594%09red/hsa:5294%09red/hsa:2645%09red/hsa:3717%09red/hsa:5599%09red/hsa:208%09red/hsa:4790%09red/hsa:6714%09red/hsa:207%09red/hsa:6776%09red/hsa:6774%09red/hsa:6772%09red/hsa:2932%09red/hsa:2309%09red/hsa:…
TGF-beta signaling pathway	KEGG PATHWAY	hsa04350	27	80	0.0117259	0.0529946	4086|4087|4088|7042|7057|93|1634|3458|6667|657|652|650|1030|659|4092|7046|7124|7040|7043|4609|6093|7048|387|5594|5308|4052|1387	http://www.genome.jp/kegg-bin/show_pathway?hsa04350/hsa:6667%09red/hsa:1030%09red/hsa:7124%09red/hsa:1634%09red/hsa:7057%09red/hsa:4088%09red/hsa:4086%09red/hsa:4087%09red/hsa:387%09red/hsa:650%09red/hsa:652%09red/hsa:5594%09red/hsa:657%09red/hsa:6093%09red/hsa:659%09red/hsa:4052%09red/hsa:3458%09red/hsa:1387%09red/hsa:93%09red/hsa:7046%09red/hsa:5308%09red/hsa:4092%09red/hsa:7043%09red/hsa:7042%…
Staphylococcus aureus infection	KEGG PATHWAY	hsa05150	21	57	0.0117697	0.0531655	6403|3689|5340|6404|3586|2212|3117|3123|715|718|719|727|721|4153|3075|716|717|2209|2266|629|3383	http://www.genome.jp/kegg-bin/show_pathway?hsa05150/hsa:3689%09red/hsa:719%09red/hsa:629%09red/hsa:727%09red/hsa:3586%09red/hsa:4153%09red/hsa:3383%09red/hsa:3075%09red/hsa:5340%09red/hsa:6404%09red/hsa:718%09red/hsa:2266%09red/hsa:2212%09red/hsa:2209%09red/hsa:3117%09red/hsa:6403%09red/hsa:3123%09red/hsa:715%09red/hsa:721%09red/hsa:717%09red/hsa:716%09red
Influenza A	KEGG PATHWAY	hsa05164	50	177	0.014505	0.063348	3593|4261|3717|10000|114548|5294|8743|3306|7132|4615|3303|3383|3456|3552|6347|356|3123|3458|3576|7098|7099|7416|91543|4790|3606|207|208|2932|3627|23586|842|3553|7124|9021|8795|4792|8797|834|1387|5340|5594|5578|3117|6352|11100|3569|6772|5599|355|5970	http://www.genome.jp/kegg-bin/show_pathway?hsa05164/hsa:3569%09red/hsa:10000%09red/hsa:3606%09red/hsa:842%09red/hsa:3627%09red/hsa:8797%09red/hsa:5340%09red/hsa:8795%09red/hsa:3552%09red/hsa:355%09red/hsa:356%09red/hsa:7416%09red/hsa:23586%09red/hsa:5578%09red/hsa:3458%09red/hsa:3593%09red/hsa:7124%09red/hsa:7099%09red/hsa:3456%09red/hsa:3383%09red/hsa:6347%09red/hsa:4615%09red/hsa:8743%09red/hsa…
Amyotrophic lateral sclerosis (ALS)	KEGG PATHWAY	hsa05014	19	51	0.01472	0.0640682	847|834|4217|836|2876|637|596|7157|598|6647|6506|581|2890|1616|7124|7132|7133|4842|842	http://www.genome.jp/kegg-bin/show_pathway?hsa05014/hsa:7132%09red/hsa:637%09red/hsa:836%09red/hsa:598%09red/hsa:834%09red/hsa:2876%09red/hsa:7124%09red/hsa:596%09red/hsa:6506%09red/hsa:7133%09red/hsa:581%09red/hsa:7157%09red/hsa:2890%09red/hsa:4217%09red/hsa:847%09red/hsa:6647%09red/hsa:842%09red/hsa:4842%09red/hsa:1616%09red
Hematopoietic cell lineage	KEGG PATHWAY	hsa04640	28	87	0.0168255	0.070789	7850|3673|3674|3554|3553|3552|2056|3690|3123|3570|1378|2814|2811|2812|3589|7124|966|960|3567|948|3565|947|3569|929|7066|2209|920|921	http://www.genome.jp/kegg-bin/show_pathway?hsa04640/hsa:3569%09red/hsa:7066%09red/hsa:1378%09red/hsa:3565%09red/hsa:3567%09red/hsa:920%09red/hsa:921%09red/hsa:929%09red/hsa:947%09red/hsa:7124%09red/hsa:948%09red/hsa:960%09red/hsa:3690%09red/hsa:3123%09red/hsa:7850%09red/hsa:3674%09red/hsa:3553%09red/hsa:3552%09red/hsa:3554%09red/hsa:3673%09red/hsa:3570%09red/hsa:2814%09red/hsa:2812%09red/hsa:2811…
Type I diabetes mellitus	KEGG PATHWAY	hsa04940	17	45	0.0184201	0.0763386	3593|3553|3552|3117|3123|3106|4049|940|3558|3135|356|355|1363|3002|3329|7124|3458	http://www.genome.jp/kegg-bin/show_pathway?hsa04940/hsa:3553%09red/hsa:3552%09red/hsa:3458%09red/hsa:3593%09red/hsa:7124%09red/hsa:3558%09red/hsa:3329%09red/hsa:1363%09red/hsa:355%09red/hsa:3002%09red/hsa:3117%09red/hsa:356%09red/hsa:3106%09red/hsa:940%09red/hsa:3123%09red/hsa:4049%09red/hsa:3135%09red
Non-alcoholic fatty liver disease (NAFLD)	KEGG PATHWAY	hsa04932	43	151	0.0199149	0.0807875	10062|1349|10000|637|5294|3667|6720|7132|4519|3553|3552|4513|3576|3570|7494|51085|79602|208|4790|4217|207|581|3952|2932|998|10018|5465|7040|836|7124|9021|841|5599|3569|1649|8660|356|355|51094|9370|1571|5970|7186	http://www.genome.jp/kegg-bin/show_pathway?hsa04932/hsa:3667%09red/hsa:3569%09red/hsa:10062%09red/hsa:10000%09red/hsa:3952%09red/hsa:79602%09red/hsa:841%09red/hsa:6720%09red/hsa:356%09red/hsa:51085%09red/hsa:10018%09red/hsa:7124%09red/hsa:9370%09red/hsa:7494%09red/hsa:7186%09red/hsa:637%09red/hsa:3553%09red/hsa:3552%09red/hsa:8660%09red/hsa:1349%09red/hsa:5294%09red/hsa:581%09red/hsa:5599%09red/h…
Melanoma	KEGG PATHWAY	hsa05218	23	71	0.0267766	0.100651	10000|5294|5155|2249|5728|7157|3479|8823|1019|208|2246|2247|3082|207|3480|4193|1956|1950|80310|2260|1026|5594|1029	http://www.genome.jp/kegg-bin/show_pathway?hsa05218/hsa:10000%09red/hsa:3480%09red/hsa:1019%09red/hsa:1029%09red/hsa:3082%09red/hsa:2249%09red/hsa:3479%09red/hsa:5728%09red/hsa:1950%09red/hsa:1956%09red/hsa:5155%09red/hsa:5594%09red/hsa:5294%09red/hsa:208%09red/hsa:207%09red/hsa:1026%09red/hsa:80310%09red/hsa:2246%09red/hsa:2247%09red/hsa:7157%09red/hsa:8823%09red/hsa:2260%09red/hsa:4193%09red
Linoleic acid metabolism	KEGG PATHWAY	hsa00591	12	29	0.0269003	0.101023	1544|8398|8399|1557|1559|1558|246|5322|5320|5321|1573|1571	http://www.genome.jp/kegg-bin/show_pathway?hsa00591/hsa:5320%09red/hsa:5321%09red/hsa:5322%09red/hsa:1573%09red/hsa:8398%09red/hsa:8399%09red/hsa:246%09red/hsa:1571%09red/hsa:1559%09red/hsa:1558%09red/hsa:1557%09red/hsa:1544%09red
Endometrial cancer	KEGG PATHWAY	hsa05213	18	52	0.0293672	0.109122	2309|3611|5728|5170|10000|5594|207|7157|208|5294|8313|2932|1956|1950|324|4609|2064|842	http://www.genome.jp/kegg-bin/show_pathway?hsa05213/hsa:5594%09red/hsa:2932%09red/hsa:10000%09red/hsa:207%09red/hsa:5294%09red/hsa:8313%09red/hsa:7157%09red/hsa:3611%09red/hsa:5728%09red/hsa:2064%09red/hsa:1950%09red/hsa:1956%09red/hsa:842%09red/hsa:4609%09red/hsa:208%09red/hsa:324%09red/hsa:5170%09red/hsa:2309%09red
Fat digestion and absorption	KEGG PATHWAY	hsa04975	15	41	0.0315563	0.116265	29881|39|8613|948|949|19|337|335|2169|5320|64241|5322|8399|4547|338	http://www.genome.jp/kegg-bin/show_pathway?hsa04975/hsa:19%09red/hsa:5320%09red/hsa:5322%09red/hsa:39%09red/hsa:337%09red/hsa:64241%09red/hsa:948%09red/hsa:949%09red/hsa:8399%09red/hsa:4547%09red/hsa:338%09red/hsa:29881%09red/hsa:2169%09red/hsa:8613%09red/hsa:335%09red
cGMP-PKG signaling pathway	KEGG PATHWAY	hsa04022	45	167	0.0351173	0.122911	151|150|153|152|10000|154|624|5294|488|6722|4208|134|155|4638|490|4205|207|5581|2982|7416|185|4846|8654|775|3667|3778|2626|140|4881|4882|148|5997|4772|387|487|6093|6546|5593|5594|4879|8660|208|7408|3710|1909	http://www.genome.jp/kegg-bin/show_pathway?hsa04022/hsa:3667%09red/hsa:5581%09red/hsa:10000%09red/hsa:8654%09red/hsa:155%09red/hsa:154%09red/hsa:153%09red/hsa:152%09red/hsa:151%09red/hsa:150%09red/hsa:487%09red/hsa:6722%09red/hsa:5593%09red/hsa:7416%09red/hsa:488%09red/hsa:4638%09red/hsa:8660%09red/hsa:2982%09red/hsa:4772%09red/hsa:624%09red/hsa:4205%09red/hsa:3778%09red/hsa:6546%09red/hsa:4208%0…
Herpes simplex infection	KEGG PATHWAY	hsa05168	49	186	0.0385918	0.132838	3593|3717|8740|10454|7132|4615|5819|7097|8864|836|3456|972|6347|727|7157|3123|3106|4049|7098|356|1017|4790|718|8772|3135|23586|54106|1616|5599|7124|9021|4792|1387|6352|841|3117|6502|3569|3458|6772|7188|7189|355|9575|2353|5970|7185|7186|3553	http://www.genome.jp/kegg-bin/show_pathway?hsa05168/hsa:3569%09red/hsa:8772%09red/hsa:23586%09red/hsa:841%09red/hsa:356%09red/hsa:727%09red/hsa:1017%09red/hsa:4049%09red/hsa:3458%09red/hsa:3593%09red/hsa:7097%09red/hsa:7124%09red/hsa:3456%09red/hsa:1616%09red/hsa:6502%09red/hsa:6347%09red/hsa:7188%09red/hsa:7189%09red/hsa:4615%09red/hsa:3106%09red/hsa:8740%09red/hsa:3123%09red/hsa:7186%09red/hsa:…
ECM-receptor interaction	KEGG PATHWAY	hsa04512	26	87	0.0398441	0.136781	3909|6385|6382|3673|3674|7058|7450|3690|7057|1290|51206|1278|2814|2811|2812|1277|1281|1284|1291|960|2335|948|1282|3371|7060|6696	http://www.genome.jp/kegg-bin/show_pathway?hsa04512/hsa:1277%09red/hsa:1278%09red/hsa:2811%09red/hsa:7450%09red/hsa:6382%09red/hsa:1290%09red/hsa:1291%09red/hsa:6385%09red/hsa:3371%09red/hsa:948%09red/hsa:51206%09red/hsa:960%09red/hsa:2335%09red/hsa:7057%09red/hsa:3690%09red/hsa:3909%09red/hsa:7058%09red/hsa:3674%09red/hsa:3673%09red/hsa:1284%09red/hsa:2812%09red/hsa:2814%09red/hsa:1282%09red/hsa…
p53 signaling pathway	KEGG PATHWAY	hsa04115	21	68	0.0474357	0.15494	5728|1026|894|842|841|581|7157|637|1029|3479|7057|4193|472|355|1019|5054|836|3486|1017|8795|4616	http://www.genome.jp/kegg-bin/show_pathway?hsa04115/hsa:7057%09red/hsa:1026%09red/hsa:894%09red/hsa:637%09red/hsa:3479%09red/hsa:581%09red/hsa:7157%09red/hsa:8795%09red/hsa:5728%09red/hsa:4193%09red/hsa:1019%09red/hsa:841%09red/hsa:1029%09red/hsa:842%09red/hsa:355%09red/hsa:836%09red/hsa:5054%09red/hsa:3486%09red/hsa:1017%09red/hsa:472%09red/hsa:4616%09red
VEGF signaling pathway	KEGG PATHWAY	hsa04370	19	61	0.0540694	0.172949	4846|9261|10000|5594|8877|5578|208|56848|5747|3791|998|5743|7422|5321|207|6714|3315|5294|842	http://www.genome.jp/kegg-bin/show_pathway?hsa04370/hsa:9261%09red/hsa:5578%09red/hsa:5594%09red/hsa:5321%09red/hsa:10000%09red/hsa:56848%09red/hsa:5743%09red/hsa:3315%09red/hsa:842%09red/hsa:5294%09red/hsa:5747%09red/hsa:3791%09red/hsa:208%09red/hsa:8877%09red/hsa:7422%09red/hsa:6714%09red/hsa:998%09red/hsa:207%09red/hsa:4846%09red
T cell receptor signaling pathway	KEGG PATHWAY	hsa04660	29	104	0.0583394	0.183693	5170|10000|5294|5058|940|5133|959|207|3458|3558|1019|3586|208|2932|998|5777|1493|4772|387|7124|4790|4792|3567|5594|3565|867|920|2353|5970	http://www.genome.jp/kegg-bin/show_pathway?hsa04660/hsa:10000%09red/hsa:3565%09red/hsa:3567%09red/hsa:920%09red/hsa:1019%09red/hsa:4792%09red/hsa:3458%09red/hsa:7124%09red/hsa:867%09red/hsa:4772%09red/hsa:5058%09red/hsa:2353%09red/hsa:387%09red/hsa:5133%09red/hsa:5594%09red/hsa:3558%09red/hsa:998%09red/hsa:5294%09red/hsa:4790%09red/hsa:208%09red/hsa:5970%09red/hsa:940%09red/hsa:207%09red/hsa:3586…
HTLV-I infection	KEGG PATHWAY	hsa05166	64	261	0.058813	0.183693	4790|7132|4087|4088|598|5294|4609|331|5111|6722|7850|1387|4791|10000|7015|1959|958|3554|3383|7157|3123|3106|6513|4049|7494|3558|7412|7048|7416|1019|324|208|7471|1030|7474|894|207|581|5155|467|2932|3135|7046|7481|7040|7043|7042|22808|7124|4602|1958|4792|3689|1026|3117|6776|3569|1029|2353|472|5599|4772|5970|2535	http://www.genome.jp/kegg-bin/show_pathway?hsa05166/hsa:3569%09red/hsa:10000%09red/hsa:3383%09red/hsa:5155%09red/hsa:2535%09red/hsa:1019%09red/hsa:4792%09red/hsa:7157%09red/hsa:6722%09red/hsa:467%09red/hsa:331%09red/hsa:4049%09red/hsa:7416%09red/hsa:7412%09red/hsa:3554%09red/hsa:2353%09red/hsa:7474%09red/hsa:1030%09red/hsa:7471%09red/hsa:7124%09red/hsa:207%09red/hsa:598%09red/hsa:4772%09red/hsa:7…
Graft-versus-host disease	KEGG PATHWAY	hsa05332	14	43	0.0707739	0.209053	3553|3552|3117|3123|3106|3569|940|3558|3135|356|355|3002|7124|3458	http://www.genome.jp/kegg-bin/show_pathway?hsa05332/hsa:3569%09red/hsa:3553%09red/hsa:3552%09red/hsa:3458%09red/hsa:7124%09red/hsa:3558%09red/hsa:355%09red/hsa:3002%09red/hsa:3117%09red/hsa:356%09red/hsa:3106%09red/hsa:940%09red/hsa:3123%09red/hsa:3135%09red
Signaling pathways regulating pluripotency of stem cells	KEGG PATHWAY	hsa04550	37	142	0.0719465	0.211887	3717|10000|4086|4087|4088|5294|8313|6927|3670|7471|3479|3572|657|652|650|3976|2263|2260|2247|7474|2264|659|324|207|3480|2932|463|5460|7481|4609|93|9314|5594|6657|6774|208|2535	http://www.genome.jp/kegg-bin/show_pathway?hsa04550/hsa:9314%09red/hsa:10000%09red/hsa:3976%09red/hsa:3480%09red/hsa:2535%09red/hsa:463%09red/hsa:8313%09red/hsa:93%09red/hsa:7474%09red/hsa:7471%09red/hsa:324%09red/hsa:3479%09red/hsa:207%09red/hsa:4088%09red/hsa:3572%09red/hsa:4086%09red/hsa:4087%09red/hsa:650%09red/hsa:652%09red/hsa:5594%09red/hsa:3670%09red/hsa:657%09red/hsa:659%09red/hsa:5294%0…
MAPK signaling pathway	KEGG PATHWAY	hsa04010	62	257	0.0763588	0.223924	9261|10000|836|4609|5155|6722|7850|5058|4803|4791|10454|3306|59284|7132|3303|5321|4616|3554|3553|3552|929|7157|4790|7048|8823|356|5921|1399|2263|2246|2247|2264|2249|775|4217|207|208|998|627|8550|1956|4772|1950|7043|7042|1616|22808|7124|3315|2260|5594|5578|5599|1649|4208|7189|355|7046|2353|5970|7186|7040	http://www.genome.jp/kegg-bin/show_pathway?hsa04010/hsa:5321%09red/hsa:10000%09red/hsa:6722%09red/hsa:4803%09red/hsa:7132%09red/hsa:8823%09red/hsa:355%09red/hsa:1649%09red/hsa:5155%09red/hsa:356%09red/hsa:929%09red/hsa:3552%09red/hsa:5578%09red/hsa:627%09red/hsa:5921%09red/hsa:1399%09red/hsa:3315%09red/hsa:1616%09red/hsa:5058%09red/hsa:7189%09red/hsa:4616%09red/hsa:7043%09red/hsa:2353%09red/hsa:7…
Type II diabetes mellitus	KEGG PATHWAY	hsa04930	15	48	0.0790645	0.228638	775|2475|5594|5580|5581|5599|9370|5294|2645|6517|8660|3667|7124|9021|3651	http://www.genome.jp/kegg-bin/show_pathway?hsa04930/hsa:3667%09red/hsa:5594%09red/hsa:5580%09red/hsa:8660%09red/hsa:775%09red/hsa:9370%09red/hsa:7124%09red/hsa:2645%09red/hsa:5294%09red/hsa:6517%09red/hsa:5599%09red/hsa:2475%09red/hsa:3651%09red/hsa:9021%09red/hsa:5581%09red
Glioma	KEGG PATHWAY	hsa05214	19	65	0.0816484	0.234545	5728|1026|10000|5594|207|5578|7157|3480|5294|1029|3479|4193|5155|1956|1019|2475|208|6464|1950	http://www.genome.jp/kegg-bin/show_pathway?hsa05214/hsa:3480%09red/hsa:1026%09red/hsa:5155%09red/hsa:5594%09red/hsa:6464%09red/hsa:10000%09red/hsa:5578%09red/hsa:3479%09red/hsa:5294%09red/hsa:7157%09red/hsa:5728%09red/hsa:1019%09red/hsa:1029%09red/hsa:4193%09red/hsa:2475%09red/hsa:208%09red/hsa:207%09red/hsa:1950%09red/hsa:1956%09red
Renin-angiotensin system	KEGG PATHWAY	hsa04614	7	17	0.0828386	0.234545	1636|1215|183|59272|186|185|5972	http://www.genome.jp/kegg-bin/show_pathway?hsa04614/hsa:59272%09red/hsa:1636%09red/hsa:1215%09red/hsa:5972%09red/hsa:183%09red/hsa:185%09red/hsa:186%09red
ErbB signaling pathway	KEGG PATHWAY	hsa04012	24	87	0.0855496	0.239801	2475|10000|5294|5058|5747|1399|3084|207|208|2932|1956|1950|4609|6714|1027|1026|5594|5578|5599|6776|6464|867|2064|374	http://www.genome.jp/kegg-bin/show_pathway?hsa04012/hsa:10000%09red/hsa:374%09red/hsa:3084%09red/hsa:5578%09red/hsa:1399%09red/hsa:867%09red/hsa:5747%09red/hsa:2064%09red/hsa:1950%09red/hsa:1956%09red/hsa:6464%09red/hsa:1027%09red/hsa:5594%09red/hsa:5294%09red/hsa:5599%09red/hsa:208%09red/hsa:6714%09red/hsa:207%09red/hsa:5058%09red/hsa:6776%09red/hsa:1026%09red/hsa:2932%09red/hsa:2475%09red/hsa:4…
Intestinal immune network for IgA production	KEGG PATHWAY	hsa04672	15	49	0.0883794	0.247114	959|958|3567|3586|3565|3117|3123|3569|8741|3558|7852|6387|7040|940|10803	http://www.genome.jp/kegg-bin/show_pathway?hsa04672/hsa:3569%09red/hsa:940%09red/hsa:6387%09red/hsa:3558%09red/hsa:3565%09red/hsa:959%09red/hsa:958%09red/hsa:3567%09red/hsa:3117%09red/hsa:7040%09red/hsa:8741%09red/hsa:3586%09red/hsa:3123%09red/hsa:10803%09red/hsa:7852%09red
Thyroid hormone signaling pathway	KEGG PATHWAY	hsa04919	31	119	0.0929395	0.259137	2475|5170|10000|5294|488|2099|2308|7157|6513|1734|6009|652|2626|207|208|2932|4193|4609|6714|842|4854|5594|5578|1827|6772|6548|3690|3091|4855|1387|4851	http://www.genome.jp/kegg-bin/show_pathway?hsa04919/hsa:10000%09red/hsa:2626%09red/hsa:2099%09red/hsa:4854%09red/hsa:842%09red/hsa:488%09red/hsa:5578%09red/hsa:3690%09red/hsa:6513%09red/hsa:4855%09red/hsa:6548%09red/hsa:4851%09red/hsa:5170%09red/hsa:652%09red/hsa:5594%09red/hsa:5294%09red/hsa:208%09red/hsa:6009%09red/hsa:6714%09red/hsa:1734%09red/hsa:207%09red/hsa:3091%09red/hsa:6772%09red/hsa:29…
AMPK signaling pathway	KEGG PATHWAY	hsa04152	32	124	0.0962562	0.263622	2475|5170|10000|1080|5294|6720|6009|2309|2308|10891|3479|6517|1375|79602|3952|890|3667|207|3480|148|23411|3156|5468|1938|6794|1994|948|2997|8660|208|51094|9370	http://www.genome.jp/kegg-bin/show_pathway?hsa04152/hsa:3667%09red/hsa:10000%09red/hsa:3952%09red/hsa:1375%09red/hsa:3480%09red/hsa:1994%09red/hsa:6720%09red/hsa:2997%09red/hsa:8660%09red/hsa:3479%09red/hsa:948%09red/hsa:1938%09red/hsa:9370%09red/hsa:5170%09red/hsa:79602%09red/hsa:148%09red/hsa:1080%09red/hsa:890%09red/hsa:5294%09red/hsa:208%09red/hsa:207%09red/hsa:51094%09red/hsa:3156%09red/hsa:…
Autoimmune thyroid disease	KEGG PATHWAY	hsa05320	16	54	0.0963192	0.263714	959|958|3567|3586|3565|3117|3123|3106|940|3558|3135|356|355|1493|7173|3002	http://www.genome.jp/kegg-bin/show_pathway?hsa05320/hsa:3586%09red/hsa:3558%09red/hsa:3565%09red/hsa:959%09red/hsa:958%09red/hsa:7173%09red/hsa:355%09red/hsa:3567%09red/hsa:3117%09red/hsa:356%09red/hsa:3106%09red/hsa:940%09red/hsa:3123%09red/hsa:1493%09red/hsa:3135%09red/hsa:3002%09red
Central carbon metabolism in cancer	KEGG PATHWAY	hsa05230	19	67	0.0983958	0.266699	5728|5163|10000|5594|207|3091|7157|208|5294|6513|2645|5979|1956|23410|2475|4609|2263|2260|2064	http://www.genome.jp/kegg-bin/show_pathway?hsa05230/hsa:5594%09red/hsa:10000%09red/hsa:6513%09red/hsa:2645%09red/hsa:5294%09red/hsa:7157%09red/hsa:23410%09red/hsa:5728%09red/hsa:2064%09red/hsa:208%09red/hsa:2260%09red/hsa:1956%09red/hsa:2263%09red/hsa:2475%09red/hsa:4609%09red/hsa:5163%09red/hsa:5979%09red/hsa:3091%09red/hsa:207%09red
Neurotrophin signaling pathway	KEGG PATHWAY	hsa04722	31	120	0.0994357	0.268795	9261|5170|10000|596|5294|3667|3654|627|2309|4803|5580|356|7157|1399|4217|207|581|208|2932|998|11213|10019|387|4790|4792|6272|5594|5599|6464|7189|5970	http://www.genome.jp/kegg-bin/show_pathway?hsa04722/hsa:3667%09red/hsa:11213%09red/hsa:5580%09red/hsa:10000%09red/hsa:596%09red/hsa:4803%09red/hsa:4792%09red/hsa:356%09red/hsa:627%09red/hsa:1399%09red/hsa:6272%09red/hsa:7189%09red/hsa:6464%09red/hsa:387%09red/hsa:3654%09red/hsa:9261%09red/hsa:5594%09red/hsa:5294%09red/hsa:998%09red/hsa:10019%09red/hsa:581%09red/hsa:5599%09red/hsa:4790%09red/hsa:2…
Sphingolipid signaling pathway	KEGG PATHWAY	hsa04071	31	120	0.0994357	0.268795	5170|10000|4363|596|5294|166929|134|7132|7124|5728|207|5581|7157|637|624|4846|4217|140|581|208|56848|387|6093|4790|5594|8877|5578|5599|259230|5970|7186	http://www.genome.jp/kegg-bin/show_pathway?hsa04071/hsa:5581%09red/hsa:10000%09red/hsa:166929%09red/hsa:596%09red/hsa:624%09red/hsa:5578%09red/hsa:7124%09red/hsa:259230%09red/hsa:5728%09red/hsa:6093%09red/hsa:8877%09red/hsa:4363%09red/hsa:7186%09red/hsa:387%09red/hsa:637%09red/hsa:5594%09red/hsa:56848%09red/hsa:140%09red/hsa:5294%09red/hsa:581%09red/hsa:5599%09red/hsa:4790%09red/hsa:208%09red/hsa…
Transcriptional misregulation in cancer	KEGG PATHWAY	hsa05202	43	179	0.126192	0.321605	597|598|5747|6667|7850|3002|4314|958|8864|4086|7157|2209|7490|3576|3479|5966|894|2308|4318|3480|2321|4193|5327|3728|4609|5468|3486|4790|7048|5328|4353|1991|1027|1026|861|3569|1649|4208|472|929|7404|5970|7185	http://www.genome.jp/kegg-bin/show_pathway?hsa05202/hsa:3569%09red/hsa:5327%09red/hsa:3728%09red/hsa:598%09red/hsa:597%09red/hsa:3480%09red/hsa:5328%09red/hsa:3486%09red/hsa:4314%09red/hsa:5966%09red/hsa:1649%09red/hsa:6667%09red/hsa:929%09red/hsa:861%09red/hsa:3479%09red/hsa:5747%09red/hsa:7490%09red/hsa:3002%09red/hsa:4086%09red/hsa:7850%09red/hsa:7185%09red/hsa:894%09red/hsa:1991%09red/hsa:220…
Jak-STAT signaling pathway	KEGG PATHWAY	hsa04630	38	156	0.127288	0.323505	3593|3717|10000|598|5294|5292|867|3558|51561|3456|207|2056|3458|3570|3572|2688|3952|894|3586|1270|3589|5008|3976|4609|9021|5777|6778|3567|3565|6774|6775|6776|3569|6772|208|7066|1387|2690	http://www.genome.jp/kegg-bin/show_pathway?hsa04630/hsa:3569%09red/hsa:7066%09red/hsa:10000%09red/hsa:3952%09red/hsa:5008%09red/hsa:3565%09red/hsa:3567%09red/hsa:1270%09red/hsa:3717%09red/hsa:51561%09red/hsa:3458%09red/hsa:3593%09red/hsa:3456%09red/hsa:598%09red/hsa:867%09red/hsa:3572%09red/hsa:894%09red/hsa:3558%09red/hsa:5292%09red/hsa:3570%09red/hsa:5294%09red/hsa:208%09red/hsa:3976%09red/hsa:…
Renal cell carcinoma	KEGG PATHWAY	hsa05211	18	66	0.131508	0.332503	3082|10000|5594|207|208|5294|6513|5155|998|1399|3091|5058|7422|7043|7042|54583|1387|7040	http://www.genome.jp/kegg-bin/show_pathway?hsa05211/hsa:5155%09red/hsa:5594%09red/hsa:10000%09red/hsa:1399%09red/hsa:1387%09red/hsa:7040%09red/hsa:5294%09red/hsa:3091%09red/hsa:5058%09red/hsa:208%09red/hsa:7043%09red/hsa:7042%09red/hsa:7422%09red/hsa:54583%09red/hsa:998%09red/hsa:207%09red/hsa:3082%09red/hsa:6513%09red
Salmonella infection	KEGG PATHWAY	hsa05132	22	86	0.154804	0.373272	2920|3929|4615|3553|3552|834|3458|3576|7099|4843|3606|2919|998|7100|6093|4790|5594|5599|3569|929|2353|5970	http://www.genome.jp/kegg-bin/show_pathway?hsa05132/hsa:3569%09red/hsa:3606%09red/hsa:3552%09red/hsa:929%09red/hsa:7100%09red/hsa:3458%09red/hsa:2920%09red/hsa:7099%09red/hsa:4615%09red/hsa:2353%09red/hsa:3553%09red/hsa:5594%09red/hsa:6093%09red/hsa:998%09red/hsa:3576%09red/hsa:5599%09red/hsa:2919%09red/hsa:4790%09red/hsa:3929%09red/hsa:834%09red/hsa:4843%09red/hsa:5970%09red
mTOR signaling pathway	KEGG PATHWAY	hsa04150	16	60	0.165913	0.392454	5728|5170|10000|6794|207|5578|208|5294|3479|6009|3091|7422|2475|3667|7124|5594	http://www.genome.jp/kegg-bin/show_pathway?hsa04150/hsa:3667%09red/hsa:6794%09red/hsa:5594%09red/hsa:10000%09red/hsa:5578%09red/hsa:7124%09red/hsa:3479%09red/hsa:5294%09red/hsa:5170%09red/hsa:5728%09red/hsa:208%09red/hsa:7422%09red/hsa:2475%09red/hsa:6009%09red/hsa:207%09red/hsa:3091%09red
Non-small cell lung cancer	KEGG PATHWAY	hsa05223	15	56	0.172039	0.403634	2309|5170|10000|5594|207|5578|7157|208|5294|1029|1950|1956|1019|2064|842	http://www.genome.jp/kegg-bin/show_pathway?hsa05223/hsa:5578%09red/hsa:5594%09red/hsa:10000%09red/hsa:5294%09red/hsa:7157%09red/hsa:5170%09red/hsa:2064%09red/hsa:1019%09red/hsa:1029%09red/hsa:842%09red/hsa:208%09red/hsa:207%09red/hsa:1950%09red/hsa:2309%09red/hsa:1956%09red
Vascular smooth muscle contraction	KEGG PATHWAY	hsa04270	29	121	0.183663	0.426767	3710|387|136|1909|4638|5583|5580|5581|2982|185|775|3778|8398|8399|10266|10267|10268|4881|4882|148|5322|10203|5320|5321|6093|59|5594|5578|1579	http://www.genome.jp/kegg-bin/show_pathway?hsa04270/hsa:5320%09red/hsa:5321%09red/hsa:5322%09red/hsa:2982%09red/hsa:8398%09red/hsa:8399%09red/hsa:148%09red/hsa:5581%09red/hsa:5578%09red/hsa:5583%09red/hsa:3778%09red/hsa:10203%09red/hsa:387%09red/hsa:5594%09red/hsa:10266%09red/hsa:10267%09red/hsa:775%09red/hsa:4638%09red/hsa:6093%09red/hsa:10268%09red/hsa:3710%09red/hsa:1579%09red/hsa:185%09red/hs…
Acute myeloid leukemia	KEGG PATHWAY	hsa05221	15	57	0.186499	0.430604	2475|10000|5594|207|861|208|6776|5292|6774|3728|5467|4609|5970|4790|5294	http://www.genome.jp/kegg-bin/show_pathway?hsa05221/hsa:6776%09red/hsa:6774%09red/hsa:5594%09red/hsa:10000%09red/hsa:3728%09red/hsa:861%09red/hsa:5294%09red/hsa:4790%09red/hsa:208%09red/hsa:5467%09red/hsa:5970%09red/hsa:2475%09red/hsa:4609%09red/hsa:207%09red/hsa:5292%09red
Hepatitis C	KEGG PATHWAY	hsa05160	31	133	0.21009	0.454551	10062|3949|5170|10000|5294|7132|3456|7157|4790|3576|7098|8737|207|208|2932|23586|1956|5465|1950|7124|9021|6774|4792|1026|5594|949|5599|6772|7189|5970|7186	http://www.genome.jp/kegg-bin/show_pathway?hsa05160/hsa:10062%09red/hsa:10000%09red/hsa:23586%09red/hsa:7124%09red/hsa:3456%09red/hsa:949%09red/hsa:7189%09red/hsa:1956%09red/hsa:7186%09red/hsa:5170%09red/hsa:5594%09red/hsa:4792%09red/hsa:3949%09red/hsa:5294%09red/hsa:3576%09red/hsa:5599%09red/hsa:4790%09red/hsa:208%09red/hsa:5970%09red/hsa:207%09red/hsa:1950%09red/hsa:1026%09red/hsa:6774%09red/hs…
Epithelial cell signaling in Helicobacter pylori infection	KEGG PATHWAY	hsa05120	17	68	0.214735	0.461479	4790|3579|6352|5599|2919|3577|3576|998|10392|1956|6868|836|5058|6714|5970|50848|4792	http://www.genome.jp/kegg-bin/show_pathway?hsa05120/hsa:6868%09red/hsa:4792%09red/hsa:998%09red/hsa:3577%09red/hsa:3576%09red/hsa:5599%09red/hsa:4790%09red/hsa:836%09red/hsa:5058%09red/hsa:2919%09red/hsa:10392%09red/hsa:5970%09red/hsa:6352%09red/hsa:6714%09red/hsa:3579%09red/hsa:50848%09red/hsa:1956%09red
Asthma	KEGG PATHWAY	hsa05310	9	32	0.215302	0.462587	6356|958|959|3567|3586|3565|3117|3123|7124	http://www.genome.jp/kegg-bin/show_pathway?hsa05310/hsa:3586%09red/hsa:7124%09red/hsa:3565%09red/hsa:959%09red/hsa:3567%09red/hsa:958%09red/hsa:6356%09red/hsa:3117%09red/hsa:3123%09red
Epstein-Barr virus infection	KEGG PATHWAY	hsa05169	45	202	0.229516	0.487459	10000|596|5294|207|3654|1387|10454|3306|3303|9759|958|3383|7157|3123|3106|1017|8737|10014|4790|890|3586|208|2932|4193|3135|23586|6774|7128|4609|5599|3315|4791|4792|3316|1027|1026|960|3117|6502|3458|7188|7189|5970|7185|7186	http://www.genome.jp/kegg-bin/show_pathway?hsa05169/hsa:10000%09red/hsa:3383%09red/hsa:596%09red/hsa:23586%09red/hsa:958%09red/hsa:1017%09red/hsa:7128%09red/hsa:3316%09red/hsa:3315%09red/hsa:960%09red/hsa:6502%09red/hsa:7188%09red/hsa:7189%09red/hsa:3106%09red/hsa:3123%09red/hsa:7186%09red/hsa:3654%09red/hsa:7185%09red/hsa:10014%09red/hsa:890%09red/hsa:4792%09red/hsa:5294%09red/hsa:5599%09red/hsa…
Hypertrophic cardiomyopathy (HCM)	KEGG PATHWAY	hsa05410	20	83	0.230382	0.487459	775|7273|3569|6262|1636|6546|3690|488|59284|3479|7139|4000|7137|7043|7042|3673|70|7124|3674|7040	http://www.genome.jp/kegg-bin/show_pathway?hsa05410/hsa:3674%09red/hsa:70%09red/hsa:4000%09red/hsa:775%09red/hsa:3673%09red/hsa:7137%09red/hsa:3479%09red/hsa:7139%09red/hsa:1636%09red/hsa:7273%09red/hsa:7124%09red/hsa:6262%09red/hsa:7043%09red/hsa:7042%09red/hsa:3690%09red/hsa:6546%09red/hsa:59284%09red/hsa:488%09red/hsa:3569%09red/hsa:7040%09red
Rap1 signaling pathway	KEGG PATHWAY	hsa04015	46	211	0.266963	0.526111	1268|10000|5294|5155|7057|136|2249|3674|2321|4803|1969|3690|3791|3479|1944|8823|9564|80310|1399|208|2263|2246|2247|284|2264|7422|5028|207|3480|998|889|1956|1950|387|22808|6714|2260|3689|5594|5578|7424|7423|7408|3082|2149|9002	http://www.genome.jp/kegg-bin/show_pathway?hsa04015/hsa:5028%09red/hsa:10000%09red/hsa:2321%09red/hsa:7422%09red/hsa:4803%09red/hsa:9564%09red/hsa:2249%09red/hsa:889%09red/hsa:9002%09red/hsa:3082%09red/hsa:2149%09red/hsa:5578%09red/hsa:1399%09red/hsa:3479%09red/hsa:136%09red/hsa:3791%09red/hsa:1950%09red/hsa:1956%09red/hsa:3690%09red/hsa:284%09red/hsa:1944%09red/hsa:3480%09red/hsa:387%09red/hsa:3…
Adherens junction	KEGG PATHWAY	hsa04520	17	73	0.292907	0.562598	52|7046|5594|4087|4088|3480|998|7048|5819|1956|387|5770|2260|1387|2064|6714|5777	http://www.genome.jp/kegg-bin/show_pathway?hsa04520/hsa:5594%09red/hsa:52%09red/hsa:1387%09red/hsa:3480%09red/hsa:5819%09red/hsa:5777%09red/hsa:7046%09red/hsa:2064%09red/hsa:2260%09red/hsa:1956%09red/hsa:4088%09red/hsa:5770%09red/hsa:6714%09red/hsa:4087%09red/hsa:998%09red/hsa:387%09red/hsa:7048%09red
Viral carcinogenesis	KEGG PATHWAY	hsa05203	44	206	0.313571	0.587815	890|9261|578|9734|5294|6722|1387|9759|836|7157|4790|3106|718|3572|1019|1030|1017|5966|1234|1237|894|581|2934|4193|998|3135|387|6714|1959|4791|4792|10014|1027|1026|5594|841|6774|6502|6776|1029|7188|5970|7185|7186	http://www.genome.jp/kegg-bin/show_pathway?hsa05203/hsa:1237%09red/hsa:1234%09red/hsa:1027%09red/hsa:578%09red/hsa:6714%09red/hsa:1019%09red/hsa:5966%09red/hsa:1029%09red/hsa:6722%09red/hsa:6774%09red/hsa:1017%09red/hsa:1030%09red/hsa:6502%09red/hsa:7188%09red/hsa:3106%09red/hsa:1959%09red/hsa:7186%09red/hsa:387%09red/hsa:7185%09red/hsa:9261%09red/hsa:10014%09red/hsa:894%09red/hsa:5594%09red/hsa:…
Viral myocarditis	KEGG PATHWAY	hsa05416	14	60	0.315668	0.591497	959|958|3689|857|836|842|841|637|3117|3123|3106|940|3135|3383	http://www.genome.jp/kegg-bin/show_pathway?hsa05416/hsa:3689%09red/hsa:637%09red/hsa:836%09red/hsa:940%09red/hsa:3383%09red/hsa:959%09red/hsa:958%09red/hsa:841%09red/hsa:857%09red/hsa:3117%09red/hsa:842%09red/hsa:3106%09red/hsa:3123%09red/hsa:3135%09red
Inflammatory mediator regulation of TRP channels	KEGG PATHWAY	hsa04750	22	99	0.323116	0.604442	3710|624|5294|5321|4803|3554|3553|5583|5580|5581|3479|5029|8398|3356|5732|6714|9311|7442|5578|5599|1573|239	http://www.genome.jp/kegg-bin/show_pathway?hsa04750/hsa:9311%09red/hsa:5029%09red/hsa:5580%09red/hsa:5321%09red/hsa:5583%09red/hsa:239%09red/hsa:4803%09red/hsa:8398%09red/hsa:624%09red/hsa:5581%09red/hsa:5578%09red/hsa:3479%09red/hsa:3356%09red/hsa:3553%09red/hsa:3554%09red/hsa:3710%09red/hsa:5294%09red/hsa:5599%09red/hsa:1573%09red/hsa:6714%09red/hsa:7442%09red/hsa:5732%09red
RIG-I-like receptor signaling pathway	KEGG PATHWAY	hsa04622	16	70	0.323303	0.604665	3593|3456|841|23586|5599|3576|3627|8772|7189|7186|8737|843|7124|5970|4790|4792	http://www.genome.jp/kegg-bin/show_pathway?hsa04622/hsa:8772%09red/hsa:3593%09red/hsa:7124%09red/hsa:4792%09red/hsa:3456%09red/hsa:3627%09red/hsa:3576%09red/hsa:5599%09red/hsa:4790%09red/hsa:7189%09red/hsa:841%09red/hsa:5970%09red/hsa:843%09red/hsa:23586%09red/hsa:8737%09red/hsa:7186%09red
Ovarian steroidogenesis	KEGG PATHWAY	hsa04913	12	51	0.326157	0.607592	3949|1588|1543|949|3480|6770|3479|1586|5743|240|5321|1573	http://www.genome.jp/kegg-bin/show_pathway?hsa04913/hsa:3480%09red/hsa:5321%09red/hsa:3949%09red/hsa:5743%09red/hsa:3479%09red/hsa:949%09red/hsa:1588%09red/hsa:6770%09red/hsa:1573%09red/hsa:240%09red/hsa:1586%09red/hsa:1543%09red
Ras signaling pathway	KEGG PATHWAY	hsa04014	48	228	0.335661	0.619619	10000|598|5294|387|5155|5058|2249|2784|2321|4803|1969|3791|3479|1944|8823|80310|208|2263|2246|2247|284|5966|5921|3082|8398|8399|207|3480|998|2264|8315|1956|5322|1950|5320|5321|22808|4790|2260|5594|5578|5599|6464|356|7424|7423|7422|5970	http://www.genome.jp/kegg-bin/show_pathway?hsa04014/hsa:5320%09red/hsa:5321%09red/hsa:10000%09red/hsa:598%09red/hsa:2321%09red/hsa:3480%09red/hsa:4803%09red/hsa:8398%09red/hsa:8399%09red/hsa:5966%09red/hsa:356%09red/hsa:8315%09red/hsa:3082%09red/hsa:2249%09red/hsa:5578%09red/hsa:5322%09red/hsa:5921%09red/hsa:3479%09red/hsa:5058%09red/hsa:3791%09red/hsa:1950%09red/hsa:1956%09red/hsa:284%09red/hsa:…
Fc gamma R-mediated phagocytosis	KEGG PATHWAY	hsa04666	20	91	0.349831	0.632352	2212|10000|5594|8877|5578|208|56848|5581|5580|998|1399|2209|5058|7408|8613|5321|207|8398|2934|5294	http://www.genome.jp/kegg-bin/show_pathway?hsa04666/hsa:2934%09red/hsa:5578%09red/hsa:5594%09red/hsa:5580%09red/hsa:5321%09red/hsa:10000%09red/hsa:56848%09red/hsa:207%09red/hsa:998%09red/hsa:5294%09red/hsa:8398%09red/hsa:1399%09red/hsa:5058%09red/hsa:2212%09red/hsa:8877%09red/hsa:7408%09red/hsa:208%09red/hsa:2209%09red/hsa:8613%09red/hsa:5581%09red
Calcium signaling pathway	KEGG PATHWAY	hsa04020	38	180	0.352803	0.63557	1129|153|155|154|624|136|1909|4638|490|3710|6262|6263|1812|84876|7416|185|4846|4842|4843|775|1139|56848|5025|5024|148|6915|3356|5027|5733|488|487|6546|8877|5578|10800|1956|2064|2149	http://www.genome.jp/kegg-bin/show_pathway?hsa04020/hsa:155%09red/hsa:154%09red/hsa:5027%09red/hsa:5025%09red/hsa:5024%09red/hsa:487%09red/hsa:1139%09red/hsa:7416%09red/hsa:6915%09red/hsa:488%09red/hsa:10800%09red/hsa:2149%09red/hsa:5578%09red/hsa:624%09red/hsa:2064%09red/hsa:8877%09red/hsa:1956%09red/hsa:6546%09red/hsa:3356%09red/hsa:1812%09red/hsa:148%09red/hsa:775%09red/hsa:4638%09red/hsa:5684…
cAMP signaling pathway	KEGG PATHWAY	hsa04024	42	200	0.354233	0.637101	2353|1129|153|2737|10000|154|1080|5294|488|5058|134|627|490|7137|6262|1812|84876|51738|5732|208|775|207|4881|5144|5465|5733|387|6093|4790|4792|1387|5594|5599|5348|2890|6548|1909|4772|5970|2693|4852|2149	http://www.genome.jp/kegg-bin/show_pathway?hsa04024/hsa:5144%09red/hsa:10000%09red/hsa:154%09red/hsa:153%09red/hsa:51738%09red/hsa:84876%09red/hsa:488%09red/hsa:627%09red/hsa:2149%09red/hsa:5348%09red/hsa:4772%09red/hsa:5058%09red/hsa:6548%09red/hsa:2353%09red/hsa:387%09red/hsa:4852%09red/hsa:1812%09red/hsa:5594%09red/hsa:1080%09red/hsa:775%09red/hsa:6093%09red/hsa:4792%09red/hsa:5294%09red/hsa:5…
Bile secretion	KEGG PATHWAY	hsa04976	16	72	0.358859	0.644636	3949|2052|6513|1080|949|5243|6548|366|8714|3156|9971|358|64241|1581|10599|361	http://www.genome.jp/kegg-bin/show_pathway?hsa04976/hsa:3156%09red/hsa:1080%09red/hsa:6513%09red/hsa:64241%09red/hsa:3949%09red/hsa:5243%09red/hsa:949%09red/hsa:9971%09red/hsa:2052%09red/hsa:366%09red/hsa:361%09red/hsa:8714%09red/hsa:6548%09red/hsa:358%09red/hsa:10599%09red/hsa:1581%09red
Vitamin digestion and absorption	KEGG PATHWAY	hsa04977	6	24	0.362683	0.651159	338|4363|949|335|337|6948	http://www.genome.jp/kegg-bin/show_pathway?hsa04977/hsa:6948%09red/hsa:949%09red/hsa:338%09red/hsa:4363%09red/hsa:337%09red/hsa:335%09red
Aldosterone-regulated sodium reabsorption	KEGG PATHWAY	hsa04960	9	39	0.380496	0.676177	6340|3667|5170|4306|5578|5294|3479|6446|5594	http://www.genome.jp/kegg-bin/show_pathway?hsa04960/hsa:3667%09red/hsa:5578%09red/hsa:5594%09red/hsa:4306%09red/hsa:5294%09red/hsa:3479%09red/hsa:6340%09red/hsa:5170%09red/hsa:6446%09red
ABC transporters	KEGG PATHWAY	hsa02010	10	44	0.384011	0.678203	10060|4363|1080|19|5243|9619|10057|8714|368|64241	http://www.genome.jp/kegg-bin/show_pathway?hsa02010/hsa:10060%09red/hsa:19%09red/hsa:1080%09red/hsa:9619%09red/hsa:64241%09red/hsa:5243%09red/hsa:10057%09red/hsa:8714%09red/hsa:4363%09red/hsa:368%09red
alpha-Linolenic acid metabolism	KEGG PATHWAY	hsa00592	6	25	0.393975	0.686905	8398|8399|5322|9415|5320|5321	http://www.genome.jp/kegg-bin/show_pathway?hsa00592/hsa:5320%09red/hsa:5321%09red/hsa:5322%09red/hsa:8398%09red/hsa:8399%09red/hsa:9415%09red
Ether lipid metabolism	KEGG PATHWAY	hsa00565	10	45	0.407496	0.704579	8398|8613|5321|23646|5322|7941|5320|5048|5050|8399	http://www.genome.jp/kegg-bin/show_pathway?hsa00565/hsa:5320%09red/hsa:5321%09red/hsa:5322%09red/hsa:23646%09red/hsa:8398%09red/hsa:8399%09red/hsa:5048%09red/hsa:5050%09red/hsa:8613%09red/hsa:7941%09red
Chemical carcinogenesis	KEGG PATHWAY	hsa05204	17	80	0.413646	0.71164	2938|1544|2052|1543|1557|1559|2950|54658|6817|5743|126|1558|1139|1571|2944|3290|2952	http://www.genome.jp/kegg-bin/show_pathway?hsa05204/hsa:2944%09red/hsa:1139%09red/hsa:5743%09red/hsa:54658%09red/hsa:2952%09red/hsa:2950%09red/hsa:2052%09red/hsa:6817%09red/hsa:1571%09red/hsa:1559%09red/hsa:1558%09red/hsa:1557%09red/hsa:2938%09red/hsa:3290%09red/hsa:126%09red/hsa:1544%09red/hsa:1543%09red
Dilated cardiomyopathy	KEGG PATHWAY	hsa05414	19	90	0.414057	0.711936	775|7273|153|6262|6546|3690|488|59284|3479|7139|4000|7137|7043|7042|3673|70|7124|3674|7040	http://www.genome.jp/kegg-bin/show_pathway?hsa05414/hsa:3674%09red/hsa:70%09red/hsa:4000%09red/hsa:775%09red/hsa:3673%09red/hsa:7137%09red/hsa:153%09red/hsa:3479%09red/hsa:7139%09red/hsa:7273%09red/hsa:7124%09red/hsa:6262%09red/hsa:7043%09red/hsa:7042%09red/hsa:3690%09red/hsa:6546%09red/hsa:59284%09red/hsa:488%09red/hsa:7040%09red
Riboflavin metabolism	KEGG PATHWAY	hsa00740	3	12	0.452311	0.759764	5167|80308|52	http://www.genome.jp/kegg-bin/show_pathway?hsa00740/hsa:80308%09red/hsa:52%09red/hsa:5167%09red
Shigellosis	KEGG PATHWAY	hsa05131	13	63	0.472548	0.785043	960|5594|5599|3576|998|10392|64127|1399|6093|5970|4790|6714|4792	http://www.genome.jp/kegg-bin/show_pathway?hsa05131/hsa:5594%09red/hsa:1399%09red/hsa:64127%09red/hsa:998%09red/hsa:4792%09red/hsa:5599%09red/hsa:960%09red/hsa:3576%09red/hsa:4790%09red/hsa:6093%09red/hsa:10392%09red/hsa:5970%09red/hsa:6714%09red
Phagosome	KEGG PATHWAY	hsa04145	31	155	0.477327	0.789782	3920|3673|7097|7058|1536|3690|3123|3106|718|7057|7099|1520|4842|4153|715|3135|6441|4353|2212|3689|948|949|3117|27035|7060|929|1535|4481|2209|1514|4973	http://www.genome.jp/kegg-bin/show_pathway?hsa04145/hsa:1535%09red/hsa:27035%09red/hsa:929%09red/hsa:1520%09red/hsa:7097%09red/hsa:7099%09red/hsa:948%09red/hsa:949%09red/hsa:2212%09red/hsa:3690%09red/hsa:3106%09red/hsa:6441%09red/hsa:3123%09red/hsa:7058%09red/hsa:3673%09red/hsa:4973%09red/hsa:3920%09red/hsa:718%09red/hsa:715%09red/hsa:1536%09red/hsa:3689%09red/hsa:4153%09red/hsa:1514%09red/hsa:70…
Antigen processing and presentation	KEGG PATHWAY	hsa04612	16	79	0.486274	0.803694	4261|972|3117|3123|3106|3320|3306|1520|3308|3309|3135|920|7124|3458|3303|1514	http://www.genome.jp/kegg-bin/show_pathway?hsa04612/hsa:3320%09red/hsa:972%09red/hsa:3458%09red/hsa:3309%09red/hsa:1520%09red/hsa:1514%09red/hsa:7124%09red/hsa:3306%09red/hsa:3303%09red/hsa:920%09red/hsa:3117%09red/hsa:3106%09red/hsa:3308%09red/hsa:3123%09red/hsa:3135%09red/hsa:4261%09red
Choline metabolism in cancer	KEGG PATHWAY	hsa05231	20	100	0.495319	0.815332	2475|5170|10000|5594|207|5578|5599|208|5294|5155|6667|6009|3091|1956|80310|8613|5321|6581|2353|1950	http://www.genome.jp/kegg-bin/show_pathway?hsa05231/hsa:5578%09red/hsa:5155%09red/hsa:5594%09red/hsa:2353%09red/hsa:5321%09red/hsa:10000%09red/hsa:207%09red/hsa:6581%09red/hsa:5294%09red/hsa:5599%09red/hsa:3091%09red/hsa:80310%09red/hsa:5170%09red/hsa:1956%09red/hsa:2475%09red/hsa:6009%09red/hsa:208%09red/hsa:6667%09red/hsa:8613%09red/hsa:1950%09red
Estrogen signaling pathway	KEGG PATHWAY	hsa04915	20	100	0.495319	0.815332	4846|4313|10000|5594|5580|4318|208|5294|207|6464|6667|3320|1956|3306|2353|6714|2100|2099|3303|3710	http://www.genome.jp/kegg-bin/show_pathway?hsa04915/hsa:3320%09red/hsa:5594%09red/hsa:5580%09red/hsa:2100%09red/hsa:10000%09red/hsa:4313%09red/hsa:3306%09red/hsa:3710%09red/hsa:5294%09red/hsa:4318%09red/hsa:2099%09red/hsa:3303%09red/hsa:208%09red/hsa:2353%09red/hsa:1956%09red/hsa:6714%09red/hsa:6464%09red/hsa:6667%09red/hsa:207%09red/hsa:4846%09red
Fc epsilon RI signaling pathway	KEGG PATHWAY	hsa04664	14	70	0.509742	0.828509	5170|10000|3567|3565|5578|5599|208|5294|5581|5580|5321|207|7124|5594	http://www.genome.jp/kegg-bin/show_pathway?hsa04664/hsa:5578%09red/hsa:5594%09red/hsa:5580%09red/hsa:5321%09red/hsa:10000%09red/hsa:7124%09red/hsa:5294%09red/hsa:3565%09red/hsa:5599%09red/hsa:3567%09red/hsa:208%09red/hsa:207%09red/hsa:5170%09red/hsa:5581%09red
Basal cell carcinoma	KEGG PATHWAY	hsa05217	11	55	0.51963	0.828509	7471|2737|324|7157|2932|7481|650|8313|652|7474|2535	http://www.genome.jp/kegg-bin/show_pathway?hsa05217/hsa:650%09red/hsa:652%09red/hsa:2932%09red/hsa:7471%09red/hsa:7474%09red/hsa:7157%09red/hsa:2535%09red/hsa:2737%09red/hsa:7481%09red/hsa:324%09red/hsa:8313%09red
Hippo signaling pathway	KEGG PATHWAY	hsa04390	30	154	0.531011	0.828509	10413|4086|4087|4088|4609|5054|8313|657|652|650|7471|2246|329|7474|659|4092|894|324|2932|1490|7046|7481|7040|7043|7042|7048|3689|6657|374|2535	http://www.genome.jp/kegg-bin/show_pathway?hsa04390/hsa:10413%09red/hsa:652%09red/hsa:374%09red/hsa:8313%09red/hsa:7474%09red/hsa:7471%09red/hsa:4088%09red/hsa:4086%09red/hsa:4087%09red/hsa:5054%09red/hsa:650%09red/hsa:894%09red/hsa:657%09red/hsa:659%09red/hsa:2535%09red/hsa:329%09red/hsa:6657%09red/hsa:324%09red/hsa:3689%09red/hsa:2932%09red/hsa:2246%09red/hsa:7046%09red/hsa:4092%09red/hsa:7043%…
Steroid hormone biosynthesis	KEGG PATHWAY	hsa00140	11	57	0.562184	0.857689	1588|1544|1312|1581|1586|54658|1584|1585|1571|3290|1543	http://www.genome.jp/kegg-bin/show_pathway?hsa00140/hsa:54658%09red/hsa:1312%09red/hsa:1588%09red/hsa:1571%09red/hsa:1544%09red/hsa:1581%09red/hsa:3290%09red/hsa:1584%09red/hsa:1585%09red/hsa:1586%09red/hsa:1543%09red
One carbon pool by folate	KEGG PATHWAY	hsa00670	4	20	0.565744	0.860973	7298|4548|4524|25902	http://www.genome.jp/kegg-bin/show_pathway?hsa00670/hsa:25902%09red/hsa:4524%09red/hsa:7298%09red/hsa:4548%09red
Drug metabolism - cytochrome P450	KEGG PATHWAY	hsa00982	13	68	0.571348	0.865398	1544|4128|2938|1557|1559|1558|54658|126|1571|2944|2950|1565|2952	http://www.genome.jp/kegg-bin/show_pathway?hsa00982/hsa:1565%09red/hsa:2944%09red/hsa:2938%09red/hsa:54658%09red/hsa:2952%09red/hsa:2950%09red/hsa:1544%09red/hsa:1571%09red/hsa:1559%09red/hsa:1558%09red/hsa:1557%09red/hsa:126%09red/hsa:4128%09red
Cytosolic DNA-sensing pathway	KEGG PATHWAY	hsa04623	12	64	0.596384	0.870889	3553|3606|834|6352|3569|3627|23586|8737|3456|5970|4790|4792	http://www.genome.jp/kegg-bin/show_pathway?hsa04623/hsa:834%09red/hsa:3569%09red/hsa:3553%09red/hsa:3606%09red/hsa:4792%09red/hsa:3456%09red/hsa:3627%09red/hsa:4790%09red/hsa:5970%09red/hsa:6352%09red/hsa:23586%09red/hsa:8737%09red
Synthesis and degradation of ketone bodies	KEGG PATHWAY	hsa00072	2	10	0.605693	0.881126	39|38	http://www.genome.jp/kegg-bin/show_pathway?hsa00072/hsa:39%09red/hsa:38%09red
Dorso-ventral axis formation	KEGG PATHWAY	hsa04320	5	27	0.615194	0.893114	4855|1956|5594|4851|4854	http://www.genome.jp/kegg-bin/show_pathway?hsa04320/hsa:4855%09red/hsa:4854%09red/hsa:5594%09red/hsa:4851%09red/hsa:1956%09red
Cell cycle	KEGG PATHWAY	hsa04110	23	124	0.620076	0.897742	5111|4087|4088|4609|4616|7157|1019|1030|1017|890|894|2932|4193|7040|7043|7042|1027|1026|6502|1029|1028|472|1387	http://www.genome.jp/kegg-bin/show_pathway?hsa04110/hsa:1019%09red/hsa:1029%09red/hsa:1017%09red/hsa:1030%09red/hsa:6502%09red/hsa:4616%09red/hsa:4088%09red/hsa:4087%09red/hsa:894%09red/hsa:890%09red/hsa:5111%09red/hsa:7040%09red/hsa:472%09red/hsa:1027%09red/hsa:1026%09red/hsa:2932%09red/hsa:1387%09red/hsa:7157%09red/hsa:1028%09red/hsa:7043%09red/hsa:7042%09red/hsa:4193%09red/hsa:4609%09red
Base excision repair	KEGG PATHWAY	hsa03410	6	33	0.628546	0.899198	5111|2237|7515|3146|142|328	http://www.genome.jp/kegg-bin/show_pathway?hsa03410/hsa:2237%09red/hsa:5111%09red/hsa:3146%09red/hsa:142%09red/hsa:328%09red/hsa:7515%09red
Serotonergic synapse	KEGG PATHWAY	hsa04726	21	114	0.629089	0.899198	775|2784|4128|836|5594|1557|5578|1559|1558|247|5742|5743|6532|240|246|5321|1573|3710|1565|3356|239	http://www.genome.jp/kegg-bin/show_pathway?hsa04726/hsa:5578%09red/hsa:836%09red/hsa:5594%09red/hsa:1565%09red/hsa:5321%09red/hsa:775%09red/hsa:5742%09red/hsa:5743%09red/hsa:1558%09red/hsa:239%09red/hsa:2784%09red/hsa:247%09red/hsa:246%09red/hsa:3356%09red/hsa:1559%09red/hsa:240%09red/hsa:1557%09red/hsa:6532%09red/hsa:1573%09red/hsa:4128%09red/hsa:3710%09red
Caffeine metabolism	KEGG PATHWAY	hsa00232	1	5	0.656297	0.915096	1544	http://www.genome.jp/kegg-bin/show_pathway?hsa00232/hsa:1544%09red
Butirosin and neomycin biosynthesis	KEGG PATHWAY	hsa00524	1	5	0.656297	0.915096	2645	http://www.genome.jp/kegg-bin/show_pathway?hsa00524/hsa:2645%09red
MicroRNAs in cancer	KEGG PATHWAY	hsa05206	55	297	0.657729	0.916949	2475|578|4363|596|6464|4609|5292|5743|3371|3162|9759|8434|8660|5728|836|5581|7157|7057|1944|4854|324|659|3667|894|1399|4318|5155|387|4193|672|1956|23411|7042|7078|6093|4790|5328|1027|1026|960|5594|5578|6774|27250|1029|5243|472|3690|10018|7422|1591|4855|1387|2064|4851	http://www.genome.jp/kegg-bin/show_pathway?hsa05206/hsa:3667%09red/hsa:5581%09red/hsa:596%09red/hsa:5328%09red/hsa:578%09red/hsa:7157%09red/hsa:6774%09red/hsa:5578%09red/hsa:7078%09red/hsa:10018%09red/hsa:1399%09red/hsa:5743%09red/hsa:1029%09red/hsa:960%09red/hsa:5728%09red/hsa:672%09red/hsa:2064%09red/hsa:7057%09red/hsa:1956%09red/hsa:3690%09red/hsa:4363%09red/hsa:1944%09red/hsa:6464%09red/hsa:4…
Tryptophan metabolism	KEGG PATHWAY	hsa00380	7	40	0.663695	0.923541	847|217|1544|38|1543|39|4128	http://www.genome.jp/kegg-bin/show_pathway?hsa00380/hsa:39%09red/hsa:38%09red/hsa:847%09red/hsa:1544%09red/hsa:1543%09red/hsa:4128%09red/hsa:217%09red
Endocytosis	KEGG PATHWAY	hsa04144	39	213	0.665483	0.925167	3949|153|155|154|4087|4088|11267|7042|7852|3306|3303|2321|857|3579|3106|156|3791|859|2263|2264|1234|4092|3480|4193|998|3135|1956|1950|7043|387|6714|7048|867|7189|5979|7046|3577|2149|7040	http://www.genome.jp/kegg-bin/show_pathway?hsa04144/hsa:1234%09red/hsa:156%09red/hsa:155%09red/hsa:154%09red/hsa:153%09red/hsa:3579%09red/hsa:2149%09red/hsa:867%09red/hsa:3791%09red/hsa:7189%09red/hsa:1956%09red/hsa:4088%09red/hsa:3106%09red/hsa:4087%09red/hsa:387%09red/hsa:7852%09red/hsa:11267%09red/hsa:3480%09red/hsa:3949%09red/hsa:3577%09red/hsa:857%09red/hsa:6714%09red/hsa:998%09red/hsa:859%0…
Thyroid cancer	KEGG PATHWAY	hsa05216	5	29	0.670633	0.929331	7157|5468|5979|5594|4609	http://www.genome.jp/kegg-bin/show_pathway?hsa05216/hsa:4609%09red/hsa:5594%09red/hsa:5468%09red/hsa:5979%09red/hsa:7157%09red
Metabolism of xenobiotics by cytochrome P450	KEGG PATHWAY	hsa00980	13	74	0.678676	0.929331	1544|2052|1543|2938|1559|2950|54658|126|1571|2944|3290|1565|2952	http://www.genome.jp/kegg-bin/show_pathway?hsa00980/hsa:2944%09red/hsa:2938%09red/hsa:54658%09red/hsa:2952%09red/hsa:2950%09red/hsa:2052%09red/hsa:1571%09red/hsa:1559%09red/hsa:1565%09red/hsa:1544%09red/hsa:3290%09red/hsa:126%09red/hsa:1543%09red
Cell adhesion molecules (CAMs)	KEGG PATHWAY	hsa04514	26	145	0.683067	0.929331	5175|6385|6382|5133|959|958|3383|3123|3106|7412|50848|1462|3689|3135|1493|6614|6402|6403|4684|6401|6404|3117|947|940|5819|920	http://www.genome.jp/kegg-bin/show_pathway?hsa04514/hsa:3383%09red/hsa:4684%09red/hsa:920%09red/hsa:958%09red/hsa:1462%09red/hsa:7412%09red/hsa:6382%09red/hsa:947%09red/hsa:940%09red/hsa:6385%09red/hsa:6404%09red/hsa:6401%09red/hsa:6402%09red/hsa:6403%09red/hsa:5175%09red/hsa:3123%09red/hsa:5133%09red/hsa:3106%09red/hsa:6614%09red/hsa:50848%09red/hsa:3689%09red/hsa:959%09red/hsa:5819%09red/hsa:31…
Leukocyte transendothelial migration	KEGG PATHWAY	hsa04670	21	118	0.683658	0.929331	7852|29895|4313|3383|5175|5578|4318|5294|5747|27035|1535|998|3689|7412|1536|6387|9564|7408|387|6093|50848	http://www.genome.jp/kegg-bin/show_pathway?hsa04670/hsa:3689%09red/hsa:5578%09red/hsa:4318%09red/hsa:7852%09red/hsa:6387%09red/hsa:3383%09red/hsa:6093%09red/hsa:4313%09red/hsa:998%09red/hsa:5294%09red/hsa:5747%09red/hsa:9564%09red/hsa:29895%09red/hsa:27035%09red/hsa:7412%09red/hsa:7408%09red/hsa:5175%09red/hsa:1535%09red/hsa:387%09red/hsa:50848%09red/hsa:1536%09red
Phenylalanine metabolism	KEGG PATHWAY	hsa00360	3	18	0.689116	0.935462	4282|9588|4128	http://www.genome.jp/kegg-bin/show_pathway?hsa00360/hsa:9588%09red/hsa:4128%09red/hsa:4282%09red
Primary immunodeficiency	KEGG PATHWAY	hsa05340	6	36	0.701633	0.949761	959|958|4261|84876|920|100	http://www.genome.jp/kegg-bin/show_pathway?hsa05340/hsa:959%09red/hsa:958%09red/hsa:100%09red/hsa:920%09red/hsa:84876%09red/hsa:4261%09red
Bacterial invasion of epithelial cells	KEGG PATHWAY	hsa05100	13	76	0.710762	0.957234	3611|857|2335|5294|5747|6464|859|867|998|9564|1399|387|6714	http://www.genome.jp/kegg-bin/show_pathway?hsa05100/hsa:1399%09red/hsa:867%09red/hsa:998%09red/hsa:5294%09red/hsa:5747%09red/hsa:9564%09red/hsa:2335%09red/hsa:857%09red/hsa:6714%09red/hsa:6464%09red/hsa:859%09red/hsa:387%09red/hsa:3611%09red
Vitamin B6 metabolism	KEGG PATHWAY	hsa00750	1	6	0.712346	0.957234	57026	http://www.genome.jp/kegg-bin/show_pathway?hsa00750/hsa:57026%09red
Endocrine and other factor-regulated calcium reabsorption	KEGG PATHWAY	hsa04961	8	48	0.713084	0.957234	6546|3816|5578|2099|9365|624|7421|490	http://www.genome.jp/kegg-bin/show_pathway?hsa04961/hsa:9365%09red/hsa:5578%09red/hsa:3816%09red/hsa:2099%09red/hsa:490%09red/hsa:7421%09red/hsa:6546%09red/hsa:624%09red
Long-term depression	KEGG PATHWAY	hsa04730	10	60	0.724514	0.960262	5593|5594|3480|5578|2982|3479|2890|5321|4842|3710	http://www.genome.jp/kegg-bin/show_pathway?hsa04730/hsa:5578%09red/hsa:5594%09red/hsa:5593%09red/hsa:5321%09red/hsa:2982%09red/hsa:3480%09red/hsa:3479%09red/hsa:2890%09red/hsa:4842%09red/hsa:3710%09red
Non-homologous end-joining	KEGG PATHWAY	hsa03450	2	13	0.728383	0.964451	2237|10111	http://www.genome.jp/kegg-bin/show_pathway?hsa03450/hsa:10111%09red/hsa:2237%09red
Adrenergic signaling in cardiomyocytes	KEGG PATHWAY	hsa04261	26	149	0.728428	0.964451	153|10000|154|596|3753|70|7139|4635|59284|490|7137|6262|186|185|5294|775|207|208|148|488|6546|5594|3784|5578|6548|6331	http://www.genome.jp/kegg-bin/show_pathway?hsa04261/hsa:10000%09red/hsa:596%09red/hsa:154%09red/hsa:153%09red/hsa:148%09red/hsa:488%09red/hsa:5578%09red/hsa:4635%09red/hsa:6546%09red/hsa:6548%09red/hsa:5594%09red/hsa:3753%09red/hsa:775%09red/hsa:5294%09red/hsa:59284%09red/hsa:490%09red/hsa:208%09red/hsa:207%09red/hsa:185%09red/hsa:186%09red/hsa:7139%09red/hsa:7137%09red/hsa:6262%09red/hsa:3784%09…
B cell receptor signaling pathway	KEGG PATHWAY	hsa04662	12	72	0.7355	0.971114	10000|5594|207|208|5294|2932|4772|4792|2353|5970|4790|5777	http://www.genome.jp/kegg-bin/show_pathway?hsa04662/hsa:5594%09red/hsa:10000%09red/hsa:2932%09red/hsa:4792%09red/hsa:5294%09red/hsa:4772%09red/hsa:5777%09red/hsa:208%09red/hsa:5970%09red/hsa:4790%09red/hsa:2353%09red/hsa:207%09red
Regulation of actin cytoskeleton	KEGG PATHWAY	hsa04810	38	215	0.735513	0.971114	1129|624|5294|5155|5058|5747|3673|4638|6714|3674|3690|8823|9564|80310|1399|2263|2246|2247|2264|2249|10152|29895|324|2934|998|1956|1950|387|22808|6093|2260|2335|3689|5594|6548|2147|929|2149	http://www.genome.jp/kegg-bin/show_pathway?hsa04810/hsa:9564%09red/hsa:929%09red/hsa:624%09red/hsa:2149%09red/hsa:4638%09red/hsa:1399%09red/hsa:2249%09red/hsa:5747%09red/hsa:2147%09red/hsa:2335%09red/hsa:29895%09red/hsa:5058%09red/hsa:1950%09red/hsa:1956%09red/hsa:3690%09red/hsa:6548%09red/hsa:387%09red/hsa:10152%09red/hsa:3674%09red/hsa:3689%09red/hsa:5155%09red/hsa:5594%09red/hsa:3673%09red/hsa…
Cardiac muscle contraction	KEGG PATHWAY	hsa04260	13	78	0.740788	0.975759	775|1349|4519|6262|6546|4513|488|6548|7139|4635|70|59284|7137	http://www.genome.jp/kegg-bin/show_pathway?hsa04260/hsa:7139%09red/hsa:775%09red/hsa:7137%09red/hsa:59284%09red/hsa:1349%09red/hsa:4635%09red/hsa:488%09red/hsa:4519%09red/hsa:6262%09red/hsa:6546%09red/hsa:6548%09red/hsa:4513%09red/hsa:70%09red
Fatty acid degradation	KEGG PATHWAY	hsa00071	7	44	0.746984	0.981194	217|39|38|1579|1375|126|1376	http://www.genome.jp/kegg-bin/show_pathway?hsa00071/hsa:39%09red/hsa:1376%09red/hsa:1375%09red/hsa:1579%09red/hsa:38%09red/hsa:126%09red/hsa:217%09red
Steroid biosynthesis	KEGG PATHWAY	hsa00100	3	20	0.748553	0.981194	10682|6646|1591	http://www.genome.jp/kegg-bin/show_pathway?hsa00100/hsa:10682%09red/hsa:6646%09red/hsa:1591%09red
Salivary secretion	KEGG PATHWAY	hsa04970	15	90	0.750936	0.981194	5593|155|154|5578|2982|3778|153|148|6548|1471|362|490|3710|4842|6263	http://www.genome.jp/kegg-bin/show_pathway?hsa04970/hsa:5578%09red/hsa:3710%09red/hsa:5593%09red/hsa:2982%09red/hsa:155%09red/hsa:154%09red/hsa:153%09red/hsa:490%09red/hsa:6263%09red/hsa:3778%09red/hsa:362%09red/hsa:6548%09red/hsa:4842%09red/hsa:148%09red/hsa:1471%09red
Folate biosynthesis	KEGG PATHWAY	hsa00790	2	14	0.761391	0.984793	2643|249	http://www.genome.jp/kegg-bin/show_pathway?hsa00790/hsa:2643%09red/hsa:249%09red
Oxytocin signaling pathway	KEGG PATHWAY	hsa04921	27	159	0.774103	0.998582	3710|5294|387|4208|5743|7226|59284|4638|6093|6262|6263|2982|4846|775|4881|4882|5997|1956|4772|5321|6714|1938|1026|5594|5578|1827|2353	http://www.genome.jp/kegg-bin/show_pathway?hsa04921/hsa:5321%09red/hsa:2982%09red/hsa:4638%09red/hsa:5743%09red/hsa:1938%09red/hsa:4772%09red/hsa:1956%09red/hsa:2353%09red/hsa:4208%09red/hsa:387%09red/hsa:7226%09red/hsa:5594%09red/hsa:775%09red/hsa:5578%09red/hsa:6093%09red/hsa:3710%09red/hsa:5294%09red/hsa:59284%09red/hsa:6714%09red/hsa:1026%09red/hsa:1827%09red/hsa:4846%09red/hsa:6262%09red/hsa…
Terpenoid backbone biosynthesis	KEGG PATHWAY	hsa00900	3	21	0.774668	0.998582	39|38|3156	http://www.genome.jp/kegg-bin/show_pathway?hsa00900/hsa:39%09red/hsa:38%09red/hsa:3156%09red
Homologous recombination	KEGG PATHWAY	hsa03440	4	28	0.78931	1	7517|675|6117|10111	http://www.genome.jp/kegg-bin/show_pathway?hsa03440/hsa:6117%09red/hsa:10111%09red/hsa:7517%09red/hsa:675%09red
Natural killer cell mediated cytotoxicity	KEGG PATHWAY	hsa04650	22	134	0.801975	1	5294|8743|5058|3002|3456|3383|3106|637|3135|4772|836|7124|8795|5777|8797|3689|5594|5578|6464|356|355|3458	http://www.genome.jp/kegg-bin/show_pathway?hsa04650/hsa:3383%09red/hsa:8797%09red/hsa:8795%09red/hsa:355%09red/hsa:356%09red/hsa:5578%09red/hsa:3458%09red/hsa:7124%09red/hsa:3456%09red/hsa:4772%09red/hsa:5058%09red/hsa:3002%09red/hsa:3106%09red/hsa:8743%09red/hsa:637%09red/hsa:5594%09red/hsa:5294%09red/hsa:6464%09red/hsa:3689%09red/hsa:836%09red/hsa:5777%09red/hsa:3135%09red
Tyrosine metabolism	KEGG PATHWAY	hsa00350	5	35	0.803472	1	4282|4128|126|1312|7173	http://www.genome.jp/kegg-bin/show_pathway?hsa00350/hsa:7173%09red/hsa:1312%09red/hsa:126%09red/hsa:4128%09red/hsa:4282%09red
Insulin signaling pathway	KEGG PATHWAY	hsa04910	23	141	0.814425	1	2475|5170|10000|5294|6720|6009|2308|10891|6517|1399|3667|207|208|2932|2645|5770|9021|5594|5599|6464|867|2997|8660	http://www.genome.jp/kegg-bin/show_pathway?hsa04910/hsa:3667%09red/hsa:10000%09red/hsa:6720%09red/hsa:1399%09red/hsa:867%09red/hsa:6464%09red/hsa:5170%09red/hsa:5594%09red/hsa:2997%09red/hsa:8660%09red/hsa:2645%09red/hsa:5294%09red/hsa:5599%09red/hsa:208%09red/hsa:207%09red/hsa:2932%09red/hsa:6517%09red/hsa:10891%09red/hsa:5770%09red/hsa:2475%09red/hsa:6009%09red/hsa:9021%09red/hsa:2308%09red
Histidine metabolism	KEGG PATHWAY	hsa00340	3	23	0.820203	1	217|4128|84735	http://www.genome.jp/kegg-bin/show_pathway?hsa00340/hsa:84735%09red/hsa:4128%09red/hsa:217%09red
Pancreatic secretion	KEGG PATHWAY	hsa04972	15	96	0.82191	1	488|1080|6262|8399|3784|5578|387|6548|5322|3778|5320|1361|487|490|3710	http://www.genome.jp/kegg-bin/show_pathway?hsa04972/hsa:5578%09red/hsa:5320%09red/hsa:1080%09red/hsa:5322%09red/hsa:6262%09red/hsa:3710%09red/hsa:1361%09red/hsa:387%09red/hsa:487%09red/hsa:490%09red/hsa:3778%09red/hsa:6548%09red/hsa:3784%09red/hsa:8399%09red/hsa:488%09red
Arginine and proline metabolism	KEGG PATHWAY	hsa00330	9	61	0.82658	1	217|4128|383|384|4842|4846|8974|84735|4843	http://www.genome.jp/kegg-bin/show_pathway?hsa00330/hsa:8974%09red/hsa:4842%09red/hsa:4843%09red/hsa:84735%09red/hsa:383%09red/hsa:4846%09red/hsa:4128%09red/hsa:384%09red/hsa:217%09red
Selenocompound metabolism	KEGG PATHWAY	hsa00450	2	17	0.840283	1	4548|10587	http://www.genome.jp/kegg-bin/show_pathway?hsa00450/hsa:10587%09red/hsa:4548%09red
Primary bile acid biosynthesis	KEGG PATHWAY	hsa00120	2	17	0.840283	1	1581|1593	http://www.genome.jp/kegg-bin/show_pathway?hsa00120/hsa:1593%09red/hsa:1581%09red
Alzheimer's disease	KEGG PATHWAY	hsa05010	27	168	0.848874	1	1349|2597|3710|4023|7132|4519|3553|6263|4513|522|22926|348|4842|775|637|8772|2932|4035|488|487|836|7124|842|5594|841|355|6868	http://www.genome.jp/kegg-bin/show_pathway?hsa05010/hsa:8772%09red/hsa:6868%09red/hsa:487%09red/hsa:841%09red/hsa:842%09red/hsa:488%09red/hsa:4023%09red/hsa:22926%09red/hsa:2597%09red/hsa:7124%09red/hsa:637%09red/hsa:3553%09red/hsa:5594%09red/hsa:775%09red/hsa:1349%09red/hsa:348%09red/hsa:522%09red/hsa:836%09red/hsa:2932%09red/hsa:4035%09red/hsa:7132%09red/hsa:4519%09red/hsa:6263%09red/hsa:4842%0…
Wnt signaling pathway	KEGG PATHWAY	hsa04310	22	140	0.853406	1	4088|4609|4040|7157|324|7471|7474|894|4316|2932|7481|5467|8313|387|6424|6422|5578|5599|6423|4772|1387|2535	http://www.genome.jp/kegg-bin/show_pathway?hsa04310/hsa:2535%09red/hsa:4040%09red/hsa:6424%09red/hsa:8313%09red/hsa:5578%09red/hsa:7474%09red/hsa:7471%09red/hsa:6422%09red/hsa:6423%09red/hsa:4772%09red/hsa:4088%09red/hsa:387%09red/hsa:894%09red/hsa:5599%09red/hsa:324%09red/hsa:2932%09red/hsa:1387%09red/hsa:4316%09red/hsa:7157%09red/hsa:5467%09red/hsa:7481%09red/hsa:4609%09red
Mineral absorption	KEGG PATHWAY	hsa04978	7	51	0.855241	1	6546|7018|490|7779|7421|3162|2512	http://www.genome.jp/kegg-bin/show_pathway?hsa04978/hsa:2512%09red/hsa:7018%09red/hsa:490%09red/hsa:7421%09red/hsa:3162%09red/hsa:6546%09red/hsa:7779%09red
Glutathione metabolism	KEGG PATHWAY	hsa00480	7	51	0.855241	1	2730|2876|2938|2729|2944|2950|2952	http://www.genome.jp/kegg-bin/show_pathway?hsa00480/hsa:2729%09red/hsa:2944%09red/hsa:2876%09red/hsa:2952%09red/hsa:2938%09red/hsa:2950%09red/hsa:2730%09red
Maturity onset diabetes of the young	KEGG PATHWAY	hsa04950	3	25	0.857645	1	6927|2645|3651	http://www.genome.jp/kegg-bin/show_pathway?hsa04950/hsa:3651%09red/hsa:2645%09red/hsa:6927%09red
Glyoxylate and dicarboxylate metabolism	KEGG PATHWAY	hsa00630	3	25	0.857645	1	847|39|38	http://www.genome.jp/kegg-bin/show_pathway?hsa00630/hsa:39%09red/hsa:38%09red/hsa:847%09red
Ubiquinone and other terpenoid-quinone biosynthesis	KEGG PATHWAY	hsa00130	1	10	0.85888	1	79001	http://www.genome.jp/kegg-bin/show_pathway?hsa00130/hsa:79001%09red
Regulation of autophagy	KEGG PATHWAY	hsa04140	5	39	0.865603	1	84938|3458|115201|84971|23710	http://www.genome.jp/kegg-bin/show_pathway?hsa04140/hsa:3458%09red/hsa:84971%09red/hsa:23710%09red/hsa:115201%09red/hsa:84938%09red
Hedgehog signaling pathway	KEGG PATHWAY	hsa04340	7	52	0.867095	1	2737|2932|7481|650|7471|652|7474	http://www.genome.jp/kegg-bin/show_pathway?hsa04340/hsa:650%09red/hsa:652%09red/hsa:2932%09red/hsa:7471%09red/hsa:7474%09red/hsa:2737%09red/hsa:7481%09red
Protein digestion and absorption	KEGG PATHWAY	hsa04974	13	89	0.868267	1	1278|1284|1281|3784|6546|1282|1277|59272|2006|1361|1803|1290|1291	http://www.genome.jp/kegg-bin/show_pathway?hsa04974/hsa:59272%09red/hsa:1284%09red/hsa:1290%09red/hsa:1282%09red/hsa:1281%09red/hsa:2006%09red/hsa:1361%09red/hsa:1277%09red/hsa:3784%09red/hsa:6546%09red/hsa:1803%09red/hsa:1278%09red/hsa:1291%09red
Gap junction	KEGG PATHWAY	hsa04540	13	89	0.868267	1	5593|5594|1812|5578|2982|5155|153|1956|80310|6714|3710|3356|1950	http://www.genome.jp/kegg-bin/show_pathway?hsa04540/hsa:1812%09red/hsa:5578%09red/hsa:5155%09red/hsa:80310%09red/hsa:5593%09red/hsa:2982%09red/hsa:3710%09red/hsa:153%09red/hsa:5594%09red/hsa:1956%09red/hsa:6714%09red/hsa:1950%09red/hsa:3356%09red
Glycosphingolipid biosynthesis - lacto and neolacto series	KEGG PATHWAY	hsa00601	3	26	0.873665	1	2525|2524|28	http://www.genome.jp/kegg-bin/show_pathway?hsa00601/hsa:28%09red/hsa:2525%09red/hsa:2524%09red
Pyruvate metabolism	KEGG PATHWAY	hsa00620	5	40	0.878261	1	217|39|38|2739|98	http://www.genome.jp/kegg-bin/show_pathway?hsa00620/hsa:98%09red/hsa:38%09red/hsa:217%09red/hsa:39%09red/hsa:2739%09red
Fatty acid metabolism	KEGG PATHWAY	hsa01212	6	47	0.883079	1	39|38|1375|9415|1376|3992	http://www.genome.jp/kegg-bin/show_pathway?hsa01212/hsa:3992%09red/hsa:39%09red/hsa:1376%09red/hsa:1375%09red/hsa:38%09red/hsa:9415%09red
Circadian entrainment	KEGG PATHWAY	hsa04713	14	97	0.884559	1	775|2784|5593|9722|6263|5578|2982|8864|2890|2353|6262|3710|4842|5594	http://www.genome.jp/kegg-bin/show_pathway?hsa04713/hsa:5578%09red/hsa:5594%09red/hsa:5593%09red/hsa:2353%09red/hsa:775%09red/hsa:2982%09red/hsa:3710%09red/hsa:2784%09red/hsa:6262%09red/hsa:6263%09red/hsa:8864%09red/hsa:9722%09red/hsa:4842%09red/hsa:2890%09red
Notch signaling pathway	KEGG PATHWAY	hsa04330	6	48	0.893581	1	4854|54567|6868|4855|1387|4851	http://www.genome.jp/kegg-bin/show_pathway?hsa04330/hsa:6868%09red/hsa:1387%09red/hsa:54567%09red/hsa:4855%09red/hsa:4854%09red/hsa:4851%09red
Arrhythmogenic right ventricular cardiomyopathy (ARVC)	KEGG PATHWAY	hsa05412	10	74	0.896869	1	775|6546|6262|3690|59284|4000|3728|488|3673|3674	http://www.genome.jp/kegg-bin/show_pathway?hsa05412/hsa:3674%09red/hsa:775%09red/hsa:3728%09red/hsa:3673%09red/hsa:59284%09red/hsa:6262%09red/hsa:3690%09red/hsa:6546%09red/hsa:488%09red/hsa:4000%09red
Pathogenic Escherichia coli infection	KEGG PATHWAY	hsa05130	7	55	0.897937	1	5578|998|7099|7100|929|387|6093	http://www.genome.jp/kegg-bin/show_pathway?hsa05130/hsa:5578%09red/hsa:7100%09red/hsa:6093%09red/hsa:7099%09red/hsa:998%09red/hsa:929%09red/hsa:387%09red
Systemic lupus erythematosus	KEGG PATHWAY	hsa05322	20	136	0.904701	1	1991|958|959|3586|2212|3117|3123|715|718|730|940|727|721|735|716|717|7124|2209|3458|729	http://www.genome.jp/kegg-bin/show_pathway?hsa05322/hsa:727%09red/hsa:3586%09red/hsa:1991%09red/hsa:7124%09red/hsa:940%09red/hsa:730%09red/hsa:959%09red/hsa:958%09red/hsa:718%09red/hsa:2212%09red/hsa:729%09red/hsa:3117%09red/hsa:2209%09red/hsa:3458%09red/hsa:735%09red/hsa:3123%09red/hsa:715%09red/hsa:721%09red/hsa:717%09red/hsa:716%09red
Neuroactive ligand-receptor interaction	KEGG PATHWAY	hsa04080	44	275	0.904879	1	151|1129|153|152|155|154|150|134|1268|136|1909|2908|719|1812|624|186|185|2688|1395|5029|5028|1139|1138|140|3952|5025|5024|148|6915|3356|5027|5733|5732|2837|9002|7442|5340|10800|2890|2147|2690|2693|2149|10203	http://www.genome.jp/kegg-bin/show_pathway?hsa04080/hsa:5029%09red/hsa:5028%09red/hsa:3952%09red/hsa:155%09red/hsa:154%09red/hsa:5027%09red/hsa:152%09red/hsa:5340%09red/hsa:5024%09red/hsa:1139%09red/hsa:1138%09red/hsa:6915%09red/hsa:624%09red/hsa:10800%09red/hsa:2149%09red/hsa:1395%09red/hsa:2688%09red/hsa:2147%09red/hsa:3356%09red/hsa:10203%09red/hsa:1268%09red/hsa:1812%09red/hsa:148%09red/hsa:1…
Biosynthesis of unsaturated fatty acids	KEGG PATHWAY	hsa01040	2	21	0.908672	1	3992|9415	http://www.genome.jp/kegg-bin/show_pathway?hsa01040/hsa:9415%09red/hsa:3992%09red
Pentose and glucuronate interconversions	KEGG PATHWAY	hsa00040	4	36	0.90996	1	217|9365|54658|231	http://www.genome.jp/kegg-bin/show_pathway?hsa00040/hsa:9365%09red/hsa:54658%09red/hsa:231%09red/hsa:217%09red
Retinol metabolism	KEGG PATHWAY	hsa00830	8	64	0.918148	1	1544|1543|1559|1558|54658|1579|56603|126	http://www.genome.jp/kegg-bin/show_pathway?hsa00830/hsa:1579%09red/hsa:54658%09red/hsa:56603%09red/hsa:1559%09red/hsa:1558%09red/hsa:1544%09red/hsa:126%09red/hsa:1543%09red
Axon guidance	KEGG PATHWAY	hsa04360	18	127	0.920952	1	219699|5594|6405|2041|5747|2932|998|1944|7852|6387|5058|5921|387|1969|9423|6093|10507|10371	http://www.genome.jp/kegg-bin/show_pathway?hsa04360/hsa:5594%09red/hsa:6387%09red/hsa:2932%09red/hsa:5921%09red/hsa:6093%09red/hsa:2041%09red/hsa:998%09red/hsa:10507%09red/hsa:5747%09red/hsa:6405%09red/hsa:5058%09red/hsa:1944%09red/hsa:9423%09red/hsa:10371%09red/hsa:219699%09red/hsa:387%09red/hsa:7852%09red/hsa:1969%09red
Galactose metabolism	KEGG PATHWAY	hsa00052	3	30	0.922843	1	231|3938|2645	http://www.genome.jp/kegg-bin/show_pathway?hsa00052/hsa:2645%09red/hsa:3938%09red/hsa:231%09red
Carbohydrate digestion and absorption	KEGG PATHWAY	hsa04973	5	45	0.927299	1	208|5294|10000|3938|207	http://www.genome.jp/kegg-bin/show_pathway?hsa04973/hsa:207%09red/hsa:208%09red/hsa:3938%09red/hsa:5294%09red/hsa:10000%09red
Cysteine and methionine metabolism	KEGG PATHWAY	hsa00270	4	38	0.928293	1	4548|4507|875|635	http://www.genome.jp/kegg-bin/show_pathway?hsa00270/hsa:635%09red/hsa:4507%09red/hsa:875%09red/hsa:4548%09red
Glycosphingolipid biosynthesis - globo series	KEGG PATHWAY	hsa00603	1	14	0.930775	1	2524	http://www.genome.jp/kegg-bin/show_pathway?hsa00603/hsa:2524%09red
Mismatch repair	KEGG PATHWAY	hsa03430	2	23	0.931493	1	6117|5111	http://www.genome.jp/kegg-bin/show_pathway?hsa03430/hsa:6117%09red/hsa:5111%09red
GnRH signaling pathway	KEGG PATHWAY	hsa04912	12	92	0.932114	1	775|4313|5594|5580|5578|5599|4323|998|1956|5321|6714|3710	http://www.genome.jp/kegg-bin/show_pathway?hsa04912/hsa:5578%09red/hsa:5594%09red/hsa:5580%09red/hsa:5321%09red/hsa:775%09red/hsa:4313%09red/hsa:998%09red/hsa:5599%09red/hsa:4323%09red/hsa:1956%09red/hsa:6714%09red/hsa:3710%09red
Sphingolipid metabolism	KEGG PATHWAY	hsa00600	5	47	0.941373	1	259230|56848|166929|8877|8613	http://www.genome.jp/kegg-bin/show_pathway?hsa00600/hsa:56848%09red/hsa:8877%09red/hsa:259230%09red/hsa:8613%09red/hsa:166929%09red
Cholinergic synapse	KEGG PATHWAY	hsa04725	15	113	0.941878	1	775|2784|3717|10000|5594|3784|5578|1129|208|5294|596|1139|207|2353|3710	http://www.genome.jp/kegg-bin/show_pathway?hsa04725/hsa:5578%09red/hsa:5594%09red/hsa:775%09red/hsa:10000%09red/hsa:596%09red/hsa:3710%09red/hsa:5294%09red/hsa:208%09red/hsa:2784%09red/hsa:1129%09red/hsa:3784%09red/hsa:207%09red/hsa:1139%09red/hsa:2353%09red/hsa:3717%09red
Amphetamine addiction	KEGG PATHWAY	hsa05031	8	68	0.942962	1	775|4128|1812|5578|2890|23411|2353|23237	http://www.genome.jp/kegg-bin/show_pathway?hsa05031/hsa:1812%09red/hsa:5578%09red/hsa:775%09red/hsa:23237%09red/hsa:23411%09red/hsa:2890%09red/hsa:2353%09red/hsa:4128%09red
Glycine, serine and threonine metabolism	KEGG PATHWAY	hsa00260	4	40	0.943186	1	63826|875|4128|635	http://www.genome.jp/kegg-bin/show_pathway?hsa00260/hsa:635%09red/hsa:63826%09red/hsa:875%09red/hsa:4128%09red
Progesterone-mediated oocyte maturation	KEGG PATHWAY	hsa04914	11	89	0.948467	1	890|10000|5594|207|5599|3480|5294|3479|3320|208|1017	http://www.genome.jp/kegg-bin/show_pathway?hsa04914/hsa:3320%09red/hsa:3479%09red/hsa:890%09red/hsa:10000%09red/hsa:3480%09red/hsa:5294%09red/hsa:5599%09red/hsa:5594%09red/hsa:208%09red/hsa:207%09red/hsa:1017%09red
Glycerolipid metabolism	KEGG PATHWAY	hsa00561	6	57	0.956817	1	217|9388|4023|8613|231|3990	http://www.genome.jp/kegg-bin/show_pathway?hsa00561/hsa:3990%09red/hsa:4023%09red/hsa:231%09red/hsa:8613%09red/hsa:9388%09red/hsa:217%09red
Cocaine addiction	KEGG PATHWAY	hsa05030	5	50	0.957909	1	627|5970|4790|4128|1812	http://www.genome.jp/kegg-bin/show_pathway?hsa05030/hsa:1812%09red/hsa:627%09red/hsa:5970%09red/hsa:4790%09red/hsa:4128%09red
Nitrogen metabolism	KEGG PATHWAY	hsa00910	1	17	0.959427	1	759	http://www.genome.jp/kegg-bin/show_pathway?hsa00910/hsa:759%09red
Ascorbate and aldarate metabolism	KEGG PATHWAY	hsa00053	2	27	0.961942	1	217|54658	http://www.genome.jp/kegg-bin/show_pathway?hsa00053/hsa:54658%09red/hsa:217%09red
Butanoate metabolism	KEGG PATHWAY	hsa00650	2	27	0.961942	1	39|38	http://www.genome.jp/kegg-bin/show_pathway?hsa00650/hsa:39%09red/hsa:38%09red
DNA replication	KEGG PATHWAY	hsa03030	3	36	0.964578	1	6117|5111|2237	http://www.genome.jp/kegg-bin/show_pathway?hsa03030/hsa:6117%09red/hsa:5111%09red/hsa:2237%09red
Pantothenate and CoA biosynthesis	KEGG PATHWAY	hsa00770	1	18	0.966046	1	5167	http://www.genome.jp/kegg-bin/show_pathway?hsa00770/hsa:5167%09red
Nicotinate and nicotinamide metabolism	KEGG PATHWAY	hsa00760	2	28	0.967219	1	10135|5167	http://www.genome.jp/kegg-bin/show_pathway?hsa00760/hsa:5167%09red/hsa:10135%09red
Propanoate metabolism	KEGG PATHWAY	hsa00640	2	28	0.967219	1	39|38	http://www.genome.jp/kegg-bin/show_pathway?hsa00640/hsa:39%09red/hsa:38%09red
Taste transduction	KEGG PATHWAY	hsa04742	5	53	0.970068	1	2784|3745|3710|259296|6340	http://www.genome.jp/kegg-bin/show_pathway?hsa04742/hsa:3745%09red/hsa:259296%09red/hsa:6340%09red/hsa:3710%09red/hsa:2784%09red
Starch and sucrose metabolism	KEGG PATHWAY	hsa00500	5	56	0.978899	1	54658|9365|2645|5167|2997	http://www.genome.jp/kegg-bin/show_pathway?hsa00500/hsa:9365%09red/hsa:2645%09red/hsa:2997%09red/hsa:54658%09red/hsa:5167%09red
beta-Alanine metabolism	KEGG PATHWAY	hsa00410	2	31	0.97915	1	217|84735	http://www.genome.jp/kegg-bin/show_pathway?hsa00410/hsa:84735%09red/hsa:217%09red
Circadian rhythm	KEGG PATHWAY	hsa04710	2	31	0.97915	1	8864|9575	http://www.genome.jp/kegg-bin/show_pathway?hsa04710/hsa:9575%09red/hsa:8864%09red
Glycerophospholipid metabolism	KEGG PATHWAY	hsa00564	10	93	0.980182	1	8398|8613|3931|2819|23646|23171|5322|5320|5321|8399	http://www.genome.jp/kegg-bin/show_pathway?hsa00564/hsa:5320%09red/hsa:5321%09red/hsa:5322%09red/hsa:23646%09red/hsa:23171%09red/hsa:2819%09red/hsa:8399%09red/hsa:3931%09red/hsa:8398%09red/hsa:8613%09red
Porphyrin and chlorophyll metabolism	KEGG PATHWAY	hsa00860	3	41	0.982002	1	3162|1356|54658	http://www.genome.jp/kegg-bin/show_pathway?hsa00860/hsa:1356%09red/hsa:3162%09red/hsa:54658%09red
Long-term potentiation	KEGG PATHWAY	hsa04720	6	67	0.985617	1	775|3710|5578|2890|1387|5594	http://www.genome.jp/kegg-bin/show_pathway?hsa04720/hsa:5578%09red/hsa:5594%09red/hsa:775%09red/hsa:1387%09red/hsa:3710%09red/hsa:2890%09red
Dopaminergic synapse	KEGG PATHWAY	hsa04728	15	131	0.985939	1	775|2784|4128|10000|1312|1812|5578|5599|208|2932|2890|9575|207|2353|3710	http://www.genome.jp/kegg-bin/show_pathway?hsa04728/hsa:1812%09red/hsa:5578%09red/hsa:2353%09red/hsa:10000%09red/hsa:775%09red/hsa:9575%09red/hsa:1312%09red/hsa:5599%09red/hsa:2890%09red/hsa:208%09red/hsa:2932%09red/hsa:2784%09red/hsa:207%09red/hsa:4128%09red/hsa:3710%09red
Proximal tubule bicarbonate reclamation	KEGG PATHWAY	hsa04964	1	23	0.986065	1	358	http://www.genome.jp/kegg-bin/show_pathway?hsa04964/hsa:358%09red
Protein export	KEGG PATHWAY	hsa03060	1	23	0.986065	1	3309	http://www.genome.jp/kegg-bin/show_pathway?hsa03060/hsa:3309%09red
SNARE interactions in vesicular transport	KEGG PATHWAY	hsa04130	2	34	0.986822	1	8673|9570	http://www.genome.jp/kegg-bin/show_pathway?hsa04130/hsa:8673%09red/hsa:9570%09red
Proteasome	KEGG PATHWAY	hsa03050	3	44	0.988131	1	5687|5686|3458	http://www.genome.jp/kegg-bin/show_pathway?hsa03050/hsa:5687%09red/hsa:5686%09red/hsa:3458%09red
Glycosylphosphatidylinositol(GPI)-anchor biosynthesis	KEGG PATHWAY	hsa00563	1	25	0.990242	1	5281	http://www.genome.jp/kegg-bin/show_pathway?hsa00563/hsa:5281%09red
Insulin secretion	KEGG PATHWAY	hsa04911	8	86	0.990628	1	775|3778|6262|3710|5578|6513|2645|3651	http://www.genome.jp/kegg-bin/show_pathway?hsa04911/hsa:5578%09red/hsa:3710%09red/hsa:775%09red/hsa:6513%09red/hsa:2645%09red/hsa:6262%09red/hsa:3778%09red/hsa:3651%09red
Nucleotide excision repair	KEGG PATHWAY	hsa03420	3	47	0.992224	1	2068|6117|5111	http://www.genome.jp/kegg-bin/show_pathway?hsa03420/hsa:6117%09red/hsa:5111%09red/hsa:2068%09red
Valine, leucine and isoleucine degradation	KEGG PATHWAY	hsa00280	3	47	0.992224	1	217|39|38	http://www.genome.jp/kegg-bin/show_pathway?hsa00280/hsa:39%09red/hsa:38%09red/hsa:217%09red
Tight junction	KEGG PATHWAY	hsa04530	15	138	0.992336	1	5728|10000|5583|5580|5578|208|5581|29895|998|1019|387|207|22808|6714|50848	http://www.genome.jp/kegg-bin/show_pathway?hsa04530/hsa:29895%09red/hsa:998%09red/hsa:5580%09red/hsa:5581%09red/hsa:10000%09red/hsa:5583%09red/hsa:5578%09red/hsa:208%09red/hsa:5728%09red/hsa:1019%09red/hsa:6714%09red/hsa:22808%09red/hsa:207%09red/hsa:387%09red/hsa:50848%09red
Protein processing in endoplasmic reticulum	KEGG PATHWAY	hsa04141	19	168	0.99396	1	4217|578|10273|596|5599|581|1649|7494|3320|1410|22926|91319|3309|3306|55741|55829|3303|7186|4780	http://www.genome.jp/kegg-bin/show_pathway?hsa04141/hsa:578%09red/hsa:4780%09red/hsa:3320%09red/hsa:91319%09red/hsa:3309%09red/hsa:1410%09red/hsa:596%09red/hsa:3306%09red/hsa:22926%09red/hsa:581%09red/hsa:5599%09red/hsa:3303%09red/hsa:7494%09red/hsa:1649%09red/hsa:55741%09red/hsa:4217%09red/hsa:55829%09red/hsa:7186%09red/hsa:10273%09red
Gastric acid secretion	KEGG PATHWAY	hsa04971	6	75	0.994372	1	3710|3784|1080|5578|6548|4638	http://www.genome.jp/kegg-bin/show_pathway?hsa04971/hsa:5578%09red/hsa:1080%09red/hsa:4638%09red/hsa:3710%09red/hsa:3784%09red/hsa:6548%09red
Nicotine addiction	KEGG PATHWAY	hsa05033	2	40	0.994816	1	1139|2890	http://www.genome.jp/kegg-bin/show_pathway?hsa05033/hsa:1139%09red/hsa:2890%09red
Phototransduction	KEGG PATHWAY	hsa04744	1	29	0.995215	1	6010	http://www.genome.jp/kegg-bin/show_pathway?hsa04744/hsa:6010%09red
Melanogenesis	KEGG PATHWAY	hsa04916	9	101	0.99581	1	5594|5578|2932|7481|1906|7471|1387|7474|2535	http://www.genome.jp/kegg-bin/show_pathway?hsa04916/hsa:5578%09red/hsa:7474%09red/hsa:5594%09red/hsa:2932%09red/hsa:7471%09red/hsa:1387%09red/hsa:1906%09red/hsa:2535%09red/hsa:7481%09red
Lysine degradation	KEGG PATHWAY	hsa00310	3	52	0.996207	1	217|39|38	http://www.genome.jp/kegg-bin/show_pathway?hsa00310/hsa:39%09red/hsa:38%09red/hsa:217%09red
Retrograde endocannabinoid signaling	KEGG PATHWAY	hsa04723	9	103	0.996631	1	775|2784|1268|5594|5578|5599|2890|5743|3710	http://www.genome.jp/kegg-bin/show_pathway?hsa04723/hsa:5578%09red/hsa:5594%09red/hsa:775%09red/hsa:1268%09red/hsa:5743%09red/hsa:3710%09red/hsa:5599%09red/hsa:2890%09red/hsa:2784%09red
Mucin type O-Glycan biosynthesis	KEGG PATHWAY	hsa00512	1	31	0.99665	1	8693	http://www.genome.jp/kegg-bin/show_pathway?hsa00512/hsa:8693%09red
Other types of O-glycan biosynthesis	KEGG PATHWAY	hsa00514	1	31	0.99665	1	8473	http://www.genome.jp/kegg-bin/show_pathway?hsa00514/hsa:8473%09red
Fanconi anemia pathway	KEGG PATHWAY	hsa03460	3	53	0.99672	1	675|6117|672	http://www.genome.jp/kegg-bin/show_pathway?hsa03460/hsa:672%09red/hsa:6117%09red/hsa:675%09red
Thyroid hormone synthesis	KEGG PATHWAY	hsa04918	5	72	0.997103	1	3309|3710|2876|7173|5578	http://www.genome.jp/kegg-bin/show_pathway?hsa04918/hsa:7173%09red/hsa:5578%09red/hsa:3710%09red/hsa:3309%09red/hsa:2876%09red
Vibrio cholerae infection	KEGG PATHWAY	hsa05110	3	54	0.997165	1	1080|3784|5578	http://www.genome.jp/kegg-bin/show_pathway?hsa05110/hsa:5578%09red/hsa:3784%09red/hsa:1080%09red
Fructose and mannose metabolism	KEGG PATHWAY	hsa00051	1	33	0.997654	1	231	http://www.genome.jp/kegg-bin/show_pathway?hsa00051/hsa:231%09red
Biosynthesis of amino acids	KEGG PATHWAY	hsa01230	5	74	0.997767	1	2597|4548|383|384|875	http://www.genome.jp/kegg-bin/show_pathway?hsa01230/hsa:383%09red/hsa:2597%09red/hsa:875%09red/hsa:384%09red/hsa:4548%09red
Amino sugar and nucleotide sugar metabolism	KEGG PATHWAY	hsa00520	2	46	0.997994	1	1118|2645	http://www.genome.jp/kegg-bin/show_pathway?hsa00520/hsa:2645%09red/hsa:1118%09red
Glycolysis / Gluconeogenesis	KEGG PATHWAY	hsa00010	4	67	0.998288	1	217|2597|2645|126	http://www.genome.jp/kegg-bin/show_pathway?hsa00010/hsa:2597%09red/hsa:2645%09red/hsa:126%09red/hsa:217%09red
Inositol phosphate metabolism	KEGG PATHWAY	hsa00562	3	61	0.998992	1	5288|5728|5294	http://www.genome.jp/kegg-bin/show_pathway?hsa00562/hsa:5728%09red/hsa:5288%09red/hsa:5294%09red
Phosphatidylinositol signaling system	KEGG PATHWAY	hsa04070	5	81	0.999117	1	5288|5728|3710|5294|5578	http://www.genome.jp/kegg-bin/show_pathway?hsa04070/hsa:5728%09red/hsa:5578%09red/hsa:5288%09red/hsa:5294%09red/hsa:3710%09red
Glutamatergic synapse	KEGG PATHWAY	hsa04724	9	116	0.999226	1	775|2784|5594|5578|156|6506|2890|5321|3710	http://www.genome.jp/kegg-bin/show_pathway?hsa04724/hsa:5578%09red/hsa:5594%09red/hsa:5321%09red/hsa:775%09red/hsa:156%09red/hsa:6506%09red/hsa:2890%09red/hsa:2784%09red/hsa:3710%09red
Peroxisome	KEGG PATHWAY	hsa04146	5	82	0.999228	1	847|2053|6647|6648|4843	http://www.genome.jp/kegg-bin/show_pathway?hsa04146/hsa:2053%09red/hsa:4843%09red/hsa:847%09red/hsa:6647%09red/hsa:6648%09red
Morphine addiction	KEGG PATHWAY	hsa05032	6	93	0.999411	1	2784|1812|5578|5144|156|134	http://www.genome.jp/kegg-bin/show_pathway?hsa05032/hsa:5144%09red/hsa:1812%09red/hsa:5578%09red/hsa:156%09red/hsa:2784%09red/hsa:134%09red
Ubiquitin mediated proteolysis	KEGG PATHWAY	hsa04120	11	137	0.999564	1	10273|6502|672|9817|331|4193|867|7189|9820|329|9021	http://www.genome.jp/kegg-bin/show_pathway?hsa04120/hsa:10273%09red/hsa:672%09red/hsa:9820%09red/hsa:867%09red/hsa:9817%09red/hsa:6502%09red/hsa:329%09red/hsa:7189%09red/hsa:4193%09red/hsa:331%09red/hsa:9021%09red
Huntington's disease	KEGG PATHWAY	hsa05016	18	193	0.999674	1	1349|4519|836|2876|841|581|7157|4513|10891|6647|6667|6648|627|7416|522|5468|1387|842	http://www.genome.jp/kegg-bin/show_pathway?hsa05016/hsa:836%09red/hsa:6667%09red/hsa:2876%09red/hsa:1387%09red/hsa:1349%09red/hsa:581%09red/hsa:7157%09red/hsa:4519%09red/hsa:10891%09red/hsa:6647%09red/hsa:842%09red/hsa:841%09red/hsa:7416%09red/hsa:5468%09red/hsa:522%09red/hsa:6648%09red/hsa:627%09red/hsa:4513%09red
Basal transcription factors	KEGG PATHWAY	hsa03022	1	45	0.999724	1	2068	http://www.genome.jp/kegg-bin/show_pathway?hsa03022/hsa:2068%09red
Vasopressin-regulated water reabsorption	KEGG PATHWAY	hsa04962	1	45	0.999724	1	361	http://www.genome.jp/kegg-bin/show_pathway?hsa04962/hsa:361%09red
GABAergic synapse	KEGG PATHWAY	hsa04727	5	90	0.999741	1	775|2784|6714|23710|5578	http://www.genome.jp/kegg-bin/show_pathway?hsa04727/hsa:6714%09red/hsa:5578%09red/hsa:23710%09red/hsa:775%09red/hsa:2784%09red
Drug metabolism - other enzymes	KEGG PATHWAY	hsa00983	1	46	0.999769	1	54658	http://www.genome.jp/kegg-bin/show_pathway?hsa00983/hsa:54658%09red
Parkinson's disease	KEGG PATHWAY	hsa05012	11	143	0.999779	1	1349|4519|836|842|1812|4513|4536|7416|522|65018|27429	http://www.genome.jp/kegg-bin/show_pathway?hsa05012/hsa:1812%09red/hsa:836%09red/hsa:1349%09red/hsa:4519%09red/hsa:842%09red/hsa:4536%09red/hsa:7416%09red/hsa:4513%09red/hsa:522%09red/hsa:65018%09red/hsa:27429%09red
Oocyte meiosis	KEGG PATHWAY	hsa04114	6	113	0.99996	1	3710|3480|3479|367|1017|5594	http://www.genome.jp/kegg-bin/show_pathway?hsa04114/hsa:5594%09red/hsa:3480%09red/hsa:3479%09red/hsa:367%09red/hsa:1017%09red/hsa:3710%09red
Carbon metabolism	KEGG PATHWAY	hsa01200	5	104	0.999964	1	2597|39|4524|2645|38	http://www.genome.jp/kegg-bin/show_pathway?hsa01200/hsa:39%09red/hsa:38%09red/hsa:2645%09red/hsa:4524%09red/hsa:2597%09red
Aminoacyl-tRNA biosynthesis	KEGG PATHWAY	hsa00970	1	66	0.999993	1	7453	http://www.genome.jp/kegg-bin/show_pathway?hsa00970/hsa:7453%09red
Lysosome	KEGG PATHWAY	hsa04142	5	122	0.999997	1	1514|3920|6272|1520|8906	http://www.genome.jp/kegg-bin/show_pathway?hsa04142/hsa:3920%09red/hsa:6272%09red/hsa:8906%09red/hsa:1520%09red/hsa:1514%09red
Alcoholism	KEGG PATHWAY	hsa05034	11	180	0.999998	1	2784|4128|9734|5594|1812|6464|136|627|4852|9759|10014	http://www.genome.jp/kegg-bin/show_pathway?hsa05034/hsa:1812%09red/hsa:10014%09red/hsa:5594%09red/hsa:2784%09red/hsa:9734%09red/hsa:9759%09red/hsa:6464%09red/hsa:136%09red/hsa:4128%09red/hsa:627%09red/hsa:4852%09red
RNA degradation	KEGG PATHWAY	hsa03018	1	77	0.999999	1	3329	http://www.genome.jp/kegg-bin/show_pathway?hsa03018/hsa:3329%09red
Oxidative phosphorylation	KEGG PATHWAY	hsa00190	5	133	0.999999	1	1349|4536|4519|522|4513	http://www.genome.jp/kegg-bin/show_pathway?hsa00190/hsa:4536%09red/hsa:4519%09red/hsa:1349%09red/hsa:522%09red/hsa:4513%09red
Pyrimidine metabolism	KEGG PATHWAY	hsa00240	2	105	1	1	7298|10587	http://www.genome.jp/kegg-bin/show_pathway?hsa00240/hsa:10587%09red/hsa:7298%09red
Purine metabolism	KEGG PATHWAY	hsa00230	8	176	1	1	5167|2982|5144|8654|270|4881|100|4882	http://www.genome.jp/kegg-bin/show_pathway?hsa00230/hsa:5144%09red/hsa:8654%09red/hsa:2982%09red/hsa:100%09red/hsa:4882%09red/hsa:4881%09red/hsa:5167%09red/hsa:270%09red
mRNA surveillance pathway	KEGG PATHWAY	hsa03015	1	91	1	1	22985	http://www.genome.jp/kegg-bin/show_pathway?hsa03015/hsa:22985%09red
Spliceosome	KEGG PATHWAY	hsa03040	3	132	1	1	3306|22985|3303	http://www.genome.jp/kegg-bin/show_pathway?hsa03040/hsa:3306%09red/hsa:3303%09red/hsa:22985%09red
Ribosome	KEGG PATHWAY	hsa03010	1	136	1	1	6129	http://www.genome.jp/kegg-bin/show_pathway?hsa03010/hsa:6129%09red
RNA transport	KEGG PATHWAY	hsa03013	3	171	1	1	387082|8086|22985	http://www.genome.jp/kegg-bin/show_pathway?hsa03013/hsa:8086%09red/hsa:387082%09red/hsa:22985%09red
Olfactory transduction	KEGG PATHWAY	hsa04740	2	408	1	1	5593|441933	http://www.genome.jp/kegg-bin/show_pathway?hsa04740/hsa:441933%09red/hsa:5593%09red
Metabolic pathways	KEGG PATHWAY	hsa01100	101	1211	1	1	217|4048|9365|5740|5742|5743|2525|2524|1544|1543|28|3990|1312|3156|6916|126|10682|8877|1557|1559|259230|1558|8974|270|8529|166929|4128|9388|522|84735|10135|54658|2645|4548|247|383|5322|240|5320|5321|100|249|8693|4056|39|38|246|384|5730|1349|2597|2053|3290|1588|11019|4536|1581|1586|1584|1585|56603|8613|25902|635|7298|56848|23646|1591|1593|9588|4524|2730|239|7173|5050|231|3938|4519|4513|875|4846|48…	http://www.genome.jp/kegg-bin/show_pathway?hsa01100/hsa:8398%09red/hsa:8399%09red/hsa:3990%09red/hsa:1588%09red/hsa:1581%09red/hsa:126%09red/hsa:1585%09red/hsa:9388%09red/hsa:9365%09red/hsa:2525%09red/hsa:2524%09red/hsa:8974%09red/hsa:2730%09red/hsa:1593%09red/hsa:1591%09red/hsa:7298%09red/hsa:1312%09red/hsa:635%09red/hsa:6916%09red/hsa:4128%09red/hsa:270%09red/hsa:2729%09red/hsa:28%09red/hsa:803…
--------------------
#Term	Database	ID	Input number	Background number	P-Value	Corrected P-Value	Input	Hyperlink
--------------------
#Term	Database	ID	Input number	Background number	P-Value	Corrected P-Value	Input	Hyperlink
response to wounding	Gene Ontology	GO:0009611	308	988	7.56934e-32	6.77683e-28	10062|3717|1268|5467|5175|114548|3929|3920|3491|133|6722|5743|136|134|6714|490|3651|4780|3554|3553|1543|7450|5581|6288|2950|6647|7056|966|7048|3558|5170|2155|2157|5627|51738|2152|2153|2244|1378|2247|348|8654|2243|6402|7391|7804|718|717|9370|4973|3484|710|1490|6915|5327|1956|5465|10203|7043|7042|5468|7124|55829|1401|5740|5593|51206|5594|1215|3565|6657|7474|4049|3569|9564|2147|7099|7222|5747|9575|5…	http://amigo.geneontology.org/cgi-bin/amigo/term_details?term=GO:0009611
inflammatory response	Gene Ontology	GO:0006954	221	598	2.68631e-31	1.20252e-27	10062|3717|1268|7128|8111|114548|3929|112744|3570|5740|5742|5743|325|5473|134|10344|3557|3554|3553|3552|5580|5627|3123|966|3558|345|347|2152|10663|1378|348|27202|1991|9365|719|718|2950|2919|4973|3689|710|6915|1956|10203|5467|5468|7124|55829|1401|5265|3567|8877|3565|259230|3569|2147|929|9575|10800|2149|136|9261|3240|199|9173|197|3146|6382|3673|7133|7132|4282|796|4803|3579|3383|834|3577|3576|4048|4…	http://amigo.geneontology.org/cgi-bin/amigo/term_details?term=GO:0006954
circulatory system process	Gene Ontology	GO:0003013	168	404	1.08938e-28	3.25108e-25	3717|1268|133|5742|5743|136|134|284|4223|8864|6648|6647|3558|624|2153|2244|348|8654|287|2243|719|4881|4882|998|710|6446|6915|6916|1956|5465|5467|7042|5468|6714|59|2729|1827|4879|4878|6720|4843|10800|2149|4973|1278|1080|5155|7139|1482|6387|7137|4205|6781|2784|3579|3383|1490|2982|2303|23171|1401|2266|9722|3952|23493|59272|3156|2837|5125|100|6271|7273|845|5578|6772|1535|7424|7423|7422|5972|1129|3627…	http://amigo.geneontology.org/cgi-bin/amigo/term_details?term=GO:0003013
blood circulation	Gene Ontology	GO:0008015	167	402	1.72265e-28	3.85572e-25	3717|1268|133|5742|5743|136|134|284|4223|8864|6648|6647|3558|624|2153|2244|348|8654|287|2243|719|4881|4882|998|710|6446|6915|6916|1956|5465|5467|7042|5468|6714|59|2729|1827|4879|4878|6720|4843|10800|2149|4973|1278|1080|5155|7139|1482|6387|7137|4205|6781|2784|3579|3383|1490|2982|2303|23171|1401|2266|9722|3952|23493|59272|3156|2837|5125|100|6271|7273|845|5578|6772|1535|7424|7423|7422|5972|1129|3627…	http://amigo.geneontology.org/cgi-bin/amigo/term_details?term=GO:0008015
regulation of response to wounding	Gene Ontology	GO:1903034	155	356	2.93455e-28	5.19534e-25	10062|3717|1268|7128|114548|3929|112744|5740|5743|136|134|4780|3554|3553|5580|5581|5627|2950|5624|7056|7057|3558|2155|347|2152|1378|2247|348|2243|7391|718|717|9370|710|1956|10203|5467|5468|7124|55829|7048|3565|3569|2147|7099|9575|2149|197|5155|8529|3273|3673|7133|7132|796|834|2303|4049|3572|1520|5687|4210|3586|302|5008|5327|59272|857|3156|5320|100|9314|5328|5329|5578|6279|6352|6776|7423|2167|5970…	http://amigo.geneontology.org/cgi-bin/amigo/term_details?term=GO:1903034
response to oxygen-containing compound	Gene Ontology	GO:1901700	357	1295	3.48175e-28	5.19534e-25	3929|6722|6720|4780|3557|3553|10891|255738|345|347|10587|348|2919|1490|7046|5465|10203|5467|7042|5468|7124|7048|6794|6657|259230|199|596|598|197|3778|6387|11132|6382|3673|3383|1019|2263|2260|1017|2264|1234|4217|3586|4193|153090|5770|100|5777|4353|6272|5578|6279|6506|1535|3091|6372|6374|9734|336|1909|1906|376497|3297|7349|857|3458|7412|2688|93|9021|1991|5950|841|558|5054|7079|7076|63826|1278|4313|…	http://amigo.geneontology.org/cgi-bin/amigo/term_details?term=GO:1901700
response to lipid	Gene Ontology	GO:0033993	236	716	1.63097e-27	2.08601e-24	10062|3717|1268|7043|114548|10068|3929|1267|133|5741|5743|5473|3654|6714|2099|3651|4306|3557|1544|3553|1543|5581|2950|10891|7056|7057|7048|2155|4982|348|7200|1312|5950|2919|5144|5265|672|1490|6915|1956|5465|7040|7128|7042|5468|7124|55829|1958|5308|6794|5594|8877|5599|259230|5327|3569|929|6720|1410|374|2149|9261|10628|596|4323|2908|5155|4208|6382|7133|27063|118|4282|4283|4803|4040|3383|834|3576|40…	http://amigo.geneontology.org/cgi-bin/amigo/term_details?term=GO:0033993
response to lipopolysaccharide	Gene Ontology	GO:0032496	124	261	1.62538e-25	1.81901e-22	10062|3717|1268|114548|10068|3929|1267|133|5743|5473|3654|6714|3557|1544|3553|1543|5581|7056|1312|2919|5144|6915|7040|7128|7124|55829|5265|5594|5599|259230|3569|929|2149|9261|4208|7133|7132|4282|4283|4803|3383|834|3576|4049|1524|1234|3586|54658|11213|383|153090|6648|249|10221|4353|4057|842|841|5578|6279|6770|6772|5972|6372|5970|6374|3593|338|2920|79577|1909|1906|3297|7097|1634|11019|2056|3458|628…	http://amigo.geneontology.org/cgi-bin/amigo/term_details?term=GO:0032496
response to molecule of bacterial origin	Gene Ontology	GO:0002237	127	275	3.11694e-25	3.10066e-22	10062|3717|1268|114548|10068|3929|1267|133|5743|5473|3654|6714|3557|1544|3553|1543|5581|7056|1312|2919|5144|6915|7040|7128|7124|55829|5265|5594|5599|259230|3569|929|2149|9261|4208|7133|7132|4282|4283|4803|3663|834|3576|4049|1524|1234|3586|54658|11213|383|153090|6648|249|10221|4353|4057|842|841|5578|6279|6770|6772|5972|6372|5970|6374|3593|338|2920|79577|1909|1906|3297|7097|1634|11019|2056|3458|628…	http://amigo.geneontology.org/cgi-bin/amigo/term_details?term=GO:0002237
regulation of response to external stimulus	Gene Ontology	GO:0032101	210	632	4.9467e-25	4.42878e-22	10062|3717|1268|7128|114548|3929|112744|3570|5740|5743|136|134|4780|3554|3553|5580|5627|2950|5624|3791|7057|3558|2155|347|2249|2152|1378|2246|2247|348|27202|2243|7391|719|718|717|2919|966|710|1956|5465|10203|5467|5468|7124|55829|7048|7056|6010|3565|3569|51738|2147|9575|65018|920|2149|5473|2475|199|197|5155|1906|6387|3273|3673|7133|7132|4282|796|3579|834|3576|4049|3572|1520|5687|1012|1230|4210|358…	http://amigo.geneontology.org/cgi-bin/amigo/term_details?term=GO:0032101
positive regulation of multicellular organismal process	Gene Ontology	GO:0051240	328	1236	8.6382e-24	7.03071e-21	3717|1268|5467|5064|8111|114548|2041|3929|116519|3491|133|6722|5743|136|336|3329|6714|4780|3383|7058|3553|5583|7020|5581|10891|6647|3791|7057|7048|3558|344|2155|9564|2152|2244|2246|2247|348|8654|56729|2243|1991|9365|7391|23601|719|718|4881|5144|3976|54106|112744|3135|6915|5997|1956|6910|1950|7043|7042|5468|7124|9173|1958|14|5740|6794|3567|8877|3565|5599|5327|3569|4879|4878|51738|2147|929|7222|226…	http://amigo.geneontology.org/cgi-bin/amigo/term_details?term=GO:0051240
vasculature development	Gene Ontology	GO:0001944	191	570	2.90202e-23	2.16515e-20	5175|2041|2719|112744|3491|133|6722|5743|5747|4223|2321|3553|7453|3791|7057|7048|1958|347|2152|2246|2247|348|284|8434|719|718|4881|3976|2701|998|672|1490|6915|7046|6910|10203|7128|7042|6093|2260|14|5308|5740|6794|59|5594|8877|3569|4879|2064|4323|196|5155|1482|6387|3273|3670|7132|118|7137|9497|796|3579|207|2303|3576|3479|1524|1399|2263|1395|1012|1139|581|302|7058|23493|8751|857|23411|153090|2837|9…	http://amigo.geneontology.org/cgi-bin/amigo/term_details?term=GO:0001944
blood vessel development	Gene Ontology	GO:0001568	185	550	9.78581e-23	6.73941e-20	5175|2041|2719|112744|3491|133|6722|5743|5747|4223|2321|3553|7453|3791|7057|7048|1958|347|2152|2246|2247|348|284|8434|719|718|4881|2701|998|672|1490|6915|7046|6910|10203|7128|7042|6093|2260|14|5308|5740|59|5594|8877|3569|4879|2064|4323|196|5155|1482|6387|3273|3670|7132|118|7137|2308|3579|207|2303|3576|1524|1399|2263|1395|1012|1139|581|302|7058|23493|8751|857|23411|153090|2837|9314|3315|6678|3552|…	http://amigo.geneontology.org/cgi-bin/amigo/term_details?term=GO:0001568
regulation of inflammatory response	Gene Ontology	GO:0050727	113	252	7.49791e-22	4.79492e-19	10062|3717|1268|7128|114548|3929|112744|5740|5743|136|134|3554|3553|5580|5627|2950|3558|347|1378|348|718|717|9370|710|1956|51561|5467|5468|7124|55829|183|3565|3569|9575|197|3673|7133|7132|796|834|4049|3572|1520|5687|4210|3586|5008|59272|5320|100|9314|5578|6279|6776|2167|5970|2161|6376|3593|335|629|331|1909|7099|7097|101|6288|51738|6280|7098|6283|9173|730|735|185|8600|7292|3606|3605|2625|462|3075|…	http://amigo.geneontology.org/cgi-bin/amigo/term_details?term=GO:0050727
positive regulation of response to external stimulus	Gene Ontology	GO:0032103	106	227	1.27207e-21	7.59254e-19	3717|1268|3929|112744|3570|5743|136|3553|3791|7057|3558|2155|2152|2247|719|718|2919|1956|51561|7124|9173|183|3565|3569|9575|5473|199|8600|5155|177|6387|3673|7132|4282|4283|3579|3576|4049|3572|1520|1012|1230|5008|23411|5320|101|3315|5578|6279|6776|7424|7423|7422|2167|6374|6376|3593|2920|8740|1909|1906|7099|7097|972|51738|2833|6280|7098|6283|8823|185|6363|6366|659|3603|7292|2621|3606|3605|6354|6352…	http://amigo.geneontology.org/cgi-bin/amigo/term_details?term=GO:0032103
positive regulation of transport	Gene Ontology	GO:0051050	216	720	3.1909e-21	1.78551e-18	10062|3717|7200|7043|1263|114548|2719|5741|5743|136|134|6714|3651|3553|3552|5580|5581|3123|11267|3558|255738|24145|2244|348|284|56729|2243|1230|23601|718|717|4881|998|6446|5460|1956|4035|1950|5467|7042|5468|7124|9173|183|3567|8877|5599|3569|4879|4878|2147|861|7222|65018|6424|2149|596|197|3002|5155|6385|1482|6387|11132|6382|3673|3670|27063|118|4282|4283|8111|6262|140|834|929|84876|9388|3479|8882|2…	http://amigo.geneontology.org/cgi-bin/amigo/term_details?term=GO:0051050
positive regulation of locomotion	Gene Ontology	GO:0040017	132	337	4.11812e-21	2.1688e-18	3717|5175|3929|3491|5743|5473|5747|6714|10344|2321|5581|3791|7057|2155|9564|2152|2246|2247|284|56729|719|3480|5144|1956|7040|7042|7124|7048|5594|8877|3565|3569|2149|199|596|4323|5155|177|6387|3309|3673|3674|4283|3579|3383|2303|3576|3479|1012|3667|1230|8518|7020|153090|101|3315|6678|5578|5979|7424|7423|7422|50507|6374|3611|9734|2920|8740|3570|1909|1906|4638|7097|972|183|3690|2833|8823|652|650|1091…	http://amigo.geneontology.org/cgi-bin/amigo/term_details?term=GO:0040017
regulation of cell migration	Gene Ontology	GO:0030334	181	556	4.78343e-21	2.37923e-18	3717|5170|5175|2041|3929|3491|6722|5743|5473|134|6714|10344|3557|2321|5581|3791|7057|7048|94|2155|347|9564|2249|2152|2246|2247|348|284|56729|719|3480|5144|3486|6446|1956|4035|7040|5467|7042|7124|328|5308|5594|8877|3565|3569|2149|199|596|4323|5747|5155|6387|3273|3309|3673|3674|6781|4283|3579|3383|2303|3576|3479|1524|1012|3667|1230|8751|8518|247|7020|286205|153090|387|100|101|3315|6678|5328|6422|55…	http://amigo.geneontology.org/cgi-bin/amigo/term_details?term=GO:0030334
positive regulation of cell migration	Gene Ontology	GO:0030335	126	313	5.17438e-21	2.43822e-18	3717|5175|3929|3491|5743|5473|5747|7124|10344|2321|5581|3791|7057|2155|9564|2152|2246|2247|284|56729|719|3480|5144|1956|7040|7042|6714|7048|5594|8877|3565|3569|2149|199|596|4323|5155|6387|3309|3673|3674|4283|3579|3383|2303|3576|3479|1012|3667|1230|8518|7020|153090|101|3315|6678|5578|5979|7424|7423|7422|50507|6374|3611|9734|2920|8740|3570|1909|1906|4638|7097|972|183|3690|8823|652|650|10911|6363|63…	http://amigo.geneontology.org/cgi-bin/amigo/term_details?term=GO:0030335
positive regulation of cell motility	Gene Ontology	GO:2000147	127	320	9.36506e-21	4.19227e-18	3717|5175|3929|3491|5743|5473|5747|7124|10344|2321|5581|3791|7057|2155|9564|2152|2246|2247|284|56729|719|3480|5144|1956|7040|7042|6714|7048|5594|8877|3565|3569|2149|199|596|4323|5155|6387|3309|3673|3674|4283|3579|3383|2303|3576|3479|1012|3667|1230|8518|7020|153090|101|3315|6678|5578|5979|7424|7423|7422|50507|6374|3611|9734|2920|8740|3570|1909|1906|4638|7097|972|183|3690|8823|652|650|10911|6363|63…	http://amigo.geneontology.org/cgi-bin/amigo/term_details?term=GO:2000147
regulation of cellular component movement	Gene Ontology	GO:0051270	200	652	1.16748e-20	4.97735e-18	3717|5170|5175|2041|3929|3491|6722|5743|5473|134|6093|10344|3557|2321|5581|3791|7057|7048|94|2155|347|9564|2249|2152|2246|2247|348|284|56729|1230|719|3480|5144|1027|3486|6446|1956|4035|7040|5467|7042|7124|328|5308|5594|8877|3565|3569|2149|6910|199|596|4323|5747|5155|6387|3273|3309|3673|3674|6781|4283|3579|3383|857|2303|3576|3479|1524|23171|1012|3667|9722|8751|8518|247|7020|286205|153090|387|100|1…	http://amigo.geneontology.org/cgi-bin/amigo/term_details?term=GO:0051270
response to oxygen levels	Gene Ontology	GO:0070482	115	272	1.26352e-20	5.14194e-18	5467|1263|664|133|6722|5743|22937|134|3654|6714|6648|1543|5581|10891|7057|7391|9370|1490|5465|7040|7043|7042|5468|7124|1958|5740|5265|7316|4878|2068|65018|1410|1387|2475|596|4323|3778|5155|6387|5163|3673|27063|6781|2308|6262|3383|834|4049|6517|1019|1401|1139|3952|4193|5327|23411|100|101|5328|6649|847|90226|6422|3091|7422|50507|627|571|7852|6532|1909|1906|7015|3162|7097|857|2056|7157|6285|7412|650…	http://amigo.geneontology.org/cgi-bin/amigo/term_details?term=GO:0070482
positive regulation of cellular component movement	Gene Ontology	GO:0051272	128	329	2.49773e-20	9.72269e-18	3717|5175|3929|3491|5743|5473|5747|6714|10344|2321|5581|3791|7057|2155|9564|2152|2246|2247|284|56729|719|3480|5144|7046|7040|7042|7124|7048|5594|8877|3565|3569|2149|199|596|4323|5155|6387|3309|3673|3674|4283|3579|3383|2303|3576|3479|1012|3667|1230|8518|7020|153090|101|3315|6678|5578|5979|7424|7423|7422|50507|6374|3611|9734|2920|8740|3570|1909|1906|4638|7097|972|183|3690|8823|652|650|10911|6363|63…	http://amigo.geneontology.org/cgi-bin/amigo/term_details?term=GO:0051272
response to external stimulus	Gene Ontology	GO:0009605	463	2075	6.93026e-20	2.39038e-17	3929|4049|6722|6720|4023|4780|3557|3554|3553|10891|1944|3558|344|345|347|348|3992|719|718|717|2919|4684|710|219699|5465|10203|7128|7042|5468|7124|7048|5308|5265|6657|259230|10800|10803|1129|199|596|598|4323|6385|6387|3146|6382|3673|3670|3674|3383|2982|2260|1012|1234|1237|1230|4210|3586|5008|4193|59272|153090|100|101|4353|90226|38|5578|6279|6502|6506|1536|1535|6372|6374|2160|6376|338|335|336|331|1…	http://amigo.geneontology.org/cgi-bin/amigo/term_details?term=GO:0009605
circulatory system development	Gene Ontology	GO:0072359	241	869	7.18181e-20	2.39038e-17	5467|5175|2041|2719|112744|3491|133|6722|5743|5747|4223|7058|3553|7453|7020|4205|4772|3791|7057|7048|1958|347|2152|2535|54345|2246|2247|348|284|287|1462|8434|719|3091|4881|3976|2701|998|672|1490|6915|7046|5465|10203|7128|7042|5468|6093|2260|14|5308|5740|6794|59|5594|8877|3569|4879|2997|2064|6910|4323|196|5155|7139|1482|6387|3273|1045|3670|27063|118|7137|9497|796|3579|207|857|2303|3576|3479|1524|7…	http://amigo.geneontology.org/cgi-bin/amigo/term_details?term=GO:0072359
cardiovascular system development	Gene Ontology	GO:0072358	241	869	7.18181e-20	2.39038e-17	5467|5175|2041|2719|112744|3491|133|6722|5743|5747|4223|7058|3553|7453|7020|4205|4772|3791|7057|7048|1958|347|2152|2535|54345|2246|2247|348|284|287|1462|8434|719|3091|4881|3976|2701|998|672|1490|6915|7046|5465|10203|7128|7042|5468|6093|2260|14|5308|5740|6794|59|5594|8877|3569|4879|2997|2064|6910|4323|196|5155|7139|1482|6387|3273|1045|3670|27063|118|7137|9497|796|3579|207|857|2303|3576|3479|1524|7…	http://amigo.geneontology.org/cgi-bin/amigo/term_details?term=GO:0072358
angiogenesis	Gene Ontology	GO:0001525	144	404	7.26205e-20	2.39038e-17	112744|3491|133|6722|5743|5747|4223|7058|3553|7453|3791|7057|7048|94|347|2152|2246|2247|284|719|718|4881|998|672|1490|6915|7046|10203|7128|7042|6093|2260|14|5308|5740|8877|3569|4879|2064|4323|6387|3273|3670|7132|118|3579|2303|3576|1524|2263|1395|1012|1139|581|302|2321|8751|857|23411|153090|2837|9314|3315|6678|3552|6422|5578|10800|6772|7424|7423|57057|6376|578|9734|7852|1909|1906|3162|101|183|3690…	http://amigo.geneontology.org/cgi-bin/amigo/term_details?term=GO:0001525
regulation of blood circulation	Gene Ontology	GO:1903522	100	220	7.47579e-20	2.39038e-17	3717|133|6720|134|8864|3558|2244|8654|287|2243|4881|5144|1490|6915|5997|1956|5467|7042|4879|4878|5743|10800|2149|1129|1080|7139|1482|4205|6781|796|6262|3383|23171|1401|2266|9722|3952|23493|59272|3156|2837|100|6271|845|5578|624|3753|3757|4635|1906|3162|7349|2053|857|1636|3458|859|27129|183|186|10911|659|5029|5028|2626|185|5025|3728|5348|11149|151|150|153|152|154|156|140|5294|239|23630|9759|51086|4…	http://amigo.geneontology.org/cgi-bin/amigo/term_details?term=GO:1903522
blood vessel morphogenesis	Gene Ontology	GO:0048514	161	483	1.04985e-19	3.24114e-17	2041|112744|3491|133|6722|5743|5747|4223|2321|3553|7453|3791|7057|7048|94|347|2152|2246|2247|348|284|719|718|4881|998|672|1490|6915|7046|6910|10203|7128|7042|6093|2260|14|5308|5740|8877|3569|4879|2064|4323|5155|1482|6387|3273|3670|7132|118|7137|3579|2303|3576|1524|2263|1395|1012|1139|581|302|7058|23493|8751|857|23411|153090|2837|9314|3315|6678|3552|6422|5578|10800|6772|7424|7423|57057|6376|578|10…	http://amigo.geneontology.org/cgi-bin/amigo/term_details?term=GO:0048514
response to organic substance	Gene Ontology	GO:0010033	530	2469	1.25346e-19	3.74075e-17	3929|4049|6722|6721|6720|10454|4780|3557|3554|3553|3552|10891|7517|345|348|51283|2919|6354|1490|7046|5465|10203|5467|7042|5468|7124|7048|5308|6794|6657|259230|10803|199|596|598|4323|3778|1139|270|19|6387|11132|6382|3673|3670|3383|1019|2263|2260|2264|1234|1237|1230|3586|5008|4193|153090|5770|100|5777|4353|90226|6272|5578|6279|6506|1535|3091|6372|6374|6376|960|9734|335|336|1909|1906|376497|3297|734…	http://amigo.geneontology.org/cgi-bin/amigo/term_details?term=GO:0010033
regulation of cell motility	Gene Ontology	GO:2000145	182	584	1.56063e-19	4.44049e-17	3717|5170|5175|2041|3929|3491|6722|5743|5473|134|6093|10344|3557|2321|5581|3791|7057|7048|94|2155|347|9564|2249|2152|2246|2247|348|284|56729|719|3480|5144|3486|6446|1956|4035|7040|5467|7042|7124|328|5308|5594|8877|3565|3569|2149|199|596|4323|5747|5155|6387|3273|3309|3673|3674|6781|4283|3579|3383|2303|3576|3479|1524|1012|3667|1230|8751|8518|247|7020|286205|153090|387|100|101|3315|6678|5328|6422|55…	http://amigo.geneontology.org/cgi-bin/amigo/term_details?term=GO:2000145
cellular response to oxygen-containing compound	Gene Ontology	GO:1901701	230	820	1.58713e-19	4.44049e-17	10062|3717|5170|114548|10068|3929|6722|5743|5747|3654|6517|2099|6714|4780|3557|3553|6649|5580|5581|3123|10891|6647|7057|1958|255738|345|9564|2249|2246|2247|348|9365|7391|7804|2950|3480|5144|3484|672|1956|10203|7128|1591|5468|7124|55829|2260|6794|7442|5594|8877|5599|259230|3569|929|6720|65018|4846|2475|199|1080|598|197|5155|3667|145264|11132|8398|7133|27063|118|4282|2784|4040|6263|4314|2303|3576|5…	http://amigo.geneontology.org/cgi-bin/amigo/term_details?term=GO:1901701
response to decreased oxygen levels	Gene Ontology	GO:0036293	108	256	2.03601e-19	5.41205e-17	5467|1263|664|133|6722|5743|22937|134|3654|6714|6648|1543|5581|10891|7057|7391|9370|1490|5465|7040|7043|7042|7124|1958|5740|5265|7316|4878|2068|65018|1410|1387|2475|596|4323|3778|5155|6387|5163|3673|27063|6781|6262|3383|834|4049|6517|1401|1139|3952|4193|5327|23411|100|101|5328|6649|847|90226|6422|3091|7422|50507|627|571|7852|6532|1909|1906|7015|3162|7097|857|2056|7157|6285|7412|650|10911|5024|735…	http://amigo.geneontology.org/cgi-bin/amigo/term_details?term=GO:0036293
response to hypoxia	Gene Ontology	GO:0001666	107	252	2.05528e-19	5.41205e-17	5467|1263|664|133|6722|5743|22937|134|3654|6714|6648|1543|5581|10891|7057|7391|9370|5465|7040|7043|7042|7124|1958|5740|5265|7316|4878|2068|65018|1410|1387|2475|596|4323|3778|5155|6387|5163|3673|27063|6781|6262|3383|834|4049|6517|1401|1139|3952|4193|5327|23411|100|101|5328|6649|847|90226|6422|3091|7422|50507|627|571|7852|6532|1909|1906|7015|3162|7097|857|2056|7157|6285|7412|650|10911|5024|7351|735…	http://amigo.geneontology.org/cgi-bin/amigo/term_details?term=GO:0001666
leukocyte migration	Gene Ontology	GO:0050900	123	319	2.36463e-19	6.04872e-17	5175|3929|5473|134|6714|6093|2321|3553|5627|5624|7056|7057|2155|347|284|27202|6356|719|2919|5144|6354|51561|6441|6352|7124|3565|960|3569|2147|4973|199|8600|5155|6387|3146|3673|3674|796|3579|3383|3577|3576|3570|51192|1524|51206|1234|1230|3586|3952|10544|100|101|2833|5777|5578|6279|998|5979|7424|7423|7422|6372|6374|6376|338|2920|8740|7852|1909|1906|3162|7097|857|6288|972|3690|3458|6280|6283|7412|63…	http://amigo.geneontology.org/cgi-bin/amigo/term_details?term=GO:0050900
positive regulation of response to stimulus	Gene Ontology	GO:0048584	401	1743	2.84927e-19	7.08598e-17	3929|10454|4780|3557|3553|3552|3558|3570|664|51283|718|717|716|715|3689|710|1490|5460|219699|1493|7040|5467|7042|6352|7124|7048|6794|6657|6354|199|596|598|8600|1139|6387|3673|3670|3383|8737|1401|2266|2264|4217|1230|3586|3589|5008|153090|100|101|5777|5578|6279|6502|3091|6372|6374|6376|10413|335|331|1909|1906|7349|857|3456|51024|2833|3458|2688|6424|27035|6614|93|94|1991|6422|5819|558|4615|4616|719|…	http://amigo.geneontology.org/cgi-bin/amigo/term_details?term=GO:0048584
regulation of multicellular organismal process	Gene Ontology	GO:0051239	486	2227	2.98841e-19	7.23115e-17	5054|3929|6722|6720|4780|3557|8864|3553|3552|10891|3558|344|345|347|341|348|719|718|710|1490|5460|7046|7040|5467|7042|5468|6093|7048|1994|6794|6657|10800|1129|199|596|197|6387|3673|3670|3383|2982|2263|1401|2266|2264|26253|1230|4210|3586|59272|153090|100|101|5777|6271|90226|5578|1535|3091|57057|649|2161|2160|6376|10413|9734|335|336|1909|1906|376497|3297|7349|255738|857|3456|2833|3458|859|2688|1165…	http://amigo.geneontology.org/cgi-bin/amigo/term_details?term=GO:0051239
regulation of vasculature development	Gene Ontology	GO:1901342	95	207	3.68206e-19	8.67513e-17	112744|133|5743|2041|7058|3553|3552|3791|7057|11235|2152|2246|2247|1958|719|718|4881|672|6915|729230|7128|6093|7048|5740|8877|3569|4879|2064|5155|3273|3670|7132|118|3579|2303|1524|1395|1139|2321|23493|153090|2837|9314|2833|6678|7453|6422|6423|10800|6772|3091|7423|7422|6376|9734|3162|183|3315|7490|51738|652|10911|3082|2626|2624|1215|54567|94|10014|6356|3689|861|5578|727|51129|729|889|239|5054|1969…	http://amigo.geneontology.org/cgi-bin/amigo/term_details?term=GO:1901342
regulation of system process	Gene Ontology	GO:0044057	139	395	7.53137e-19	1.72893e-16	10062|3717|133|6722|5743|136|134|8864|3553|6647|3558|2244|8654|56729|2243|1312|4881|5144|6446|6915|5997|1956|10203|5467|7042|8877|3569|4879|4878|6720|10800|2149|1129|7222|199|1080|5155|7139|1482|3673|7137|4205|6781|796|126393|6262|3383|1490|2982|3479|3572|23171|1401|2266|9722|3586|3952|2932|6271|23493|59272|3156|2837|100|9314|207|90226|5578|1535|624|335|3753|336|3757|4635|1906|3162|7349|2053|857|…	http://amigo.geneontology.org/cgi-bin/amigo/term_details?term=GO:0044057
regulation of angiogenesis	Gene Ontology	GO:0045765	90	191	8.34293e-19	1.86736e-16	112744|133|5743|2041|7058|3553|3552|3791|7057|11235|2152|2246|2247|719|718|4881|672|6915|729230|7128|6093|7048|5740|8877|3569|4879|10800|3273|3670|7132|118|3579|2303|1524|1395|1139|2321|153090|2837|9314|2833|6678|7453|6422|6423|2064|6772|3091|7423|7422|6376|9734|3162|183|3315|51738|10911|3082|2626|2624|1215|54567|94|10014|6356|3689|861|5578|727|51129|729|889|239|5054|1969|6347|7424|1116|4846|7474…	http://amigo.geneontology.org/cgi-bin/amigo/term_details?term=GO:0045765
wound healing	Gene Ontology	GO:0042060	203	703	1.49945e-18	3.15612e-16	3717|5170|7043|5175|3920|3491|5265|6722|7222|5473|5747|490|3552|4780|5583|7450|5581|6288|4602|6647|7056|966|94|2155|347|9564|9927|2152|2153|2244|2247|348|8654|2243|7391|7804|3484|710|6915|7046|5465|1950|7128|7042|5340|6714|7048|5593|51206|5594|6657|7474|5327|3569|2147|2064|2149|4973|4321|3778|5155|8529|7035|3309|3673|3710|3674|2982|2303|3479|64805|1401|1017|2266|2934|308|5627|302|8751|131566|1054…	http://amigo.geneontology.org/cgi-bin/amigo/term_details?term=GO:0042060
regulation of locomotion	Gene Ontology	GO:0040012	190	639	1.5146e-18	3.15612e-16	3717|5170|5175|2041|3929|3491|6722|5743|5473|134|6093|10344|3557|2321|5581|3791|7057|7048|94|2155|347|9564|2249|2152|2246|2247|348|284|56729|6356|719|3480|5144|325|3486|6446|1956|4035|7040|5467|7042|7124|328|5308|5594|8877|3565|3569|2149|199|596|4323|5747|5155|1906|6387|3273|3309|3673|3674|6781|4283|3579|3383|2303|3576|3479|1524|1012|3667|1230|8751|8518|247|7020|286205|153090|387|100|101|3315|667…	http://amigo.geneontology.org/cgi-bin/amigo/term_details?term=GO:0040012
response to organic cyclic compound	Gene Ontology	GO:0014070	207	723	1.51584e-18	3.15612e-16	10062|1268|7043|133|5741|5743|6714|2099|3651|4306|3557|1544|3553|1543|5581|10891|6647|7056|7057|7048|2155|650|348|7200|1312|3480|5144|672|1490|1956|5465|7040|5467|7042|5468|7124|1959|1958|5265|7442|5594|8877|3565|3569|51738|6720|4481|1410|10628|374|199|596|598|4323|2908|5155|7222|4208|3273|6382|3673|3670|27063|6781|4803|4040|6263|834|857|1019|366|367|361|1234|10135|1139|1138|5322|3586|3952|2934|4…	http://amigo.geneontology.org/cgi-bin/amigo/term_details?term=GO:0014070
negative regulation of multicellular organismal process	Gene Ontology	GO:0051241	237	877	1.89537e-18	3.85665e-16	10062|57447|7043|114548|3929|5054|3717|3570|133|6722|5743|5744|136|134|6441|6093|7058|3553|5580|5627|3123|6647|7056|7057|7048|3558|344|335|347|341|2247|348|8654|27202|2243|336|7391|1312|2950|4881|4882|325|710|3135|5997|7046|6910|7040|7128|7042|5468|7124|55829|1290|6794|3565|6657|5327|3569|4879|51738|2147|2064|374|2149|4846|7316|596|197|5747|5155|8529|3273|1401|3670|7132|6781|796|8111|4040|4043|29…	http://amigo.geneontology.org/cgi-bin/amigo/term_details?term=GO:0051241
positive regulation of response to wounding	Gene Ontology	GO:1903036	74	136	2.45482e-18	4.884e-16	3593|150|3717|1268|5733|7056|5294|3929|112744|729230|7057|5743|136|1909|5054|3673|7132|7124|4780|6283|4638|3553|140|183|5581|2303|2152|6280|4049|7098|3572|8673|2155|1520|8613|185|7474|8600|7292|7391|3606|3605|718|3558|5008|7097|350|1956|7941|5320|8792|101|9173|7048|3273|6403|5340|948|5578|6279|6776|3569|940|2147|7099|54106|7423|2149|9575|1361|2167|2161|6376|51561	http://amigo.geneontology.org/cgi-bin/amigo/term_details?term=GO:1903036
regulation of response to stress	Gene Ontology	GO:0080134	266	1038	5.25363e-18	1.02252e-15	10062|3717|1268|7128|114548|3929|112744|3320|5743|136|134|3654|3329|3651|4780|3557|3554|3553|3552|5580|5581|5627|2950|6647|7056|7057|7048|3558|5170|2155|347|2152|1378|2247|348|2243|7391|51283|718|717|3480|966|672|710|1490|1956|10203|5467|7042|5468|7124|55829|328|5740|5594|3565|5599|5327|3569|51738|2147|929|7222|9575|65018|920|1387|2149|4846|9261|7316|598|197|10454|5155|6387|3273|5733|3673|7133|27…	http://amigo.geneontology.org/cgi-bin/amigo/term_details?term=GO:0080134
positive regulation of intracellular signal transduction	Gene Ontology	GO:1902533	217	784	5.50348e-18	1.04835e-15	3717|7077|5467|5175|9365|3570|5743|136|134|3654|6714|3557|2321|3553|3552|5581|6647|3791|7057|3558|2155|7188|2152|2244|2246|2247|8654|27202|2243|3480|3976|998|3486|1490|219699|1956|1950|7043|7042|1616|6352|7124|2260|3567|5594|8877|3565|6657|3569|2147|2264|65018|920|2064|2149|9261|7316|596|598|8600|5747|5155|1139|145264|27035|1230|3670|27063|4282|4283|4803|3383|834|3479|3572|1399|3952|2263|1395|226…	http://amigo.geneontology.org/cgi-bin/amigo/term_details?term=GO:1902533
response to bacterium	Gene Ontology	GO:0009617	148	448	5.64605e-18	1.05311e-15	10062|3717|1268|114548|10068|3929|1267|3570|133|5743|5473|3654|6714|3557|6283|1544|3553|1543|5580|5581|3123|7056|1312|2919|5144|6915|7040|7128|6441|7124|55829|5265|5594|5599|259230|3569|929|920|2149|9261|3240|4208|7133|7132|4282|4283|4803|3663|834|3576|4049|1524|1401|1234|3586|54658|11213|383|5320|1634|249|10221|4353|4057|842|841|5578|6279|6770|6772|5972|6372|5970|6374|3593|338|2920|79577|7098|19…	http://amigo.geneontology.org/cgi-bin/amigo/term_details?term=GO:0009617
extracellular space	Gene Ontology	GO:0005615	297	1219	2.13588e-17	3.90255e-15	3576|5175|1462|10068|2719|1267|112744|4049|133|5741|5744|4023|6441|3329|51192|3552|2022|10344|3557|8862|2321|3553|6649|6513|5627|6647|7056|966|3558|344|2155|346|2157|341|2152|2153|2244|2246|2247|348|284|56729|3990|9365|718|717|716|715|79600|3931|3484|710|3976|1956|325|7043|7042|6352|7124|55829|183|3567|5740|5265|59|3039|3565|3569|4879|4878|51738|2147|929|7066|4481|374|5473|55937|3949|3240|7436|19…	http://amigo.geneontology.org/cgi-bin/amigo/term_details?term=GO:0005615
regulation of blood vessel size	Gene Ontology	GO:0050880	71	133	2.5107e-17	4.49565e-15	151|5029|153|152|2730|154|1080|1909|4878|133|185|5743|6532|136|4843|134|1906|155|3162|7349|796|8864|857|6648|3383|1812|183|2982|2729|6647|624|59272|186|10911|2244|1401|348|4842|2243|775|5028|8398|2876|207|3952|2643|5025|2053|148|6915|5997|1956|3156|5467|2837|4846|150|6546|59|1636|1889|2266|4879|6916|3356|4881|659|10800|2303|2149|239	http://amigo.geneontology.org/cgi-bin/amigo/term_details?term=GO:0050880
vascular process in circulatory system	Gene Ontology	GO:0003018	76	152	3.20732e-17	5.63042e-15	151|5029|153|152|2730|154|1080|1909|4878|133|185|5743|6532|136|4843|134|1906|155|3162|7349|796|8864|857|3579|3383|1812|183|2982|2729|6647|624|59272|186|10911|2244|1401|348|284|207|2243|775|5028|8398|2876|10266|3952|2643|5025|2053|148|6915|5997|1956|3156|5467|2837|6648|6714|4846|150|6546|59|1636|1889|2266|4879|6916|3356|7422|4881|4842|659|10800|2303|2149|239	http://amigo.geneontology.org/cgi-bin/amigo/term_details?term=GO:0003018
regulation of tube size	Gene Ontology	GO:0035150	71	134	3.38824e-17	5.83364e-15	151|5029|153|152|2730|154|1080|1909|4878|133|185|5743|6532|136|4843|134|1906|155|3162|7349|796|8864|857|6648|3383|1812|183|2982|2729|6647|624|59272|186|10911|2244|1401|348|4842|2243|775|5028|8398|2876|207|3952|2643|5025|2053|148|6915|5997|1956|3156|5467|2837|4846|150|6546|59|1636|1889|2266|4879|6916|3356|4881|659|10800|2303|2149|239	http://amigo.geneontology.org/cgi-bin/amigo/term_details?term=GO:0035150
response to endogenous stimulus	Gene Ontology	GO:0009719	327	1396	6.14941e-17	1.03879e-14	10062|3717|1268|4306|26060|9365|112744|133|6722|6721|5743|156|22937|5747|3654|6517|2099|3651|338|3557|1544|3553|5580|5581|5025|9021|10891|6647|7056|7057|7048|1958|1284|2155|24145|4982|9564|2249|2244|2246|2247|348|7200|56729|79602|7391|6422|7128|3480|5144|3484|672|1490|1956|5465|1950|5467|7042|5468|7124|55829|2260|5308|6794|1291|682|5594|8877|5741|7474|5327|3569|4878|51738|19|6720|1012|1410|10628|…	http://amigo.geneontology.org/cgi-bin/amigo/term_details?term=GO:0009719
cell-type specific apoptotic process	Gene Ontology	GO:0097285	137	414	8.18844e-17	1.35761e-14	3717|5170|7128|4609|889|3651|4780|6648|5583|5580|10891|6647|3791|7057|7048|3558|255738|2244|348|284|2243|664|23601|3480|998|219699|4035|7043|7042|7124|55829|1958|3565|3569|10758|65018|2149|596|598|2908|1482|6387|11132|3670|7132|4282|4803|3579|3383|5133|3479|8882|8737|2266|3586|581|23493|7020|23411|3156|153090|100|101|6424|842|6422|6423|6776|6770|3091|7423|3593|3611|578|627|6093|1906|3162|972|2056…	http://amigo.geneontology.org/cgi-bin/amigo/term_details?term=GO:0097285
response to nitrogen compound	Gene Ontology	GO:1901698	221	829	8.84037e-17	1.43905e-14	3717|1268|9365|133|5743|22937|5747|3654|6714|6517|3651|7186|3557|3553|5580|5581|1959|10891|6647|7056|7057|1958|255738|2155|9564|2249|2246|2247|348|56729|7391|3480|5144|3484|672|1490|1956|5465|7128|5468|7124|55829|2260|6794|1291|5594|8877|5599|5327|3569|4878|6720|374|890|2475|199|596|598|197|5155|3667|7222|6387|11132|6382|3673|7132|6781|2784|4803|4040|6263|834|4314|2303|5167|5025|328|2170|366|2263…	http://amigo.geneontology.org/cgi-bin/amigo/term_details?term=GO:1901698
cell chemotaxis	Gene Ontology	GO:0060326	90	211	1.09085e-16	1.744e-14	3929|5473|10344|2321|3553|7057|2155|9564|2249|2246|2247|27202|719|2919|5144|6354|51561|6441|3565|3569|199|8600|5155|6387|3273|3146|796|3579|3577|3576|3570|51192|1524|1234|1230|3586|101|2833|5578|6279|7424|7423|7422|6372|6374|6376|2920|8740|7852|1909|1906|6288|972|3315|3458|6280|6283|7412|8823|185|6363|6362|6367|6366|3082|3603|2621|6356|3689|6352|727|2022|7042|6696|5294|5054|1969|6347|5197|58191|7…	http://amigo.geneontology.org/cgi-bin/amigo/term_details?term=GO:0060326
cellular response to chemical stimulus	Gene Ontology	GO:0070887	492	2356	1.52618e-16	2.39717e-14	3929|6722|6720|10454|4780|3557|3554|3553|3552|10891|255738|345|348|51283|2919|6354|1490|7046|5465|10203|5467|7042|5468|7124|7048|6794|259230|10803|199|596|598|197|196|3084|19|6387|11132|3146|3673|3670|4552|3383|2263|2260|1017|2264|1234|4217|1237|1230|3586|5008|4193|153090|5770|101|5777|4353|90226|6272|5578|6279|1535|3091|6372|6374|6376|960|338|335|1909|1906|376497|857|3456|2833|3458|859|7412|2688…	http://amigo.geneontology.org/cgi-bin/amigo/term_details?term=GO:0070887
cell migration	Gene Ontology	GO:0016477	268	1084	1.64864e-16	2.54488e-14	3717|5170|5175|2303|2041|3929|3491|6722|5743|5473|134|6441|6714|64127|6093|338|3557|6283|2321|3553|5581|5627|5624|3791|7057|7048|8470|2155|84159|347|9564|2249|2152|2246|2247|348|284|56729|1462|1991|7804|719|3480|5144|3689|3486|6446|1956|4035|7040|5467|7042|5340|7124|328|7056|5308|5594|8877|3565|7474|5327|3569|2147|1012|2149|4973|6910|199|596|4321|4323|5747|5155|6387|3273|3146|3309|889|3673|3670|3…	http://amigo.geneontology.org/cgi-bin/amigo/term_details?term=GO:0016477
leukocyte chemotaxis	Gene Ontology	GO:0030595	74	153	3.23757e-16	4.91287e-14	3603|5054|58191|199|2920|5294|3929|5155|729230|8740|7852|1906|6387|5473|3146|1909|6441|3570|6283|796|2321|3579|3553|719|6347|3565|3577|3576|6280|7057|51192|1524|2155|64127|6363|7474|6366|27202|1234|2621|1230|3586|4283|2919|5144|3689|3627|6868|7941|7042|6288|8792|101|2833|972|6356|6354|6352|5197|5578|6279|3569|7060|727|7424|7423|7422|8600|6372|3458|6374|6696|6376|51561	http://amigo.geneontology.org/cgi-bin/amigo/term_details?term=GO:0030595
positive regulation of developmental process	Gene Ontology	GO:0051094	249	990	3.56595e-16	5.28412e-14	3717|1268|7043|8111|9365|3491|133|6722|5743|4023|627|338|7058|3553|5583|2688|9021|10891|3791|7057|7048|3558|3570|2152|2244|2246|2247|348|8654|56729|2243|5064|664|7804|719|718|9370|3976|998|672|3486|3135|6915|6910|1950|7128|7042|5468|7124|1958|5740|6794|3567|8877|3565|5599|3569|6657|4481|65018|10800|4846|972|2475|596|8600|5155|3084|1482|6387|1401|1045|3670|27063|3303|4205|2309|4283|4803|3579|207|2…	http://amigo.geneontology.org/cgi-bin/amigo/term_details?term=GO:0051094
response to organonitrogen compound	Gene Ontology	GO:0010243	205	759	3.60026e-16	5.28412e-14	3717|1268|9365|133|5743|22937|5747|3654|6517|3651|3557|3553|5580|5581|1959|10891|6647|7056|1958|255738|2155|9564|2249|2246|2247|348|56729|7391|3480|5144|3484|672|1490|1956|5465|7128|5468|7124|55829|2260|6794|1291|5594|8877|5327|3569|4878|6720|374|890|2475|199|596|598|197|5155|1139|7222|6387|11132|6382|3673|7132|6781|2784|4803|4040|6263|834|4314|2303|5167|5025|328|2170|366|2263|1395|2264|3667|1138…	http://amigo.geneontology.org/cgi-bin/amigo/term_details?term=GO:0010243
positive regulation of phosphate metabolic process	Gene Ontology	GO:0045937	240	945	4.79077e-16	6.80822e-14	3717|5170|5175|9365|3491|133|5741|5744|136|134|3654|6714|3557|7436|2321|3553|3552|5580|5581|10891|6647|3791|7057|3558|344|3570|2249|2244|2246|2247|348|8654|27202|2243|7804|718|3480|3976|3484|54106|3486|1490|1956|22926|10203|7043|7042|1616|6352|7124|7048|5594|6794|3567|8877|3565|6657|3569|2147|9570|65018|920|2064|374|2149|9261|7316|199|596|8600|5747|5155|3667|6385|4208|3309|3306|3673|3670|7132|118…	http://amigo.geneontology.org/cgi-bin/amigo/term_details?term=GO:0045937
positive regulation of phosphorus metabolic process	Gene Ontology	GO:0010562	240	945	4.79077e-16	6.80822e-14	3717|5170|5175|9365|3491|133|5741|5744|136|134|3654|6714|3557|7436|2321|3553|3552|5580|5581|10891|6647|3791|7057|3558|344|3570|2249|2244|2246|2247|348|8654|27202|2243|7804|718|3480|3976|3484|54106|3486|1490|1956|22926|10203|7043|7042|1616|6352|7124|7048|5594|6794|3567|8877|3565|6657|3569|2147|9570|65018|920|2064|374|2149|9261|7316|199|596|8600|5747|5155|3667|6385|4208|3309|3306|3673|3670|7132|118…	http://amigo.geneontology.org/cgi-bin/amigo/term_details?term=GO:0010562
regulation of localization	Gene Ontology	GO:0032879	426	2001	1.21171e-15	1.69507e-13	3929|6722|6721|6720|4023|3557|8864|3553|3552|10891|11267|3558|344|345|346|347|341|348|719|718|717|2919|5460|7046|5465|7040|5467|7042|5468|7124|7048|5308|199|596|598|4323|3778|6385|6387|11132|3146|6382|3673|3670|3674|3383|8737|1401|2266|1012|26253|1234|1230|3586|3589|5008|4193|8518|153090|5770|100|101|5777|6271|90226|5578|6279|6506|1536|1535|3091|4842|6372|6374|3156|338|335|336|1909|1906|7349|2557…	http://amigo.geneontology.org/cgi-bin/amigo/term_details?term=GO:0032879
negative regulation of response to wounding	Gene Ontology	GO:1903035	69	141	2.00491e-15	2.76154e-13	10062|3593|5467|335|114548|710|5155|4790|5740|5054|8529|3273|2161|134|1906|5055|7133|7132|3670|4210|6288|5580|5627|55829|5624|7056|7057|3558|51738|347|4088|325|4846|2247|348|2243|2814|7391|2876|3586|2625|2950|9370|302|350|50943|462|5327|3156|7128|5468|100|9314|9021|5328|5329|1991|239|5340|3565|947|2160|2147|64127|1361|2811|2693|6696|10203	http://amigo.geneontology.org/cgi-bin/amigo/term_details?term=GO:1903035
response to cytokine	Gene Ontology	GO:0034097	184	668	2.39719e-15	3.25182e-13	10062|3717|58191|5175|10068|5740|6722|5743|5473|3654|6714|3651|4780|3557|3554|3553|3552|5580|3123|10891|7057|2152|10663|2244|348|284|7804|2950|2919|4882|672|3135|729230|5468|7124|9173|1958|5594|5265|3567|8877|3565|259230|3569|929|10803|9261|7316|199|596|598|8600|6387|3309|7133|27063|796|3579|3383|3577|3576|3570|3572|1524|79602|8737|8809|5966|361|1234|1237|1230|3663|3952|5008|2932|11213|383|23411|…	http://amigo.geneontology.org/cgi-bin/amigo/term_details?term=GO:0034097
regulation of cell proliferation	Gene Ontology	GO:0042127	321	1409	2.65646e-15	3.54974e-13	57447|7077|7043|2041|2719|3717|3491|133|6722|5742|5743|5744|5473|134|6441|627|64127|2099|3651|5074|10344|8864|3553|5583|7020|3123|10891|3791|7057|7048|3558|3570|347|7188|2152|2246|2247|348|8654|56729|1991|51085|2833|1312|675|5747|3480|5144|3976|1027|672|3486|6446|1956|6910|79577|5467|7042|5468|7124|1958|3567|5308|6794|5594|8877|3565|6657|3569|2147|7099|1012|826|2064|374|2149|4846|2475|199|596|432…	http://amigo.geneontology.org/cgi-bin/amigo/term_details?term=GO:0042127
response to extracellular stimulus	Gene Ontology	GO:0009991	135	428	2.94853e-15	3.88209e-13	1268|133|6722|5743|136|3651|3557|6648|1543|10891|6647|7048|255738|2155|4982|348|3992|7391|1312|717|3480|6915|1956|5465|7040|5467|5468|6714|1958|5308|8877|3565|3569|6720|65018|2475|199|596|3309|3673|6781|2308|4040|3383|6513|9388|4049|79602|6581|115201|345|3952|2934|4193|54658|383|23411|3156|100|249|6678|4353|847|90226|38|6422|6423|6502|6770|6506|6772|1536|1535|7421|5970|627|335|6532|3162|23710|734…	http://amigo.geneontology.org/cgi-bin/amigo/term_details?term=GO:0009991
positive regulation of immune system process	Gene Ontology	GO:0002684	205	784	5.48571e-15	7.1179e-13	10062|1268|3710|5175|3929|4049|3320|5170|136|5747|3654|3329|6714|5074|3553|5583|5580|5581|5627|3123|966|3558|2155|9564|1378|719|6403|717|716|5144|3976|3689|710|3135|1026|7040|7128|7042|7124|9173|7048|5594|6794|3567|3565|5599|3569|929|920|921|5950|7057|5473|9261|7316|199|596|8600|10454|6387|3273|3673|3570|3303|3674|4205|4282|4283|3579|3383|5819|5133|3576|3479|3572|1520|8737|1401|1230|581|3952|1121…	http://amigo.geneontology.org/cgi-bin/amigo/term_details?term=GO:0002684
response to hormone	Gene Ontology	GO:0009725	218	853	5.76682e-15	7.37576e-13	10062|3717|7077|4306|9365|133|6722|5743|22937|5747|2099|3651|338|3557|1544|3553|5580|2688|9021|10891|7057|7048|1958|255738|2155|4982|9564|2249|2244|2246|2247|348|7200|56729|79602|7391|3480|3484|672|1490|1956|5465|7040|5467|7042|5468|7124|55829|2260|5308|6794|682|5594|8877|5741|3569|4878|51738|6720|1410|374|2475|199|596|4323|2908|5155|6387|11132|6382|3673|3670|7132|6781|2784|4803|4040|3383|2303|51…	http://amigo.geneontology.org/cgi-bin/amigo/term_details?term=GO:0009725
regulation of behavior	Gene Ontology	GO:0050795	80	189	7.13584e-15	8.99819e-13	3603|5054|3569|199|4088|4851|3929|2920|729230|8740|7852|1906|6387|1268|3273|5473|134|177|3673|3570|51561|7349|4283|7941|972|6347|2155|2833|5197|3576|3791|7057|7200|8823|64127|2249|2152|10911|6363|2246|2247|7474|6366|56729|659|1909|2621|1230|719|2919|3627|3356|6868|5730|2837|3579|100|27202|3315|1012|10371|1991|6354|6352|3565|6405|5155|5578|4208|7060|727|7424|7423|7422|7040|6372|6374|51738|2691|3198	http://amigo.geneontology.org/cgi-bin/amigo/term_details?term=GO:0050795
cellular response to organic substance	Gene Ontology	GO:0071310	404	1902	8.4367e-15	1.04433e-12	3929|6722|6720|10454|4780|3557|3554|3553|3552|10891|255738|345|348|51283|2919|6354|1490|7046|5465|10203|5467|7042|5468|7124|7048|6794|259230|10803|199|596|598|197|19|6387|11132|3673|3670|3383|8737|2260|2264|1234|1237|1230|3586|5008|4193|153090|5770|5777|90226|6272|5578|1535|3091|6372|6374|6376|960|9734|335|1906|376497|857|3456|249|3458|859|7412|2688|183|9021|94|841|26060|558|5054|239|4615|7078|70…	http://amigo.geneontology.org/cgi-bin/amigo/term_details?term=GO:0071310
response to nutrient	Gene Ontology	GO:0007584	72	158	8.51511e-15	1.04433e-12	2475|1268|627|335|6722|1956|5743|6532|3371|64241|3673|6648|3162|3651|6781|5728|4040|1543|6347|2056|3565|9388|4049|7494|7048|7412|2155|4982|79602|9971|3952|717|1030|847|2621|7391|2876|7298|3480|2934|4193|3627|462|6915|383|1591|3156|5467|5468|100|1277|249|6678|8473|5308|64127|6422|6423|19|9370|4524|6770|6772|1536|54658|7352|7421|5741|5970|6696|345|7040	http://amigo.geneontology.org/cgi-bin/amigo/term_details?term=GO:0007584
positive regulation of signal transduction	Gene Ontology	GO:0009967	290	1253	1.11124e-14	1.34445e-12	10062|3717|7077|5467|5175|3611|3929|3491|5740|4208|5743|136|134|3654|64127|2099|6714|3557|2321|3553|5583|5580|5581|6647|3791|7057|3558|2155|7188|2152|2244|2246|2247|8654|27202|2243|8737|9365|1230|51283|718|5747|3480|3976|998|3486|1490|5460|219699|1956|1950|7043|7042|1616|6352|7124|2260|3567|6794|5594|8877|3565|5599|3569|2147|7099|2264|65018|920|2064|6424|2149|972|9261|7316|596|598|8600|3002|5155|…	http://amigo.geneontology.org/cgi-bin/amigo/term_details?term=GO:0009967
cellular response to lipopolysaccharide	Gene Ontology	GO:0071222	63	125	1.13496e-14	1.35484e-12	10062|3593|58191|558|114548|3929|79577|4790|5054|4208|3654|949|27063|6714|4282|958|3553|3383|6347|929|2950|3458|3576|1586|7494|7099|1524|4846|7474|4843|1234|7292|3606|3586|7097|3934|5144|3627|7100|383|7040|7128|4795|7124|55829|10221|4792|4057|5581|6352|5594|948|5578|19|259230|3569|6770|6772|7133|5599|153090|7189|5970	http://amigo.geneontology.org/cgi-bin/amigo/term_details?term=GO:0071222
positive regulation of signaling	Gene Ontology	GO:0023056	311	1372	1.20438e-14	1.4188e-12	10062|3717|7077|5467|5175|3611|8111|3929|3491|5740|4208|5743|136|134|3654|6714|64127|2099|3651|3710|3557|2321|3553|5583|5580|5581|3123|6647|3791|7057|1958|2155|7188|2152|2244|2246|2247|8654|56729|2243|8737|9365|1230|51283|718|5747|3480|3976|998|3486|1490|5460|219699|1956|1950|7043|7042|1616|6352|7124|2260|3567|6794|5686|5594|8877|3565|5599|3569|2147|7099|2264|65018|920|5950|2064|6424|2149|972|926…	http://amigo.geneontology.org/cgi-bin/amigo/term_details?term=GO:0023056
cellular response to biotic stimulus	Gene Ontology	GO:0071216	69	148	1.27288e-14	1.48002e-12	10062|3593|58191|558|114548|3929|79577|4790|5054|4208|4843|3309|3654|949|27063|6714|4282|958|5599|3553|3383|6347|7189|7157|2950|3458|3576|1586|7494|7099|1524|4846|7474|10628|1234|7292|3606|3586|7097|3934|5144|2932|3627|7100|383|6770|7128|4795|7124|55829|10221|4792|4057|5581|6352|5594|948|5578|19|259230|3569|1649|6772|7133|929|64127|153090|5970|7040	http://amigo.geneontology.org/cgi-bin/amigo/term_details?term=GO:0071216
negative regulation of response to external stimulus	Gene Ontology	GO:0032102	88	225	1.335e-14	1.53234e-12	10062|5467|114548|5740|134|5580|5627|9021|5624|7056|7057|3558|347|2247|348|27202|2243|7391|9370|710|5465|10203|7128|5468|55829|3565|2147|65018|2475|199|5155|8529|3273|7133|7132|4210|3586|3952|302|5327|3156|100|9314|10221|5328|5329|4057|2161|2160|3593|335|1906|7349|6288|7157|51738|2814|2811|2625|462|2950|1991|5340|6405|727|2693|6696|4088|239|5054|5055|3670|5728|6347|325|4846|7474|2876|1361|50943|4…	http://amigo.geneontology.org/cgi-bin/amigo/term_details?term=GO:0032102
defense response	Gene Ontology	GO:0006952	335	1510	1.36392e-14	1.54572e-12	10062|3717|1268|7128|8111|114548|3929|10060|3570|3320|10800|5742|5743|325|136|134|3654|3329|718|6714|10344|3557|3554|3553|3552|5580|5581|5627|3123|11093|966|3558|5170|345|2157|2249|2152|10663|717|1378|2246|2247|348|27202|2243|1991|9365|23601|719|2212|2950|716|715|4973|4684|710|3135|6915|721|1956|10203|5467|6441|5468|7124|55829|1958|3567|5740|5265|5594|8877|3565|5599|259230|3569|51738|2147|929|574…	http://amigo.geneontology.org/cgi-bin/amigo/term_details?term=GO:0006952
positive regulation of inflammatory response	Gene Ontology	GO:0050729	53	91	1.78688e-14	1.99974e-12	3593|3717|1268|5733|5294|3929|112744|729230|5743|136|1909|5054|3673|7132|8792|6283|3553|140|6280|4049|7098|3558|8673|183|1520|185|7474|8600|7292|3606|3605|718|5008|7097|1956|7941|5320|7124|101|9173|5578|6279|6776|3569|3572|940|7099|54106|9575|2167|2161|6376|51561	http://amigo.geneontology.org/cgi-bin/amigo/term_details?term=GO:0050729
platelet activation	Gene Ontology	GO:0030168	92	244	1.96375e-14	2.17056e-12	3920|5170|3710|5175|6722|7222|5473|5747|5583|7450|5581|5627|6647|7056|7057|2157|9564|2153|2244|813|348|2243|710|6915|7040|7043|7042|6714|5265|5594|3569|2147|2149|5155|3273|3309|3674|3479|51206|2266|9002|5321|5770|3315|6678|5777|7273|5580|5578|7424|7423|7422|2162|3611|11093|335|387|7018|6288|3690|7099|3082|5028|2621|2811|2812|6403|5340|151|150|152|558|2814|5294|239|5054|959|958|1191|7076|4846|1278…	http://amigo.geneontology.org/cgi-bin/amigo/term_details?term=GO:0030168
cellular response to lipid	Gene Ontology	GO:0071396	114	343	2.24756e-14	2.45395e-12	10062|4306|114548|3929|6720|3654|2099|7124|3553|5581|10891|348|7804|3934|5144|1956|5465|7040|5467|5468|6714|55829|1958|5594|5599|259230|3569|929|2908|4208|7133|27063|118|4282|4040|3383|3576|1524|367|361|1234|3586|3952|4193|54658|5327|383|23411|153090|27429|7128|10221|4057|90226|842|6422|5578|6770|6772|5979|7421|5970|3593|338|79577|6532|1906|7097|3458|1581|1586|7494|7099|56603|652|9971|186|7292|33…	http://amigo.geneontology.org/cgi-bin/amigo/term_details?term=GO:0071396
regulation of defense response	Gene Ontology	GO:0031347	155	541	2.46529e-14	2.65924e-12	10062|3717|1268|7128|114548|3929|112744|5740|5743|136|134|3654|3329|3554|3553|5580|5581|5627|2950|3558|5170|347|1378|348|718|717|9370|966|710|1956|10203|5467|5468|7124|55829|183|5594|3565|5599|3569|929|9575|920|9261|7316|197|10454|4208|3673|7133|7132|4205|796|834|5819|4049|3572|1520|8737|5687|4210|3586|5008|11213|59272|5320|6288|5770|100|9314|5777|4057|841|5578|6279|6776|6772|2167|5970|2161|6376|…	http://amigo.geneontology.org/cgi-bin/amigo/term_details?term=GO:0031347
response to drug	Gene Ontology	GO:0042493	126	400	2.56949e-14	2.70643e-12	5741|5743|4023|3651|3557|1544|3553|1543|10891|6647|7057|7048|345|347|7804|3934|63826|6915|1956|7040|7042|10682|5468|7124|1958|1557|3565|1559|1558|3569|6720|596|5155|4208|3673|27063|4803|3383|4049|2170|1019|368|6581|3586|2932|4193|54658|383|2837|6648|100|6422|6423|6774|6770|6506|5243|1536|1535|7424|7423|5972|5970|578|627|335|336|3757|6532|7494|1906|7097|6714|4086|7157|3458|1080|1586|7098|10628|498…	http://amigo.geneontology.org/cgi-bin/amigo/term_details?term=GO:0042493
response to nutrient levels	Gene Ontology	GO:0031667	126	400	2.56949e-14	2.70643e-12	1268|133|6722|5743|3651|3557|6648|1543|10891|6647|7048|255738|2155|4982|348|3992|7391|1312|717|3480|6915|1956|5465|7040|5467|5468|6714|1958|5308|8877|3565|3569|6720|65018|2475|596|3309|3673|6781|2308|4040|3383|6513|9388|4049|79602|6581|115201|345|3952|2934|4193|54658|383|23411|3156|100|249|6678|4353|847|90226|38|6422|6423|6770|6772|1536|1535|7421|5970|627|335|6532|3162|23710|7349|84557|857|2056|7…	http://amigo.geneontology.org/cgi-bin/amigo/term_details?term=GO:0031667
cellular response to molecule of bacterial origin	Gene Ontology	GO:0071219	64	132	2.79915e-14	2.91405e-12	10062|3593|58191|558|114548|3929|79577|4790|5054|4208|3654|949|27063|6714|4282|958|3553|3383|6347|929|2950|3458|3576|1586|7494|7099|1524|4846|7474|4843|1234|7292|3606|3586|7097|3934|5144|3627|7100|383|7040|7128|4795|7124|55829|10221|4792|4057|5581|6352|5594|948|5578|19|259230|3569|6770|6772|7133|5599|64127|153090|7189|5970	http://amigo.geneontology.org/cgi-bin/amigo/term_details?term=GO:0071219
positive regulation of behavior	Gene Ontology	GO:0048520	62	125	3.18531e-14	3.27794e-12	5054|199|4088|2920|3929|5155|729230|8740|1906|6387|5473|1909|177|3673|3570|51561|7349|4283|3579|972|6347|2155|2833|5197|3576|3791|7057|8823|2152|10911|6363|2247|7474|6366|1012|659|3603|2621|1230|719|2919|3627|6868|7941|2837|3315|6354|6352|3565|5578|3569|4208|7060|727|7424|7423|7422|6372|6374|51738|2691|7040	http://amigo.geneontology.org/cgi-bin/amigo/term_details?term=GO:0048520
muscle cell proliferation	Gene Ontology	GO:0033002	63	129	3.43019e-14	3.48983e-12	3593|3611|57447|199|7128|4086|2303|5155|3084|3570|3654|4208|5743|239|1909|1906|3673|3162|10891|27035|3479|1012|7048|183|347|652|4969|9370|2263|2260|2247|284|56729|10135|2626|1312|4881|5144|23493|3486|1956|6910|3156|5467|7042|5468|7124|9314|10221|1991|5950|4854|6352|1482|6502|3569|6772|7189|57057|9927|3458|4851|10203	http://amigo.geneontology.org/cgi-bin/amigo/term_details?term=GO:0033002
regulation of chemotaxis	Gene Ontology	GO:0050920	66	141	4.05489e-14	4.07904e-12	5054|3569|199|4088|2920|3929|5155|729230|8740|7852|1906|6387|3273|5473|1909|177|3673|3570|51561|4283|3579|972|6347|2155|2833|5197|3576|3791|7057|8823|64127|2249|2152|6363|2246|2247|7474|6366|27202|659|3603|2621|1230|719|2919|3627|6868|7941|3315|1012|10371|1991|6354|6352|3565|5578|6405|7060|727|7424|7423|7422|6372|6374|4851|7040	http://amigo.geneontology.org/cgi-bin/amigo/term_details?term=GO:0050920
positive regulation of angiogenesis	Gene Ontology	GO:0045766	58	112	5.14016e-14	5.11332e-12	9734|133|10800|5743|239|5054|3670|7132|3162|118|2041|4846|2321|3553|10266|2833|2303|1215|3791|7057|7048|1524|3091|2152|10911|2246|2247|7474|51129|3082|1139|2626|2624|718|1116|672|6915|2837|3579|3315|94|3552|6356|5740|3689|8877|5578|861|947|6423|727|7424|7423|7422|358|719|6376|729	http://amigo.geneontology.org/cgi-bin/amigo/term_details?term=GO:0045766
cell motility	Gene Ontology	GO:0048870	270	1162	5.99884e-14	5.83779e-12	3717|5170|5175|2303|2041|3929|3491|6722|5743|5473|134|6441|6714|64127|6093|338|3557|6283|2321|3553|5581|5627|5624|3791|7057|7048|8470|2155|84159|347|9564|2249|2152|2246|2247|348|284|56729|1462|1991|7804|719|3480|5144|3689|3486|6446|1956|4035|7040|5467|7042|5340|7124|221692|7056|5308|5594|8877|3565|7474|5327|3569|2147|1012|2149|4973|6910|199|596|4321|4323|5747|5155|6387|3273|3146|3309|889|3673|367…	http://amigo.geneontology.org/cgi-bin/amigo/term_details?term=GO:0048870
localization of cell	Gene Ontology	GO:0051674	270	1162	5.99884e-14	5.83779e-12	3717|5170|5175|2303|2041|3929|3491|6722|5743|5473|134|6441|6714|64127|6093|338|3557|6283|2321|3553|5581|5627|5624|3791|7057|7048|8470|2155|84159|347|9564|2249|2152|2246|2247|348|284|56729|1462|1991|7804|719|3480|5144|3689|3486|6446|1956|4035|7040|5467|7042|5340|7124|221692|7056|5308|5594|8877|3565|7474|5327|3569|2147|1012|2149|4973|6910|199|596|4321|4323|5747|5155|6387|3273|3146|3309|889|3673|367…	http://amigo.geneontology.org/cgi-bin/amigo/term_details?term=GO:0051674
reactive oxygen species metabolic process	Gene Ontology	GO:0072593	85	220	6.34345e-14	6.10677e-12	857|3717|3240|199|596|7057|664|5155|3491|3320|5743|239|7173|1906|4314|6648|2099|7124|4780|2309|2308|2053|1544|3553|6649|5580|1536|7157|2950|4536|6647|3689|7099|183|186|185|8737|1401|4353|5806|207|4843|1490|9722|2876|3586|7097|5025|672|2643|3383|329|5027|7100|59272|1956|384|7040|6441|23564|9588|9314|55829|7048|1543|847|5740|5593|1026|3039|948|3565|947|3569|27035|2147|1191|1535|7020|4842|65018|1410…	http://amigo.geneontology.org/cgi-bin/amigo/term_details?term=GO:0072593
aging	Gene Ontology	GO:0007568	89	238	7.48677e-14	7.13075e-12	1268|9365|1267|133|6722|6720|22937|3654|3651|6648|1543|5580|6647|347|348|56729|675|5144|710|1490|4035|7040|7043|7048|3569|2068|1410|596|7133|4282|796|3383|1401|3586|2934|23411|23410|100|4353|847|842|27250|6506|50507|5970|3156|3611|578|1909|1906|7015|3159|1634|2056|7157|7412|657|1030|5028|7298|183|7351|7352|3689|1026|1029|1028|2022|2353|153|155|239|5054|5728|6347|4000|7076|7077|7471|328|63826|2876…	http://amigo.geneontology.org/cgi-bin/amigo/term_details?term=GO:0007568
positive regulation of leukocyte migration	Gene Ontology	GO:0002687	52	92	7.61002e-14	7.17184e-12	199|5175|140|2920|3929|729230|8740|5054|6387|5473|1909|1906|3673|3570|3674|4283|3579|3383|6347|5197|3576|7057|2155|6363|7474|6366|2621|1230|375056|7097|8772|2919|3627|6868|7941|7124|101|719|6403|6354|6401|6352|3565|3569|972|7060|7424|7423|7422|6372|6374|51561	http://amigo.geneontology.org/cgi-bin/amigo/term_details?term=GO:0002687
positive regulation of protein phosphorylation	Gene Ontology	GO:0001934	187	715	7.93632e-14	7.40145e-12	3717|5170|5175|3491|136|134|3654|6714|3557|2321|3553|2688|6647|3791|7057|3558|3570|2249|2246|2247|8654|7804|718|9370|3976|3484|54106|1490|1956|22926|1950|7043|7042|6352|7124|7048|5594|6794|3567|8877|3565|3569|2147|9570|65018|920|2064|2149|9261|7316|199|596|8600|5747|5155|1139|6385|4208|3309|3306|8398|3670|7132|118|4282|796|4803|3383|3576|3479|3572|7436|1399|3952|8737|2260|4217|1191|581|3589|302|5…	http://amigo.geneontology.org/cgi-bin/amigo/term_details?term=GO:0001934
positive regulation of cell communication	Gene Ontology	GO:0010647	308	1380	8.06453e-14	7.44348e-12	10062|3717|7077|5467|5175|3611|8111|3929|3491|5740|4208|5743|136|134|3654|6714|64127|2099|3651|3710|3557|2321|3553|5583|5580|5581|3123|6647|3791|7057|1958|2155|7188|2152|2244|2246|2247|8654|56729|2243|8737|9365|1230|51283|718|5747|3480|3976|998|3486|1490|5460|219699|1956|1950|7043|7042|1616|6352|7124|2260|3567|6794|5686|5594|8877|3565|5599|3569|2147|7099|2264|65018|920|5950|2064|6424|2149|972|926…	http://amigo.geneontology.org/cgi-bin/amigo/term_details?term=GO:0010647
response to inorganic substance	Gene Ontology	GO:0010035	122	389	8.32158e-14	7.60236e-12	3710|10068|664|5741|5743|3651|4780|1544|6648|1543|7020|10891|6647|7057|4982|10587|2244|2243|3934|1956|7128|5468|6714|5265|3039|8877|3565|5599|3569|929|7222|65018|1410|374|4973|3240|596|3778|7139|4208|3273|6382|4314|4205|2308|4803|6262|6263|1019|366|1401|1017|2266|4217|2934|2932|4193|246|23411|100|9314|6678|4547|4353|846|845|6778|842|841|6279|6770|6772|383|241|2167|5970|578|627|338|3552|1906|3162|…	http://amigo.geneontology.org/cgi-bin/amigo/term_details?term=GO:0010035
positive regulation of phosphorylation	Gene Ontology	GO:0042327	211	844	9.44555e-14	8.54202e-12	3717|5170|5175|9365|3491|136|134|3654|6714|3557|2321|3553|3552|5581|6647|3791|7057|3558|3570|2249|2244|2246|2247|8654|27202|2243|7804|718|3480|3976|3484|54106|3486|1490|1956|22926|1950|7043|7042|1616|6352|7124|7048|5594|6794|3567|8877|3565|6657|3569|2147|9570|65018|920|2064|374|2149|9261|7316|199|596|8600|5747|5155|3667|6385|4208|3309|3306|8398|3670|7132|118|4282|796|4803|3383|3576|3479|3572|7436…	http://amigo.geneontology.org/cgi-bin/amigo/term_details?term=GO:0042327
blood coagulation	Gene Ontology	GO:0007596	155	553	1.07897e-13	9.65999e-12	3717|5170|3710|5175|3920|6722|7222|5473|5747|490|4780|5583|7450|5581|5627|6647|7056|7057|2155|2157|9564|9927|2152|2153|2244|813|348|8654|2243|7391|7804|3689|710|6915|1950|7043|7042|960|6714|5593|51206|5594|5327|3569|2147|2149|4973|3778|5155|8529|7035|3309|3673|3674|2982|84876|3479|1017|2266|308|302|10544|9002|5321|6288|3315|6678|5328|5329|7273|5580|5578|998|3690|7424|7423|7422|2161|2160|2162|3611…	http://amigo.geneontology.org/cgi-bin/amigo/term_details?term=GO:0007596
cell activation	Gene Ontology	GO:0001775	219	890	1.24387e-13	1.10261e-11	10062|3717|1268|7128|5175|3929|3920|6722|7222|136|5747|6441|3329|5265|6714|5074|3710|3553|5583|7450|5581|6288|3123|6647|7056|7057|7048|3558|5170|2157|5627|2153|2244|813|348|8654|2243|966|710|3135|6915|1956|1950|7043|7042|6352|7124|9173|1958|5594|6794|3567|3565|64919|3569|2147|920|921|2064|2149|5473|2475|199|596|8600|196|5155|6387|3273|3146|3309|3674|4282|3579|3383|5133|3576|3479|3572|1524|3952|51…	http://amigo.geneontology.org/cgi-bin/amigo/term_details?term=GO:0001775
positive regulation of chemotaxis	Gene Ontology	GO:0050921	56	108	1.32637e-13	1.16421e-11	5054|199|4088|2920|3929|5155|729230|8740|1906|6387|5473|1909|177|3673|3570|51561|4283|3579|972|6347|2155|2833|5197|3576|3791|7057|8823|2152|6363|2247|7474|6366|1012|659|3603|2621|1230|719|2919|3627|6868|7941|3315|6354|6352|3565|5578|3569|7060|727|7424|7423|7422|6372|6374|7040	http://amigo.geneontology.org/cgi-bin/amigo/term_details?term=GO:0050921
regulation of blood pressure	Gene Ontology	GO:0008217	69	158	1.49169e-13	1.29661e-11	151|1278|153|1268|155|154|1909|5155|8529|185|5742|5743|134|1906|3162|7137|7349|2784|2053|6648|1636|2982|6647|1579|1584|1585|183|1113|186|10911|9370|4846|50848|4882|4842|659|775|1215|2621|2022|10266|796|3952|5144|2643|5025|148|6446|6915|59272|5465|1889|2837|5468|94|59|10159|947|5125|4879|4878|27035|1535|7424|4881|5972|4843|4852|2149	http://amigo.geneontology.org/cgi-bin/amigo/term_details?term=GO:0008217
coagulation	Gene Ontology	GO:0050817	155	556	1.54674e-13	1.33154e-11	3717|5170|3710|5175|3920|6722|7222|5473|5747|490|4780|5583|7450|5581|5627|6647|7056|7057|2155|2157|9564|9927|2152|2153|2244|813|348|8654|2243|7391|7804|3689|710|6915|1950|7043|7042|960|6714|5593|51206|5594|5327|3569|2147|2149|4973|3778|5155|8529|7035|3309|3673|3674|2982|84876|3479|1017|2266|308|302|10544|9002|5321|6288|3315|6678|5328|5329|7273|5580|5578|998|3690|7424|7423|7422|2161|2160|2162|3611…	http://amigo.geneontology.org/cgi-bin/amigo/term_details?term=GO:0050817
positive regulation of cell proliferation	Gene Ontology	GO:0008284	199	785	1.56277e-13	1.33252e-11	3717|5467|3491|133|5743|5744|5747|3654|2099|3651|10344|2321|3553|5583|10891|3791|51085|7048|3558|3570|2249|2152|2246|2247|56729|1991|3480|5144|1027|1490|1956|6910|10203|7128|7042|7124|1958|5594|5308|3567|8877|3565|6657|3569|2147|1012|826|2064|374|2149|2475|199|596|4321|598|5155|3084|1482|6387|3371|3673|5764|4282|4803|3579|3479|3572|1019|3952|51561|2263|2260|1017|2264|10135|3667|3589|302|5008|4193…	http://amigo.geneontology.org/cgi-bin/amigo/term_details?term=GO:0008284
negative regulation of apoptotic process	Gene Ontology	GO:0043066	203	807	1.66692e-13	1.40792e-11	3717|5170|7043|1263|664|3491|889|57591|23564|134|3654|3329|3651|4780|3557|3553|5583|5580|2950|10891|6647|3791|7057|3558|2249|2244|348|284|2243|23601|51283|3480|2833|1027|672|219699|1956|4035|5467|367|6352|7124|55829|1958|8877|3565|5599|2266|3569|65018|1410|2149|7316|199|597|596|598|5747|1482|6387|3309|3670|7132|3303|4282|2308|4803|3579|3383|857|2303|3479|8882|3572|1524|2263|5687|5686|64919|308|35…	http://amigo.geneontology.org/cgi-bin/amigo/term_details?term=GO:0043066
regulation of leukocyte migration	Gene Ontology	GO:0002685	60	124	1.86099e-13	1.55714e-11	199|5175|140|2920|3929|729230|8740|5054|6387|5473|134|1906|3673|3570|3162|7124|3674|4283|3579|3383|6347|5197|3576|7057|2155|347|6363|7474|6366|27202|1909|2621|1230|375056|7097|8772|2919|3627|64127|6868|7941|100|101|2833|719|6403|6354|6401|6352|3565|3569|972|7060|727|7424|7423|7422|6372|6374|51561	http://amigo.geneontology.org/cgi-bin/amigo/term_details?term=GO:0002685
hemostasis	Gene Ontology	GO:0007599	155	558	1.96266e-13	1.62701e-11	3717|5170|3710|5175|3920|6722|7222|5473|5747|490|4780|5583|7450|5581|5627|6647|7056|7057|2155|2157|9564|9927|2152|2153|2244|813|348|8654|2243|7391|7804|3689|710|6915|1950|7043|7042|960|6714|5593|51206|5594|5327|3569|2147|2149|4973|3778|5155|8529|7035|3309|3673|3674|2982|84876|3479|1017|2266|308|302|10544|9002|5321|6288|3315|6678|5328|5329|7273|5580|5578|998|3690|7424|7423|7422|2161|2160|2162|3611…	http://amigo.geneontology.org/cgi-bin/amigo/term_details?term=GO:0007599
chemical homeostasis	Gene Ontology	GO:0048878	223	917	2.02595e-13	1.66407e-11	10062|3717|1268|4306|8111|9365|133|6722|6721|7222|5744|4023|134|2099|3651|3710|6340|6648|5581|3123|10891|6647|3791|3558|344|335|346|54757|2247|348|287|3990|1991|7391|1312|719|4881|5144|3931|6915|6916|1956|7040|6441|5468|6714|183|6794|5741|2729|3569|4879|2147|4842|10800|6424|2149|10803|55937|3949|596|8600|3778|1139|3077|6387|7137|9497|6781|4283|4803|3579|6263|5167|9388|3479|6517|29881|2170|23171|3…	http://amigo.geneontology.org/cgi-bin/amigo/term_details?term=GO:0048878
cytokine receptor binding	Gene Ontology	GO:0005126	92	257	2.22365e-13	1.80985e-11	3717|112744|4049|5473|3654|3572|10344|3557|3553|3552|3558|2919|7046|7040|7043|7042|7124|7048|3567|3565|3569|8600|6387|4282|4283|4803|3576|3570|51192|8737|3586|3589|5008|153090|841|6774|6772|7424|7423|7422|6372|6374|6376|3593|627|2920|8743|8741|8740|3456|2056|3690|3458|2688|650|6363|652|6367|6366|7292|637|8772|6362|6356|6354|6352|727|2022|4087|4088|729230|1896|4615|959|6347|7189|5197|58191|3976|40…	http://amigo.geneontology.org/cgi-bin/amigo/term_details?term=GO:0005126
negative regulation of programmed cell death	Gene Ontology	GO:0043069	204	816	2.37504e-13	1.91565e-11	3717|5170|7043|1263|664|3491|889|57591|23564|134|3654|3329|3651|4780|3557|3553|5583|5580|2950|10891|6647|3791|7057|3558|2249|2244|348|284|2243|23601|51283|3480|2833|1027|672|219699|1956|4035|5467|367|6352|7124|55829|1958|8877|3565|5599|2266|3569|65018|1410|2149|7316|199|597|596|598|5747|1482|6387|3309|3670|7132|3303|4282|2308|4803|3579|3383|857|2303|3479|8882|3572|1524|2263|5687|5686|64919|308|35…	http://amigo.geneontology.org/cgi-bin/amigo/term_details?term=GO:0043069
regulation of body fluid levels	Gene Ontology	GO:0050878	182	700	2.58585e-13	2.06706e-11	10062|3717|5170|3710|5175|7042|3920|6722|7222|5473|134|490|4780|8862|5583|7450|5581|6288|6647|7056|7057|2155|2157|9564|9927|2152|2153|2244|813|348|8654|2243|7391|7804|4881|966|710|6915|3778|1950|7043|1952|5340|6714|5593|51206|5594|362|5327|3569|4879|2147|2149|4973|5747|5155|8529|7035|3309|3673|3674|207|2982|84876|3479|1017|2266|361|308|5627|302|10544|9002|5321|2837|5770|100|3315|6678|5328|5329|72…	http://amigo.geneontology.org/cgi-bin/amigo/term_details?term=GO:0050878
smooth muscle cell proliferation	Gene Ontology	GO:0048659	48	84	4.98405e-13	3.94887e-11	3593|3611|57447|199|7128|5155|3570|3654|5743|239|1909|1906|3673|3162|10891|27035|3479|7048|183|347|652|4969|9370|2263|56729|10135|1312|4881|5144|3486|1956|3156|5467|5468|7124|9314|10221|1991|4854|6352|6502|3569|6772|7189|1012|9927|3458|10203	http://amigo.geneontology.org/cgi-bin/amigo/term_details?term=GO:0048659
negative regulation of cell death	Gene Ontology	GO:0060548	211	865	6.81039e-13	5.34854e-11	3717|5170|7043|1263|664|3491|889|57591|23564|134|3654|3329|3651|4780|3557|3553|5583|5580|2950|10891|6647|3791|7057|3558|2249|2244|2247|348|284|2243|8737|23601|51283|3480|2833|1027|672|1490|219699|1956|4035|5467|367|6352|7124|55829|1958|8877|3565|5599|2266|3569|65018|1410|2149|7316|199|597|596|598|5747|1482|6387|3309|3670|7132|3303|4282|2308|4803|3579|3383|857|2303|3479|8882|3572|1524|2263|5687|56…	http://amigo.geneontology.org/cgi-bin/amigo/term_details?term=GO:0060548
vasodilation	Gene Ontology	GO:0042311	42	65	7.10423e-13	5.53079e-11	150|153|155|154|1080|10911|133|136|134|3162|7349|796|2053|6648|1812|2982|6647|624|183|186|185|1401|348|4842|4843|5029|5028|8398|2876|4881|2643|5025|5997|1956|3156|5467|2837|4846|1636|4879|59272|239	http://amigo.geneontology.org/cgi-bin/amigo/term_details?term=GO:0042311
cytokine production	Gene Ontology	GO:0001816	153	561	9.15863e-13	7.06872e-11	57447|7128|114548|3929|3717|3570|5743|136|3329|6714|5074|3553|3552|5580|3123|6647|7057|3558|347|284|27202|23601|719|718|9370|5144|672|112744|3135|7040|7043|7042|7124|55829|8877|3565|3569|929|920|1387|2149|9261|7316|861|3670|7132|4282|796|3663|834|4049|3572|8737|1401|8809|5966|26253|1139|4210|3586|3952|11213|59272|6288|6441|9314|3315|4057|6778|6279|6776|1649|247|3091|2167|5970|6376|3593|335|336|70…	http://amigo.geneontology.org/cgi-bin/amigo/term_details?term=GO:0001816
positive regulation of cytokine production	Gene Ontology	GO:0001819	110	349	1.01317e-12	7.75288e-11	3717|114548|3929|112744|3570|5743|136|3329|7124|3553|3552|6647|7057|3558|23601|719|718|9370|5144|672|3135|51561|6714|9173|3565|7316|929|920|1387|2149|3569|3670|7132|4282|796|3586|834|4049|3572|8737|8809|5966|26253|3663|3952|247|101|3315|6778|6776|1649|3091|5970|6376|3593|336|7098|3162|7349|7097|6288|972|3458|7494|7099|183|186|6363|7292|2626|3606|3605|2625|8772|10159|5027|10392|7481|1991|861|27035…	http://amigo.geneontology.org/cgi-bin/amigo/term_details?term=GO:0001819
regulation of apoptotic process	Gene Ontology	GO:0042981	295	1341	1.07502e-12	8.15646e-11	3717|1268|7043|1263|114548|4609|3491|133|5743|57591|23564|134|3654|3329|2099|3651|5074|4780|3557|3383|3553|5583|5580|9021|10891|6647|3791|7057|3558|255738|9564|7188|2152|2244|348|284|2243|8737|664|23601|51283|2950|3480|2833|1027|672|3486|6446|219699|1956|6910|7040|7128|7042|5468|7124|55829|1958|5740|8877|3565|5599|2266|4049|3569|6657|5747|65018|1410|6424|2149|4846|7020|7316|199|597|596|598|3002|3…	http://amigo.geneontology.org/cgi-bin/amigo/term_details?term=GO:0042981
heart process	Gene Ontology	GO:0003015	71	175	1.1006e-12	8.28038e-11	1129|3717|156|3753|7042|153|3757|133|1482|6720|4635|134|1906|2626|6548|6714|7137|7349|6781|796|857|6262|1636|3458|6647|859|3558|27129|51086|23171|186|9759|10911|7139|4205|8654|287|775|4092|9722|2876|140|7273|10268|5144|5025|998|148|1490|5997|3728|23493|70|488|23630|100|4846|5294|10371|6271|6546|845|3784|5578|5348|4878|11149|7423|6331|4842|1573	http://amigo.geneontology.org/cgi-bin/amigo/term_details?term=GO:0003015
positive regulation of protein metabolic process	Gene Ontology	GO:0051247	277	1241	1.33081e-12	9.92893e-11	10062|3717|5170|7128|5175|1263|114548|3929|3491|578|6720|136|22937|134|3654|3329|6714|5074|3557|2321|3553|3552|5580|2688|10891|6647|3791|7057|7048|3558|3570|2249|2152|1378|2246|2247|348|8654|2719|7804|718|8743|3976|3484|54106|1490|1956|22926|1950|7043|7042|5468|7124|5687|3567|6794|5594|8877|3565|3569|2147|9570|2264|65018|920|2064|2149|9261|7316|199|596|4323|5747|5155|1139|6385|4208|3146|3309|3306…	http://amigo.geneontology.org/cgi-bin/amigo/term_details?term=GO:0051247
positive regulation of blood circulation	Gene Ontology	GO:1903524	45	77	1.4639e-12	1.08316e-10	150|153|152|1080|488|4878|133|1482|5743|239|1906|3162|7349|796|2053|857|6262|3383|183|186|10911|2244|4846|2266|4842|2243|8398|207|5144|148|1490|6915|6916|3356|23493|5467|7042|2837|100|3784|5997|1956|4843|10800|2149	http://amigo.geneontology.org/cgi-bin/amigo/term_details?term=GO:1903524
regulation of cytokine production	Gene Ontology	GO:0001817	141	504	1.47848e-12	1.08498e-10	57447|7128|114548|3929|3717|3570|5743|136|3329|6714|3553|3552|3123|6647|7057|3558|347|284|27202|23601|719|718|9370|5144|672|112744|3135|7040|7043|7042|7124|55829|8877|3565|7316|929|920|1387|2149|9261|3569|3670|7132|4282|796|3663|834|4049|3572|8737|1401|8809|5966|26253|1139|4210|3586|3952|11213|59272|6288|6441|9314|3315|4057|6778|6776|1649|247|3091|5970|6376|3593|335|336|7098|3297|3162|7349|7097|1…	http://amigo.geneontology.org/cgi-bin/amigo/term_details?term=GO:0001817
response to biotic stimulus	Gene Ontology	GO:0009607	187	744	1.51472e-12	1.10254e-10	10062|3717|1268|114548|10068|3929|1267|10060|3570|133|5743|5473|3654|3329|6714|3557|6283|1544|3553|1543|5580|5581|3123|7056|1118|1991|664|1312|2919|5144|6915|7040|7128|6441|7124|55829|5265|59|5594|3565|5599|259230|11100|3569|5806|929|920|2149|1129|9261|3240|596|598|6387|3273|3309|5733|7133|27063|4282|4283|4803|3663|834|2982|3576|4049|1524|1401|10628|1234|3586|2932|54658|11213|383|3627|5320|1634|3…	http://amigo.geneontology.org/cgi-bin/amigo/term_details?term=GO:0009607
regulation of smooth muscle cell proliferation	Gene Ontology	GO:0048660	46	81	1.76553e-12	1.27474e-10	3593|3611|57447|199|7128|5155|3570|3654|5743|239|1906|3673|3162|10891|27035|3479|7048|347|652|4969|9370|2263|56729|10135|1312|4881|5144|3486|1956|3156|5467|5468|7124|9314|10221|1991|4854|6352|6502|3569|6772|7189|1012|9927|3458|10203	http://amigo.geneontology.org/cgi-bin/amigo/term_details?term=GO:0048660
acute inflammatory response	Gene Ontology	GO:0002526	59	129	1.83628e-12	1.31521e-10	150|1268|114548|197|9365|5743|629|134|336|7124|3557|3579|3553|3552|5627|2950|718|3570|3572|7412|730|2157|735|2152|325|1378|1401|5294|7292|3929|5265|2625|717|5008|54658|710|3075|5733|6288|5468|8792|101|55829|6774|3383|1991|4153|966|3240|2335|3565|6279|3569|2147|727|8600|721|2161|729	http://amigo.geneontology.org/cgi-bin/amigo/term_details?term=GO:0002526
regulation of programmed cell death	Gene Ontology	GO:0043067	295	1350	2.04513e-12	1.45318e-10	3717|1268|7043|1263|114548|4609|3491|133|5743|57591|23564|134|3654|3329|2099|3651|5074|4780|3557|3383|3553|5583|5580|9021|10891|6647|3791|7057|3558|255738|9564|7188|2152|2244|348|284|2243|8737|664|23601|51283|2950|3480|2833|1027|672|3486|6446|219699|1956|6910|7040|7128|7042|5468|7124|55829|1958|5740|8877|3565|5599|2266|4049|3569|6657|5747|65018|1410|6424|2149|4846|7020|7316|199|597|596|598|3002|3…	http://amigo.geneontology.org/cgi-bin/amigo/term_details?term=GO:0043067
regulation of transport	Gene Ontology	GO:0051049	319	1490	2.19571e-12	1.54789e-10	10062|3717|1268|5467|5170|8111|114548|2719|116519|867|6271|5741|6721|5743|9173|136|134|6441|6714|3651|7186|3710|3557|8864|3553|3552|5580|5581|3123|10891|11267|7057|3558|344|335|24145|347|341|2244|1263|287|348|284|6329|2243|1230|1312|718|717|4881|5144|998|54106|6446|5460|1956|5465|1950|7043|7042|1482|5468|7124|55829|183|3567|8313|5594|8877|3565|5599|729230|3569|4879|4878|2147|929|6720|4842|9575|65…	http://amigo.geneontology.org/cgi-bin/amigo/term_details?term=GO:0051049
positive regulation of MAPK cascade	Gene Ontology	GO:0043410	121	408	2.33347e-12	1.63215e-10	3717|9365|3570|136|134|3654|7124|3557|2321|3553|3552|5581|6647|3791|7057|2249|2244|2246|2247|284|27202|2243|3480|3976|998|3486|1490|7046|7040|7043|7042|6714|5594|6657|7316|2064|2149|9261|3569|8600|10454|5155|1139|4208|4282|4803|3383|3479|1399|3952|2263|2260|2266|2264|4217|1230|3589|5008|246|3156|153090|101|5578|4294|3356|7423|7422|50507|3611|7852|1909|1906|7099|972|183|7098|6283|51738|652|650|636…	http://amigo.geneontology.org/cgi-bin/amigo/term_details?term=GO:0043410
regulation of immune system process	Gene Ontology	GO:0002682	267	1195	3.01705e-12	2.09393e-10	10062|3717|1268|7128|5175|3929|4049|3320|5170|9173|136|134|6441|3329|8399|6714|5074|3710|3553|5583|5580|5581|5627|3123|6647|966|7048|3558|2155|347|9564|2249|1378|2246|2247|8654|27202|6402|9365|719|2212|717|716|5144|325|3689|710|3135|1956|79577|7043|7042|5468|7124|55829|1401|3567|6794|5594|3565|5599|3569|929|7066|5747|920|921|5950|2064|7057|5473|9261|7316|199|596|8600|196|5155|3084|3654|6387|3273|…	http://amigo.geneontology.org/cgi-bin/amigo/term_details?term=GO:0002682
response to abiotic stimulus	Gene Ontology	GO:0009628	237	1026	3.09594e-12	2.13215e-10	5170|5467|8111|2719|4049|3320|6722|5743|4023|22937|134|3654|627|6714|3553|1543|5581|10891|6647|7056|7057|7048|344|345|2246|348|56729|1991|664|7391|7804|6010|675|1027|672|1490|4803|10397|1956|5465|7040|7043|7042|5468|7124|1958|133|6794|5594|5599|3569|4878|2068|929|7222|4842|9575|65018|1410|1387|3949|9261|6117|199|596|598|4323|3778|5155|6385|6387|4313|3371|1263|6382|3673|27063|3303|6781|796|7015|83…	http://amigo.geneontology.org/cgi-bin/amigo/term_details?term=GO:0009628
cellular response to endogenous stimulus	Gene Ontology	GO:0071495	237	1027	3.35746e-12	2.29461e-10	10062|3717|7200|4306|9365|112744|5741|5743|5747|6517|2099|6714|338|3557|3553|5580|5581|5025|9021|10891|6647|7057|7048|1958|255738|9564|2249|2244|2246|2247|2308|7391|3480|5144|3484|672|1490|1956|5465|1950|5467|7042|5468|7124|55829|1395|6794|7442|5594|7474|3569|6720|1012|2064|2475|7316|199|1080|598|197|2908|5155|3084|145264|11132|3309|3673|3670|27063|6781|2784|4803|6262|6263|4314|2303|3576|6667|888…	http://amigo.geneontology.org/cgi-bin/amigo/term_details?term=GO:0071495
positive regulation of cellular protein metabolic process	Gene Ontology	GO:0032270	257	1140	3.45541e-12	2.34365e-10	10062|3717|5170|7128|5175|1263|114548|3491|6720|136|134|3654|3329|6714|3557|2321|3553|5580|2688|10891|6647|3791|7057|7048|3558|3570|2249|2152|1378|2246|2247|348|8654|7804|718|8743|3976|3484|54106|1490|1956|22926|1950|7043|7042|5468|7124|5687|3567|6794|5594|8877|3565|3569|2147|9570|2022|65018|920|2064|2149|9261|7316|199|596|4323|5747|5155|1139|6385|4208|3146|3309|3306|3673|7133|7132|118|4282|796|4…	http://amigo.geneontology.org/cgi-bin/amigo/term_details?term=GO:0032270
regulation of cell death	Gene Ontology	GO:0010941	305	1418	4.14384e-12	2.78946e-10	3717|1268|7043|1263|114548|4609|3491|133|5743|57591|23564|134|3654|3329|2099|3651|5074|4780|3557|3383|3553|5583|5580|9021|10891|6647|3791|7057|3558|255738|9564|7188|2152|2244|2247|348|284|2243|8737|664|23601|51283|2950|3480|2833|1027|672|3486|6446|219699|1956|6910|7040|7128|7042|5468|7124|55829|1958|5740|3039|8877|3565|5599|2266|4049|3569|6657|5747|65018|1410|6424|2149|4846|7020|7316|199|597|596|…	http://amigo.geneontology.org/cgi-bin/amigo/term_details?term=GO:0010941
heart contraction	Gene Ontology	GO:0060047	69	173	4.20892e-12	2.81212e-10	1129|3717|156|3753|7042|153|3757|133|1482|6720|4635|134|1906|2626|6548|23630|7137|7349|6781|796|857|6262|1636|3458|6647|859|3558|27129|51086|23171|186|9759|10911|7139|4205|8654|287|775|4092|9722|2876|140|7273|5144|5025|998|148|1490|5997|3728|23493|70|488|100|4846|5294|10371|6271|6546|845|3784|5578|5348|4878|11149|7423|6331|4842|1573	http://amigo.geneontology.org/cgi-bin/amigo/term_details?term=GO:0060047
response to other organism	Gene Ontology	GO:0051707	179	712	4.35347e-12	2.86593e-10	10062|3717|1268|114548|10068|3929|1267|10060|3570|133|5743|5473|3654|6714|3557|6283|1544|3553|1543|5580|5581|3123|7056|1118|6356|664|23601|2919|5144|6915|7040|7128|6441|7124|55829|5265|59|5594|3565|5599|259230|11100|3569|5806|929|920|2149|1129|9261|3240|596|598|6387|3273|5733|7133|7132|4282|4283|4803|3663|834|2982|3576|4049|1524|1401|1234|3586|54658|11213|383|3627|5320|1634|3159|249|10221|4353|40…	http://amigo.geneontology.org/cgi-bin/amigo/term_details?term=GO:0051707
response to external biotic stimulus	Gene Ontology	GO:0043207	179	712	4.35347e-12	2.86593e-10	10062|3717|1268|114548|10068|3929|1267|10060|3570|133|5743|5473|3654|6714|3557|6283|1544|3553|1543|5580|5581|3123|7056|1118|6356|664|23601|2919|5144|6915|7040|7128|6441|7124|55829|5265|59|5594|3565|5599|259230|11100|3569|5806|929|920|2149|1129|9261|3240|596|598|6387|3273|5733|7133|7132|4282|4283|4803|3663|834|2982|3576|4049|1524|1401|1234|3586|54658|11213|383|3627|5320|1634|3159|249|10221|4353|40…	http://amigo.geneontology.org/cgi-bin/amigo/term_details?term=GO:0043207
regulation of reactive oxygen species metabolic process	Gene Ontology	GO:2000377	58	129	4.83209e-12	3.15779e-10	3717|3240|199|207|5155|3320|5743|1906|4314|6648|2099|4780|2309|2308|857|3553|3383|5580|7157|2950|3458|6647|7057|7099|183|186|185|8737|1401|329|5806|9722|3586|7097|5025|672|7100|59272|1956|7040|23564|7124|9314|55829|7048|5740|3689|1026|948|3565|947|3569|2147|1191|7020|65018|1410|50507	http://amigo.geneontology.org/cgi-bin/amigo/term_details?term=GO:2000377
extrinsic apoptotic signaling pathway	Gene Ontology	GO:0097191	81	226	5.40688e-12	3.50781e-10	3717|578|10413|153090|597|596|4088|5979|7042|8743|3084|7057|5170|4803|5054|2730|7133|7015|3162|3303|2309|3383|7132|3553|3552|183|4000|857|3458|637|3479|7098|3558|1524|3570|836|186|598|2244|367|2260|2266|2243|3082|2876|207|581|8772|3934|672|2932|5027|219699|7046|7040|7128|6614|1616|27429|7124|2950|8795|8797|6714|6272|6422|841|6423|2729|259230|3565|7185|356|355|10018|7186|8737|5970|51741|6376|4846	http://amigo.geneontology.org/cgi-bin/amigo/term_details?term=GO:0097191
cell surface	Gene Ontology	GO:0009986	171	673	6.26398e-12	4.03463e-10	5175|3929|7223|4023|3329|6517|131566|3554|7450|3123|3791|966|255738|2152|2244|1378|348|2243|6402|23601|9370|3689|1956|7040|7043|5340|7124|9173|7048|3565|3569|929|4978|920|921|374|10803|3949|1080|5155|6385|6387|7035|3146|3309|3306|3673|7132|3674|4282|4283|3579|3383|4043|10267|9388|3572|2263|1395|51206|2266|1012|361|308|1230|1410|302|8751|10544|59272|5322|387|100|101|2833|6678|5328|6424|6272|6422|5…	http://amigo.geneontology.org/cgi-bin/amigo/term_details?term=GO:0009986
regulation of wound healing	Gene Ontology	GO:0061041	53	111	6.71561e-12	4.29463e-10	150|4088|5155|5054|8529|239|1906|5055|4638|4780|857|5580|2155|5627|2303|5624|7056|7057|7099|55576|8613|325|4846|2247|348|2243|2814|7391|2152|302|350|462|5327|3156|7128|710|7048|5328|5329|6403|5340|948|5578|947|5581|2147|7423|1361|2811|2161|2160|2149|3273	http://amigo.geneontology.org/cgi-bin/amigo/term_details?term=GO:0061041
positive regulation of reactive oxygen species metabolic process	Gene Ontology	GO:2000379	43	75	7.24481e-12	4.6002e-10	3717|199|5155|3320|5743|1906|6648|2099|4780|7097|3553|3383|5580|7157|3458|6647|7057|7099|183|186|185|8737|1401|5806|9722|207|5025|7100|59272|1956|7040|23564|7124|9314|2950|7048|3689|1026|948|3569|2147|1191|50507	http://amigo.geneontology.org/cgi-bin/amigo/term_details?term=GO:2000379
cholesterol transport	Gene Ontology	GO:0030301	40	65	7.57325e-12	4.74149e-10	10062|3949|338|1080|335|336|9619|6721|64241|55937|29881|8399|857|4040|1191|6646|9388|1071|344|345|341|9370|348|3990|116519|3952|3931|23411|1950|5468|4790|4792|5360|948|949|19|6770|5444|4481|4035	http://amigo.geneontology.org/cgi-bin/amigo/term_details?term=GO:0030301
sterol transport	Gene Ontology	GO:0015918	40	65	7.57325e-12	4.74149e-10	10062|3949|338|1080|335|336|9619|6721|64241|55937|29881|8399|857|4040|1191|6646|9388|1071|344|345|341|9370|348|3990|116519|3952|3931|23411|1950|5468|4790|4792|5360|948|949|19|6770|5444|4481|4035	http://amigo.geneontology.org/cgi-bin/amigo/term_details?term=GO:0015918
response to alcohol	Gene Ontology	GO:0097305	93	283	8.31768e-12	5.15179e-10	1268|5741|5743|2099|1544|6648|5581|6647|7057|1958|348|7804|9370|6354|672|1490|7046|7040|7048|5265|3565|3569|929|1410|374|5155|7132|6781|4040|3383|6517|1019|1401|361|1234|3586|2934|54658|5327|383|23411|3156|249|6678|842|6422|6279|6770|7421|2690|578|6532|1906|7349|7412|2056|1581|6280|10628|186|10911|2688|637|7298|3728|5950|1027|1026|841|19|3371|6774|2353|6696|2355|4087|5728|6347|7200|329|890|2876|1…	http://amigo.geneontology.org/cgi-bin/amigo/term_details?term=GO:0097305
positive regulation of protein transport	Gene Ontology	GO:0051222	96	297	8.34368e-12	5.15179e-10	3717|5467|1263|114548|5743|6714|3651|3553|3552|5581|3123|3558|2244|2243|23601|998|54106|5460|7046|4035|51561|7043|7042|7124|9173|3567|8877|3569|929|2149|11132|142|3670|27063|4282|834|3479|8882|2266|8809|26253|3586|3952|2932|4193|247|387|101|6423|3091|3593|8740|7494|8111|7097|4946|6288|51024|51738|3458|7098|7099|657|652|6363|186|7040|7292|7293|3606|2625|5027|3728|5950|5715|8660|727|153|2737|4088|2…	http://amigo.geneontology.org/cgi-bin/amigo/term_details?term=GO:0051222
cellular response to nitrogen compound	Gene Ontology	GO:1901699	141	519	8.57557e-12	5.2587e-10	3717|5170|9365|5743|5747|6517|6714|3557|3553|5580|1959|10891|6647|7057|6009|255738|9564|2249|2246|2247|7391|3480|5144|3484|672|1956|5468|7124|55829|1958|6794|7442|5594|5599|6720|2475|199|1080|598|197|3667|145264|11132|4314|6781|2784|6262|6263|2303|5167|5025|328|366|2263|1395|1017|2264|4217|3952|4193|57026|383|23411|2260|5770|9314|5777|845|6778|6422|5578|6774|6776|6770|6772|1535|50507|5970|627|973…	http://amigo.geneontology.org/cgi-bin/amigo/term_details?term=GO:1901699
cellular response to organic cyclic compound	Gene Ontology	GO:0071407	101	323	1.19333e-11	7.26795e-10	10062|4306|5743|2099|7124|3557|3553|1543|6647|348|7804|9370|5144|672|1956|5465|7040|5467|5468|6714|1959|1958|7442|3569|4481|199|1080|2908|5155|4208|3670|27063|6781|4040|6263|366|367|361|3586|54658|4193|5327|383|23411|9314|249|90226|842|6422|6770|1535|7421|50507|5970|627|3753|6532|1906|7015|3456|7490|1581|7098|652|9971|186|650|2819|845|3728|1027|6352|841|19|3371|2100|4086|4087|4088|10365|3606|7132…	http://amigo.geneontology.org/cgi-bin/amigo/term_details?term=GO:0071407
positive regulation of defense response	Gene Ontology	GO:0031349	97	305	1.3782e-11	8.33717e-10	10062|3717|1268|3929|112744|5743|136|10454|3654|3329|3553|5581|3558|5170|718|1956|51561|7128|7124|9173|5594|5599|7316|929|9575|9261|3569|8600|4208|3673|7132|4205|4049|3572|1520|8737|5008|11213|153090|2353|101|4057|841|5578|6279|6776|2167|5970|2161|6376|3593|5320|331|1909|7099|7349|7097|3456|6280|7098|6283|183|185|7292|3606|3605|8772|10392|3689|6352|5819|1514|5294|729230|5054|4615|8673|91543|329|7…	http://amigo.geneontology.org/cgi-bin/amigo/term_details?term=GO:0031349
positive regulation of protein kinase activity	Gene Ontology	GO:0045860	133	483	1.51635e-11	9.11132e-10	3717|5170|3491|136|134|3654|6714|3557|2321|3553|2688|6647|7057|2246|2247|8654|7804|9370|3484|7046|22926|1950|7043|7042|7124|7048|6794|5594|7316|9570|65018|920|2064|2149|9261|8600|5747|5155|1139|6385|4208|3309|3306|118|4282|796|4803|3576|3570|7436|1399|8737|2260|4217|581|1616|23411|153090|5770|101|4057|4294|1649|54106|7422|50507|3593|3611|578|7852|7098|1906|376497|7099|7349|972|1636|2056|3690|7494…	http://amigo.geneontology.org/cgi-bin/amigo/term_details?term=GO:0045860
regulation of lipid transport	Gene Ontology	GO:0032368	46	88	1.5306e-11	9.13566e-10	10062|335|8600|336|9619|1906|8529|64241|8399|4282|3553|5580|51738|3690|9388|7057|1071|344|345|186|341|208|348|56729|8398|116519|207|3952|5025|5027|23411|1950|5468|8792|4790|4792|5360|861|6721|5444|8660|19|1579|9370|4035|5465	http://amigo.geneontology.org/cgi-bin/amigo/term_details?term=GO:0032368
regulation of protein phosphorylation	Gene Ontology	GO:0001932	233	1024	1.585e-11	9.39767e-10	3717|5170|7128|5175|3491|136|134|3654|6714|2041|3557|2321|3553|5580|5581|2950|6647|3791|7057|3558|3570|2249|2246|2247|348|8654|7804|718|3480|5144|3976|3484|54106|3486|1490|5997|1956|22926|1950|7043|7042|6352|7124|7048|3567|6794|5594|8877|3565|3569|2147|9570|65018|920|2064|2149|9261|7316|199|596|8600|5747|5155|1139|6385|4208|3273|3309|3306|8398|3670|7132|118|4282|796|4803|4040|3383|3576|3479|3572|…	http://amigo.geneontology.org/cgi-bin/amigo/term_details?term=GO:0001932
reactive oxygen species biosynthetic process	Gene Ontology	GO:1903409	42	75	2.21365e-11	1.30387e-09	3717|199|207|3320|5743|1906|2099|3383|1544|857|3553|1543|1191|3458|6647|7099|183|186|6648|4846|5806|4842|4843|9722|3586|7097|2643|5025|7100|1956|384|23564|7124|9314|4353|5740|3689|3565|947|3569|1536|1535	http://amigo.geneontology.org/cgi-bin/amigo/term_details?term=GO:1903409
regulation of heart contraction	Gene Ontology	GO:0008016	63	156	2.28989e-11	1.33996e-09	1129|3717|156|3753|488|153|3757|4878|7139|1482|6720|4635|134|1906|2626|6548|23630|9759|7349|6781|796|857|6262|183|3458|859|3558|27129|51086|23171|186|133|10911|4846|4205|8654|287|775|4092|9722|140|5144|5025|148|1490|5997|3728|23493|7042|100|5294|10371|6271|6546|845|3784|5578|5348|59272|11149|6331|4842|1573	http://amigo.geneontology.org/cgi-bin/amigo/term_details?term=GO:0008016
positive regulation of kinase activity	Gene Ontology	GO:0033674	137	509	2.84145e-11	1.65191e-09	3717|5170|3491|136|134|3654|6714|3557|2321|3553|2688|6647|7057|2246|2247|8654|7804|9370|3484|7046|22926|1950|7043|7042|7124|7048|10111|6794|5594|7316|9570|65018|920|2064|2149|9261|8600|5747|5155|3667|6385|4208|3309|3306|118|4282|796|4803|3576|3570|7436|1399|8737|2260|4217|581|1616|23411|153090|5770|101|4057|4294|1649|54106|7422|50507|3593|3611|578|7852|7098|1906|376497|7099|7349|972|1636|2056|369…	http://amigo.geneontology.org/cgi-bin/amigo/term_details?term=GO:0033674
regulation of secretion	Gene Ontology	GO:0051046	152	588	3.07543e-11	1.77641e-09	10062|3717|1268|7043|114548|6720|136|134|6714|3651|3710|3557|8864|3553|3552|5581|3123|11267|3558|5170|2244|284|56729|2243|23601|4881|54106|6446|1950|5467|7042|7124|9173|3567|8877|3569|4879|929|9575|65018|2149|8600|6385|6387|11132|6382|3670|27063|4282|4803|834|6513|3952|1401|2266|26253|3667|5008|3586|3589|3745|247|3156|2837|100|101|90226|6422|5578|6279|1535|7424|335|336|1906|8111|3162|7349|7097|62…	http://amigo.geneontology.org/cgi-bin/amigo/term_details?term=GO:0051046
response to mechanical stimulus	Gene Ontology	GO:0009612	68	180	4.08686e-11	2.34549e-09	578|627|4323|664|8740|6387|5743|2355|4803|1909|1906|3673|27063|4615|6714|958|7132|1634|6347|183|355|7098|8795|10628|7048|6262|1116|6657|4353|56729|5028|2626|207|7273|8772|2932|5024|5027|1277|7100|3371|1956|3728|3627|358|5468|7124|4790|1958|9311|8797|6546|1281|834|841|5599|3569|4878|6772|6548|7099|1535|3356|2022|2353|5970|7057|3553	http://amigo.geneontology.org/cgi-bin/amigo/term_details?term=GO:0009612
positive regulation of leukocyte chemotaxis	Gene Ontology	GO:0002690	40	70	4.12535e-11	2.3525e-09	199|2920|3929|729230|8740|5054|6387|5473|1909|1906|3570|4283|3579|972|6347|5197|3576|7057|2155|6363|7474|6366|2621|1230|719|2919|3627|6868|7941|6354|6352|3565|3569|7060|7424|7423|7422|6372|6374|51561	http://amigo.geneontology.org/cgi-bin/amigo/term_details?term=GO:0002690
regulation of peptidyl-tyrosine phosphorylation	Gene Ontology	GO:0050730	70	189	4.36372e-11	2.47268e-09	3593|150|3717|152|5175|6464|5580|5155|2475|3570|3565|3273|134|3670|7132|51561|4282|958|857|3383|1636|2056|7157|5581|3458|3479|3572|6422|7424|2688|80310|8613|3952|10507|3084|284|3082|151|2621|7804|1270|3589|5008|3689|6423|3976|3356|6868|1950|64127|6352|183|5777|972|6794|960|3567|948|5578|3569|3558|7060|3690|1956|7423|7422|9370|920|51738|2690	http://amigo.geneontology.org/cgi-bin/amigo/term_details?term=GO:0050730
cytoplasmic membrane-bounded vesicle lumen	Gene Ontology	GO:0060205	43	81	4.73905e-11	2.65179e-09	338|335|5155|7057|3320|3273|5473|7018|5054|5126|6288|7450|1191|7076|3479|51738|2157|2153|2244|2266|7040|2243|2621|5627|710|1950|7043|7042|100|6678|3039|4057|5265|5340|2335|348|3240|356|7424|7423|7422|3082|2162	http://amigo.geneontology.org/cgi-bin/amigo/term_details?term=GO:0060205
vesicle lumen	Gene Ontology	GO:0031983	43	81	4.73905e-11	2.65179e-09	338|335|5155|7057|3320|3273|5473|7018|5054|5126|6288|7450|1191|7076|3479|51738|2157|2153|2244|2266|7040|2243|2621|5627|710|1950|7043|7042|100|6678|3039|4057|5265|5340|2335|348|3240|356|7424|7423|7422|3082|2162	http://amigo.geneontology.org/cgi-bin/amigo/term_details?term=GO:0031983
regulation of MAPK cascade	Gene Ontology	GO:0043408	150	582	4.92348e-11	2.73789e-09	57447|9365|3717|3491|136|134|3654|6714|3557|2321|3553|3552|5580|5581|6647|3791|7057|3570|2249|2244|2246|2247|348|8654|27202|2243|3480|3976|998|3486|1490|6098|5997|7046|1950|7043|7042|7124|5594|6657|3569|65018|2064|2149|9261|7316|8600|10454|5155|1139|4208|4282|2308|4803|3383|857|3479|1399|3952|2263|2260|2266|2264|4217|1230|3589|5008|2932|11213|246|3156|153090|5770|9314|10221|5777|6422|5578|4294|54…	http://amigo.geneontology.org/cgi-bin/amigo/term_details?term=GO:0043408
signal transduction by phosphorylation	Gene Ontology	GO:0023014	169	685	5.6867e-11	3.14278e-09	57447|9365|3717|3491|136|134|3654|6714|3557|2321|3553|3552|5580|5581|6647|3791|7057|94|3570|2249|2244|2246|2247|348|8654|27202|2243|6356|3480|3976|998|3486|1490|6098|5997|1956|1950|7043|7042|6352|7124|7048|5594|5599|3569|6657|65018|1410|2064|2149|9261|7316|8600|10454|5155|1139|4208|4205|4282|2308|4803|3383|857|3479|1399|3952|2263|2260|2266|2264|1234|4217|1230|3589|5008|2932|11213|246|3156|153090|…	http://amigo.geneontology.org/cgi-bin/amigo/term_details?term=GO:0023014
MAPK cascade	Gene Ontology	GO:0000165	163	653	5.86522e-11	3.22155e-09	57447|9365|3717|3491|136|134|3654|6714|3557|2321|3553|3552|5580|5581|6647|3791|7057|3570|2249|2244|2246|2247|348|8654|27202|2243|6356|3480|3976|998|3486|1490|6098|5997|1956|1950|7043|7042|6352|7124|5594|5599|3569|6657|65018|1410|2064|2149|9261|7316|8600|10454|5155|1139|4208|4205|4282|2308|4803|3383|857|3479|1399|3952|2263|2260|2266|2264|1234|4217|1230|3589|5008|2932|11213|246|3156|153090|5770|931…	http://amigo.geneontology.org/cgi-bin/amigo/term_details?term=GO:0000165
positive regulation of peptidyl-tyrosine phosphorylation	Gene Ontology	GO:0050731	58	140	6.26284e-11	3.4158e-09	3593|150|3717|152|5175|5155|2475|3570|134|3670|7132|51561|4282|958|3383|1636|2056|7157|3458|3479|3572|51738|64127|2688|8613|3952|3084|284|3082|151|2621|7804|1270|3589|5008|3976|3356|6868|1950|6352|183|10507|972|6794|960|3567|948|3565|3569|3558|7060|3690|7424|7423|7422|9370|920|2690	http://amigo.geneontology.org/cgi-bin/amigo/term_details?term=GO:0050731
response to steroid hormone	Gene Ontology	GO:0048545	108	369	6.29518e-11	3.4158e-09	10062|4306|133|5743|2099|3651|3557|1544|2688|7057|1958|2155|4982|9370|672|1490|1956|5465|7040|5467|7042|5468|6714|7048|5265|5594|8877|3569|6720|1410|374|596|4323|2908|5155|6382|3670|7132|6781|4803|1019|367|361|3586|4193|54658|5327|383|23411|249|6678|90226|842|6422|6774|6770|7421|5970|335|336|6532|1906|3162|7349|7097|857|2056|6285|1080|1586|10628|51738|652|9971|10911|186|2626|637|7298|7352|7124|70…	http://amigo.geneontology.org/cgi-bin/amigo/term_details?term=GO:0048545
myeloid leukocyte migration	Gene Ontology	GO:0097529	53	120	6.48697e-11	3.49866e-09	199|5294|3929|5155|729230|3570|5054|6387|1909|1906|6283|8792|796|2321|3579|3553|972|6347|3458|3576|6280|7057|51192|1524|64127|6363|6366|27202|1230|719|5144|3689|7941|7042|6288|6441|101|6356|6354|6352|3565|5578|6279|3569|7060|727|7424|7423|7422|8600|6696|6376|51561	http://amigo.geneontology.org/cgi-bin/amigo/term_details?term=GO:0097529
cellular response to cytokine stimulus	Gene Ontology	GO:0071345	146	565	7.52782e-11	4.03572e-09	10062|3717|10068|5740|5473|3654|4780|3557|3554|3553|3552|5580|3123|10891|7057|2152|10663|2244|348|284|7804|2950|2919|4882|672|3135|729230|5468|7124|9173|1958|5594|3567|8877|259230|3569|10803|7316|199|8600|6387|3309|7133|27063|796|3579|3383|3577|3576|3570|3572|1524|79602|8737|8809|361|1234|1237|1230|3663|3952|5008|2932|11213|383|23411|153090|5770|2833|5777|6778|6422|5245|6352|6776|6770|6772|1535|2…	http://amigo.geneontology.org/cgi-bin/amigo/term_details?term=GO:0071345
regulation of muscle contraction	Gene Ontology	GO:0006937	59	145	7.59223e-11	4.04603e-09	151|150|153|152|154|1482|156|3753|3757|7139|6722|5743|136|134|1906|3673|23630|7137|7349|6781|796|126393|857|6262|2982|6647|859|51086|23171|9759|8654|287|775|4092|9722|5144|5025|148|1490|6915|5997|3728|10203|488|487|100|5294|6546|845|3784|8877|5578|4878|6548|6331|4842|2626|2693|2149	http://amigo.geneontology.org/cgi-bin/amigo/term_details?term=GO:0006937
regulation of muscle system process	Gene Ontology	GO:0090257	67	179	7.76611e-11	4.1142e-09	151|150|153|152|199|154|1482|156|3753|3757|859|7139|6722|5743|136|134|1906|3673|23630|7137|7349|6781|796|126393|857|6262|183|2982|6647|3479|3572|51086|23171|9759|4846|8654|287|775|4092|9722|5025|5144|2932|148|1490|6915|5997|3728|10203|488|487|100|9314|5294|6546|845|3784|8877|5578|4878|6548|7222|6331|4842|2626|2693|2149	http://amigo.geneontology.org/cgi-bin/amigo/term_details?term=GO:0090257
regulation of leukocyte chemotaxis	Gene Ontology	GO:0002688	43	83	8.56025e-11	4.50823e-09	199|2920|3929|729230|8740|5054|6387|5473|1909|1906|3570|4283|3579|972|6347|5197|3576|7057|2155|64127|6363|7474|6366|27202|2621|1230|719|2919|3627|6868|7941|6354|6352|3565|3569|7060|727|7424|7423|7422|6372|6374|51561	http://amigo.geneontology.org/cgi-bin/amigo/term_details?term=GO:0002688
organic hydroxy compound transport	Gene Ontology	GO:0015850	72	202	9.46584e-11	4.956e-09	10062|3949|152|338|1080|335|336|361|9619|6387|1268|6532|186|64241|55937|29881|8399|857|4040|1812|51738|1191|6646|156|9388|7494|1071|344|345|1375|341|1376|366|8714|348|4842|3990|5028|151|116519|3952|185|3931|2645|64805|3356|23411|1950|5972|5468|4790|183|9311|150|5950|5360|948|949|19|362|6770|6721|5444|727|4481|9370|65018|4792|4035|10599|6581|358	http://amigo.geneontology.org/cgi-bin/amigo/term_details?term=GO:0015850
secretion	Gene Ontology	GO:0046903	222	985	9.57341e-11	4.98318e-09	10062|3717|1268|5467|5175|8111|114548|7042|3920|133|7223|6720|136|134|6714|3651|3710|3557|8864|3553|3552|7450|5581|5627|3123|6647|11267|7057|3558|5170|335|2157|2153|2244|813|284|56729|2243|336|1312|5950|4881|3976|54106|710|6446|1950|7043|1952|6352|7124|9173|5265|3567|8877|362|3569|4879|10758|861|9575|65018|2149|5473|8600|5155|6385|6387|11132|3309|3670|27063|3674|4282|4803|4316|834|929|6513|3479|5…	http://amigo.geneontology.org/cgi-bin/amigo/term_details?term=GO:0046903
nitric oxide biosynthetic process	Gene Ontology	GO:0006809	36	59	9.79034e-11	5.06664e-09	3717|199|207|3320|5743|1906|2099|7097|857|3553|3383|1191|3458|7099|183|186|6648|4846|5806|4842|4843|9722|3586|2643|5025|7100|1956|384|23564|7124|9314|5740|3689|3565|947|3569	http://amigo.geneontology.org/cgi-bin/amigo/term_details?term=GO:0006809
response to reactive oxygen species	Gene Ontology	GO:0000302	65	172	1.06571e-10	5.47392e-09	578|558|596|1263|10068|664|10365|6382|1906|4314|3162|100|4780|2308|4803|6714|6649|6647|7057|10628|347|10587|6363|328|1017|348|3082|54583|4217|142|2876|3934|8877|1277|7351|4193|383|23411|7128|358|6648|9588|9314|2950|11235|4353|847|6546|3240|6778|3039|948|5599|3569|6770|6772|7352|65018|1410|2353|1571|5970|374|7186|4973	http://amigo.geneontology.org/cgi-bin/amigo/term_details?term=GO:0000302
epithelial cell proliferation	Gene Ontology	GO:0050673	98	324	1.06996e-10	5.47392e-09	7128|2719|2099|10344|3791|7057|11235|2152|2246|2247|348|27202|675|3486|7046|7040|5467|7042|7124|6794|5594|6657|3569|2064|374|2475|4321|4323|5155|6387|796|4040|3479|2263|64919|1012|581|383|5320|2833|6678|6778|6422|6423|6772|1535|3091|7423|7422|7421|10413|153090|335|79577|1909|3162|857|51738|3690|3458|7494|657|652|650|1030|8600|659|2625|54567|4609|94|6356|1027|6352|5578|1028|2022|2100|4088|889|5728…	http://amigo.geneontology.org/cgi-bin/amigo/term_details?term=GO:0050673
regulation of cellular localization	Gene Ontology	GO:0060341	220	976	1.14516e-10	5.82537e-09	10062|3717|1268|7043|1263|114548|5743|136|134|6714|3651|3710|3557|8864|3553|3552|5581|3123|11267|3558|5170|335|347|2244|284|56729|2243|23601|9370|5144|998|54106|5460|1956|1950|5467|7042|7124|9173|183|5594|3567|8877|5599|3569|2147|929|6720|4842|9575|65018|1410|2149|2475|7222|596|598|8600|3002|6385|6387|11132|6382|8398|3670|27063|4282|4283|4803|6262|207|834|6513|3479|8882|23171|3952|367|1401|2266|8…	http://amigo.geneontology.org/cgi-bin/amigo/term_details?term=GO:0060341
tumor necrosis factor superfamily cytokine production	Gene Ontology	GO:0071706	44	88	1.25131e-10	6.32937e-09	3593|9261|558|3929|3717|3670|7132|7097|3297|6347|1191|2950|3458|7057|7098|7099|51738|3315|6363|8737|284|27202|1139|2621|3586|8772|9370|50943|112744|11213|10392|54106|51561|7128|4795|101|55829|4057|948|947|929|64127|2693|729230	http://amigo.geneontology.org/cgi-bin/amigo/term_details?term=GO:0071706
regulation of multicellular organismal development	Gene Ontology	GO:2000026	295	1412	1.29455e-10	6.51129e-09	1268|7043|3976|8111|2041|9365|112744|3491|133|6722|5743|5744|5747|627|2099|6093|4780|3557|8864|3553|5583|4602|6647|3791|7057|7048|1958|335|4982|2152|2246|2247|348|56729|5064|2719|3552|7804|675|718|4881|325|1027|672|3135|6915|7046|6910|79577|7128|7042|5468|7124|1290|5740|6794|3567|8877|3565|5599|3569|4879|51738|2147|6657|4978|9575|1969|2064|4846|2475|596|197|5155|3084|1482|6387|3273|1401|3670|2706…	http://amigo.geneontology.org/cgi-bin/amigo/term_details?term=GO:2000026
positive regulation of molecular function	Gene Ontology	GO:0044093	290	1384	1.41975e-10	7.10112e-09	10062|3717|7077|3710|3611|114548|5170|3491|6271|6722|889|136|5111|134|3654|3329|2099|3651|3557|2321|3553|5583|5580|5581|10891|6647|7057|7048|344|3570|84159|341|2152|2535|1378|2246|2247|348|8654|287|8737|7804|2919|3484|3486|6446|6915|5997|1956|22926|1950|7043|7042|5468|7124|5687|3567|5308|6794|5594|8877|3565|5599|3569|4878|2068|7099|9570|9575|65018|920|2064|2149|4846|9261|7316|596|4323|5747|5155|3…	http://amigo.geneontology.org/cgi-bin/amigo/term_details?term=GO:0044093
regulation of coagulation	Gene Ontology	GO:0050818	43	85	1.52137e-10	7.52531e-09	5155|5054|8529|239|1906|5055|4780|857|5580|2155|5627|5624|7056|7057|7099|55576|2152|4846|348|2243|308|2814|7391|302|350|462|10544|710|5328|5329|6403|5340|948|5578|947|5327|2147|1361|2811|2161|2160|2149|3273	http://amigo.geneontology.org/cgi-bin/amigo/term_details?term=GO:0050818
regulation of tumor necrosis factor superfamily cytokine production	Gene Ontology	GO:1903555	43	85	1.52137e-10	7.52531e-09	3593|9261|558|3929|3717|3670|7132|7097|3297|6347|1191|2950|3458|7057|7098|7099|51738|3315|6363|8737|284|27202|1139|2621|3586|8772|9370|50943|11213|10392|54106|51561|7128|4795|101|55829|4057|948|947|929|64127|2693|729230	http://amigo.geneontology.org/cgi-bin/amigo/term_details?term=GO:1903555
cell proliferation	Gene Ontology	GO:0008283	365	1834	1.60917e-10	7.9159e-09	6722|8864|3553|3552|10891|3558|3570|347|348|2919|3689|1490|6098|1493|7040|7043|7042|5468|7124|7048|5308|6794|6657|199|596|4321|598|4323|196|1139|6387|3673|3670|1019|2263|2260|1017|2264|3586|3589|5008|4193|59272|153090|100|5777|90226|5578|6502|1535|3091|57057|6372|6374|10413|335|331|1909|1906|3297|857|3456|3458|859|7412|94|1991|5950|3638|239|1191|26191|7077|9370|4316|1270|148|8792|949|947|940|7188…	http://amigo.geneontology.org/cgi-bin/amigo/term_details?term=GO:0008283
regulation of establishment of protein localization	Gene Ontology	GO:0070201	156	626	1.63155e-10	7.98213e-09	10062|3717|1268|7043|1263|114548|5743|6714|3651|3710|8864|3553|3552|5581|3123|3558|5170|347|2244|284|27202|2243|23601|9370|998|5460|7046|4035|1950|5467|7042|7124|9173|3567|8877|5599|3569|929|6720|9575|65018|2149|2475|596|598|11132|3309|8398|3670|27063|4282|834|6513|3479|8882|367|1401|2266|8809|26253|3667|3586|3952|3745|2932|4193|247|23411|3156|153090|387|101|841|5578|7424|3593|335|3753|336|8740|2…	http://amigo.geneontology.org/cgi-bin/amigo/term_details?term=GO:0070201
negative regulation of wound healing	Gene Ontology	GO:0061045	34	54	1.7339e-10	8.43676e-09	4088|5155|5054|8529|239|5055|1906|2811|5580|5627|5624|7056|7057|325|4846|2247|348|2243|2814|7391|302|350|710|5327|3156|5328|5329|5340|947|2147|1361|2161|2160|3273	http://amigo.geneontology.org/cgi-bin/amigo/term_details?term=GO:0061045
regulation of lipid metabolic process	Gene Ontology	GO:0019216	83	256	1.7838e-10	8.63264e-09	10062|3949|2475|1268|10273|338|3638|150|335|5294|2908|5155|3491|9370|145264|5743|22937|134|336|376497|6714|116519|344|2321|9314|3553|5580|5581|857|10891|6647|1586|51085|7494|208|345|2170|347|341|9971|3952|6363|2246|2247|64919|6366|2264|3667|5163|8398|650|207|718|5747|3480|185|2053|672|1581|3356|5465|7040|153090|5468|7124|9619|4790|183|64127|6794|949|348|6776|6770|998|8660|54658|6720|7421|23411|51…	http://amigo.geneontology.org/cgi-bin/amigo/term_details?term=GO:0019216
regulation of tumor necrosis factor production	Gene Ontology	GO:0032680	42	82	1.84247e-10	8.86862e-09	3593|9261|558|3929|3717|3670|7132|7097|3297|6347|1191|2950|3458|7057|7098|7099|51738|3315|6363|8737|284|27202|1139|2621|3586|8772|9370|50943|11213|10392|54106|51561|7128|4795|55829|4057|948|947|929|64127|2693|729230	http://amigo.geneontology.org/cgi-bin/amigo/term_details?term=GO:0032680
positive regulation of protein modification process	Gene Ontology	GO:0031401	209	920	1.85304e-10	8.87179e-09	3717|5170|5175|3491|6720|136|134|3654|6714|3557|2321|3553|5580|2688|10891|6647|3791|7057|7048|3558|3570|2249|2246|2247|8654|7804|718|9370|3976|3484|54106|1490|1956|22926|1950|7043|7042|6352|7124|5687|5594|6794|3567|8877|3565|3569|2147|9570|65018|920|2064|2149|9261|7316|199|596|8600|5747|5155|1139|6385|4208|3309|3306|8398|3670|7132|118|4282|796|4803|3383|3576|3479|3572|7436|1399|3952|8737|2260|568…	http://amigo.geneontology.org/cgi-bin/amigo/term_details?term=GO:0031401
negative regulation of transport	Gene Ontology	GO:0051051	111	393	1.98137e-10	9.43575e-09	10062|1268|114548|6721|5743|134|3557|3553|5581|7057|344|345|347|341|348|284|27202|1312|9370|7040|7124|55829|183|3569|6720|4842|1410|2149|2475|596|8529|3146|3309|6781|796|3383|3952|3667|3586|3589|5008|2932|857|3156|153090|2837|100|6424|90226|6422|5578|51185|335|3753|336|3757|8740|1906|3162|7349|4946|972|2056|3690|859|51738|186|10911|3084|5028|7292|2621|845|7351|5657|5715|8660|727|2693|151|150|152|…	http://amigo.geneontology.org/cgi-bin/amigo/term_details?term=GO:0051051
immune response	Gene Ontology	GO:0006955	294	1413	1.99561e-10	9.45328e-09	10062|730|3717|1268|7043|3976|114548|10068|3929|3570|3320|5170|9173|136|5747|6441|3329|6714|10344|3557|3554|3553|3552|5580|5581|5627|3123|966|3558|1118|9564|2249|2244|1378|2246|2247|284|2243|1991|9365|23601|719|718|717|3480|5144|325|6354|710|3135|1956|1950|716|7042|5468|7124|55829|1958|3567|6794|5594|3565|5599|10544|3569|5806|10758|929|2264|920|1387|2064|7057|10803|9261|7316|199|596|598|8600|1045…	http://amigo.geneontology.org/cgi-bin/amigo/term_details?term=GO:0006955
regulation of protein kinase activity	Gene Ontology	GO:0045859	173	722	2.28125e-10	1.07495e-08	3717|5170|7128|3491|136|134|3654|6714|2041|3557|2321|3553|5580|2688|2950|6647|7057|2246|2247|348|8654|7804|3480|3484|5997|1956|22926|1950|7043|7042|7124|7048|6794|5594|3569|9570|65018|920|2064|2149|9261|7316|8600|5747|5155|1139|6385|4208|3309|3306|118|4282|796|4803|4040|3576|3570|7436|1019|1399|8737|2260|4217|581|2932|8518|11213|1616|23411|3156|153090|5770|101|3315|10221|5777|4057|7273|6422|5578|…	http://amigo.geneontology.org/cgi-bin/amigo/term_details?term=GO:0045859
endothelial cell migration	Gene Ontology	GO:0043542	56	138	2.44353e-10	1.13422e-08	5170|9734|335|889|5155|6722|5743|239|5747|1906|153090|6781|796|5728|1969|183|3690|2303|3791|7057|11235|8823|652|2249|186|2246|2247|348|284|1012|659|2876|207|2625|54567|7046|7040|54345|4846|9314|3315|6678|10014|3689|1803|14|5578|7474|949|9564|7424|7422|94|350|4851|3273	http://amigo.geneontology.org/cgi-bin/amigo/term_details?term=GO:0043542
tumor necrosis factor production	Gene Ontology	GO:0032640	42	83	2.45184e-10	1.13422e-08	3593|9261|558|3929|3717|3670|7132|7097|3297|6347|1191|2950|3458|7057|7098|7099|51738|3315|6363|8737|284|27202|1139|2621|3586|8772|9370|50943|11213|10392|54106|51561|7128|4795|55829|4057|948|947|929|64127|2693|729230	http://amigo.geneontology.org/cgi-bin/amigo/term_details?term=GO:0032640
response to oxidative stress	Gene Ontology	GO:0006979	99	335	2.45477e-10	1.13422e-08	3717|1263|10068|664|5742|5743|7226|4780|6648|6649|5580|10891|6647|7057|347|10587|348|3934|1956|7128|6714|55829|3039|8877|5599|3240|2068|4482|65018|1410|374|4973|3569|199|596|4323|6382|142|3303|2309|2308|4803|836|1017|4217|4193|383|23411|27429|100|9314|3315|4353|847|6778|6770|6772|3091|5970|578|1906|3162|7349|11019|7157|7494|10628|6363|3082|6546|7351|7486|9588|2950|11235|27035|2353|2730|558|7173|1…	http://amigo.geneontology.org/cgi-bin/amigo/term_details?term=GO:0006979
regulation of phosphorylation	Gene Ontology	GO:0042325	264	1240	2.45771e-10	1.13422e-08	57447|5170|7128|5175|9365|3717|3491|136|134|3654|6714|2041|3557|2321|3553|3552|5580|5581|2950|6647|3791|7057|3558|335|2249|2244|2246|2247|348|8654|27202|2243|7804|718|3480|5144|3976|3484|54106|3486|1490|6098|5997|1956|22926|1950|7043|7042|1616|6352|7124|7048|3567|6794|5594|8877|3565|6657|3569|2147|9570|65018|920|2064|374|2149|9261|7316|199|596|197|5747|5155|3667|6385|4208|3273|3309|3306|8398|3570…	http://amigo.geneontology.org/cgi-bin/amigo/term_details?term=GO:0042325
cellular response to organonitrogen compound	Gene Ontology	GO:0071417	127	478	2.84773e-10	1.30747e-08	3717|5170|9365|5743|5747|6517|6714|3557|3553|5580|1959|6647|6009|255738|9564|2249|2246|2247|7391|3480|5144|3484|672|1956|5468|7124|55829|1958|6794|7442|5594|6720|2475|199|1080|598|197|145264|11132|4314|6781|2784|6262|6263|2303|5167|5025|328|366|2263|1395|2264|3667|3952|4193|57026|383|23411|2260|5770|9314|5777|845|6422|5578|6774|6776|6770|6772|1535|50507|5970|627|9734|3753|6532|1906|7097|857|51738…	http://amigo.geneontology.org/cgi-bin/amigo/term_details?term=GO:0071417
regulation of blood coagulation	Gene Ontology	GO:0030193	41	80	2.96952e-10	1.34955e-08	5155|5054|8529|239|5055|1906|2811|4780|857|5580|2155|5627|5624|7056|7057|7099|55576|2152|4846|348|2243|2814|7391|302|350|462|5327|710|5328|5329|6403|5340|948|5578|947|2147|1361|2161|2160|2149|3273	http://amigo.geneontology.org/cgi-bin/amigo/term_details?term=GO:0030193
regulation of hemostasis	Gene Ontology	GO:1900046	41	80	2.96952e-10	1.34955e-08	5155|5054|8529|239|5055|1906|2811|4780|857|5580|2155|5627|5624|7056|7057|7099|55576|2152|4846|348|2243|2814|7391|302|350|462|5327|710|5328|5329|6403|5340|948|5578|947|2147|1361|2161|2160|2149|3273	http://amigo.geneontology.org/cgi-bin/amigo/term_details?term=GO:1900046
negative regulation of coagulation	Gene Ontology	GO:0050819	32	49	3.00374e-10	1.3582e-08	5155|5054|8529|239|5055|1906|7391|5580|5627|5624|7056|7057|4846|348|2243|308|2814|2811|302|350|710|10544|5328|5329|5340|5327|947|2147|1361|2161|2160|3273	http://amigo.geneontology.org/cgi-bin/amigo/term_details?term=GO:0050819
positive regulation of lipid metabolic process	Gene Ontology	GO:0045834	48	107	3.3128e-10	1.49043e-08	10062|3949|2475|335|336|5155|3491|5743|5747|6714|2321|3553|5580|5581|10891|1586|51085|7494|344|183|2170|64127|341|185|6363|2246|2247|348|6366|3667|8398|116519|207|3480|998|3356|5465|7040|5468|7124|9619|949|8660|208|6720|9370|2693|3458	http://amigo.geneontology.org/cgi-bin/amigo/term_details?term=GO:0045834
homeostatic process	Gene Ontology	GO:0042592	291	1404	3.4328e-10	1.53669e-08	10062|3717|1268|4306|79068|9365|6667|133|6722|6721|5743|5744|4023|134|6441|6714|8399|2099|3651|3710|3557|6340|3553|3552|5581|3123|10891|6647|3791|3558|344|335|346|4982|5733|10587|54757|2247|348|287|3990|1991|7391|1312|719|4881|5144|3931|1490|6915|6916|1956|7040|7128|7042|5468|7124|9079|55829|183|10111|6794|5741|2729|3569|4879|51738|2068|7099|7222|4842|1387|10800|6424|2149|10803|55937|3949|596|214…	http://amigo.geneontology.org/cgi-bin/amigo/term_details?term=GO:0042592
cytokine activity	Gene Ontology	GO:0005125	74	219	3.74287e-10	1.66716e-08	3593|3569|10135|2920|8600|8743|3084|8741|8740|6387|5473|3146|1906|51192|10344|4282|4283|4693|3456|3552|6347|356|959|5197|3576|58191|3558|4982|652|650|2919|6363|6362|2247|7474|6366|3603|3557|7292|3606|3586|3589|5008|3627|112744|3976|7076|7040|7043|7042|3553|7124|6356|4049|6354|6352|3567|3565|6367|9518|7471|374|727|3605|7422|9370|7066|649|6372|3458|6374|6696|6376|51561	http://amigo.geneontology.org/cgi-bin/amigo/term_details?term=GO:0005125
platelet alpha granule	Gene Ontology	GO:0031091	36	63	3.77845e-10	1.67468e-08	5175|5155|7057|5473|5054|3674|7058|7450|1191|7076|3479|2157|2153|2244|2266|7040|2243|2621|5627|710|1950|7043|7042|6678|3273|6403|5265|5340|2335|948|3690|7424|7423|7422|3082|2162	http://amigo.geneontology.org/cgi-bin/amigo/term_details?term=GO:0031091
regulation of plasma lipoprotein particle levels	Gene Ontology	GO:0097006	33	53	3.9455e-10	1.7401e-08	55937|3949|338|335|336|9619|4023|3162|255738|4040|4043|6646|9388|1071|344|345|7436|341|185|348|3990|116519|9370|3931|7941|5320|183|4353|5360|948|949|19|4481	http://amigo.geneontology.org/cgi-bin/amigo/term_details?term=GO:0097006
regulation of endothelial cell migration	Gene Ontology	GO:0010594	46	100	4.04841e-10	1.77674e-08	5170|9734|889|5155|5743|239|5747|1906|6781|1969|183|3690|2303|3791|7057|11235|8823|652|2249|8613|186|2246|2247|348|284|659|207|2625|54567|7040|153090|9314|3315|6678|10014|14|5578|7474|949|9564|7424|7422|94|350|4851|3273	http://amigo.geneontology.org/cgi-bin/amigo/term_details?term=GO:0010594
regulation of phosphate metabolic process	Gene Ontology	GO:0019220	295	1432	4.46009e-10	1.94786e-08	57447|5170|7128|5175|3611|9365|3717|3491|133|5741|5744|136|134|3654|6714|2041|3557|7436|2321|3553|3552|5580|5581|2950|10891|6647|3791|7057|3558|344|335|341|2244|2246|2247|348|8654|2308|2243|54583|5064|7804|718|3480|5144|3976|3484|54106|3486|1490|6098|5997|1956|22926|10203|7043|7042|1616|6352|7124|7048|3567|6794|5594|8877|3565|6657|3569|2147|9570|65018|920|4843|2064|374|2149|4846|3949|9261|7316|19…	http://amigo.geneontology.org/cgi-bin/amigo/term_details?term=GO:0019220
negative regulation of response to stimulus	Gene Ontology	GO:0048585	260	1226	4.56787e-10	1.98525e-08	10062|57447|7200|7043|114548|10068|2719|133|5170|134|6714|2099|3651|5074|4780|3557|2309|3553|3552|5580|5467|5627|2950|5624|7056|7057|7048|3558|347|2244|1378|2247|348|284|56729|2243|8737|5064|7391|3480|3976|998|672|710|3135|5997|1956|4035|10203|7128|7042|5468|7124|55829|1958|5740|8313|3565|2729|259230|5327|7316|2147|6657|9575|65018|148|6424|2475|3240|199|597|596|598|197|2908|5155|3084|1482|6387|32…	http://amigo.geneontology.org/cgi-bin/amigo/term_details?term=GO:0048585
positive regulation of secretion	Gene Ontology	GO:0051047	91	301	4.87984e-10	2.11059e-08	3717|5467|114548|136|134|7124|3553|3552|5581|3123|11267|3558|2244|56729|2243|23601|4881|7040|7043|7042|6714|9173|3567|8877|3569|4879|929|65018|2149|8600|6385|6387|11132|6382|3670|27063|4282|834|3651|2266|26253|3586|3952|247|101|6279|1535|3091|1906|8111|7349|7097|6288|183|3458|6280|7494|51738|186|6363|5029|5028|7292|7293|2625|5025|5027|5950|861|5715|8529|8660|727|2691|153|156|24145|7200|8673|7424|…	http://amigo.geneontology.org/cgi-bin/amigo/term_details?term=GO:0051047
cellular chemical homeostasis	Gene Ontology	GO:0055082	146	584	5.06133e-10	2.17856e-08	3717|5170|4306|3077|133|6722|7222|2099|3710|5581|3123|10891|6647|3558|345|2247|348|287|1991|719|3934|5144|6915|6916|7040|183|5741|2147|4842|148|10800|2149|10803|1129|596|3778|6387|7137|9497|6781|4283|4803|3579|6263|5167|366|362|361|1234|1139|1237|1230|581|23411|3156|2837|2833|5777|4057|846|845|6508|5578|6279|6770|1535|3091|7421|2308|50507|9002|578|624|7852|7018|1909|1906|8111|3162|2053|857|6288|5…	http://amigo.geneontology.org/cgi-bin/amigo/term_details?term=GO:0055082
platelet degranulation	Gene Ontology	GO:0002576	42	86	5.64285e-10	2.41725e-08	3920|5175|335|5155|7057|5473|7018|3309|5054|3674|7450|1191|7076|6647|3479|2157|5627|2153|2244|813|2266|7040|2243|2621|7273|710|1950|7043|7042|6678|3273|6403|5265|5340|2335|948|3690|7424|7423|7422|3082|2162	http://amigo.geneontology.org/cgi-bin/amigo/term_details?term=GO:0002576
receptor binding	Gene Ontology	GO:0005102	278	1337	6.34523e-10	2.70518e-08	3717|7077|10068|3929|112744|3491|133|5741|5170|5744|4023|134|3654|718|51192|6714|10344|3557|8862|8864|3554|3553|3552|7450|2688|7200|10891|624|3791|7057|7048|3558|255738|2155|4982|2249|2244|2246|2247|348|284|56729|2243|5064|9365|3091|3480|5144|3976|998|672|3135|1956|4035|1950|7043|7042|5468|7124|1401|3567|3565|4049|3569|4879|4878|51738|2147|2022|57817|920|2064|374|2149|5473|1082|4323|5747|5155|308…	http://amigo.geneontology.org/cgi-bin/amigo/term_details?term=GO:0005102
locomotion	Gene Ontology	GO:0040011	314	1552	6.5893e-10	2.79592e-08	3717|5170|5175|2303|5979|2041|3929|3491|3320|6722|7223|5743|5473|134|6441|6714|64127|6093|338|3557|6283|2321|3553|5581|5627|5624|3791|7057|7048|8470|2155|84159|347|9564|2249|2152|10663|2246|2247|348|284|56729|1462|1991|23601|719|7481|3480|5144|325|4684|3486|6446|219699|1956|6910|7040|5467|7042|4846|5340|7124|1959|1290|7056|5308|5594|8877|3565|7474|5327|3569|2147|7222|1012|920|2064|2149|10803|1278…	http://amigo.geneontology.org/cgi-bin/amigo/term_details?term=GO:0040011
regulation of phosphorus metabolic process	Gene Ontology	GO:0051174	296	1445	6.81799e-10	2.87932e-08	57447|5170|7128|5175|3611|9365|3717|3491|133|5741|5744|136|134|3654|6714|2041|3557|7436|2321|3553|3552|5580|5581|2950|10891|6647|3791|7057|3558|344|335|341|2244|2246|2247|348|8654|2308|2243|54583|5064|7804|718|3480|5144|3976|3484|54106|3486|1490|6098|5997|1956|22926|10203|7043|7042|1616|6352|7124|7048|3567|6794|5594|8877|3565|6657|3569|2147|9570|65018|920|4843|2064|374|2149|4846|3949|9261|7316|19…	http://amigo.geneontology.org/cgi-bin/amigo/term_details?term=GO:0051174
regulation of nitric oxide biosynthetic process	Gene Ontology	GO:0045428	31	48	6.89549e-10	2.89837e-08	3717|199|207|3320|5743|1906|2099|7097|857|3553|3383|1191|3458|7099|183|186|6648|5806|9722|3586|5025|7100|1956|23564|7124|9314|5740|3689|3565|947|3569	http://amigo.geneontology.org/cgi-bin/amigo/term_details?term=GO:0045428
regulation of homeostatic process	Gene Ontology	GO:0032844	96	329	7.80749e-10	3.26638e-08	10062|1268|6721|7222|134|7124|3553|5581|3123|10891|3558|5170|4982|2247|287|1312|4881|5144|7040|7128|7042|6714|2729|4879|2147|5743|2149|3949|596|8600|3303|4282|796|4803|4040|23171|2264|1234|581|857|3156|2837|100|101|2833|5777|845|6776|1649|1535|3091|2308|9002|578|1909|1906|376497|8111|3579|972|2056|3690|859|183|186|10911|6363|6366|2624|8772|185|5025|5024|5027|7351|4609|6696|150|2730|239|1812|2309|…	http://amigo.geneontology.org/cgi-bin/amigo/term_details?term=GO:0032844
regulation of vasodilation	Gene Ontology	GO:0042312	29	42	7.91406e-10	3.29556e-08	150|154|1080|133|239|134|3162|7349|796|2053|1636|183|186|185|1401|4842|4843|5029|5028|8398|4881|10911|59272|1956|3156|5467|2837|4846|4879	http://amigo.geneontology.org/cgi-bin/amigo/term_details?term=GO:0042312
positive regulation of cell death	Gene Ontology	GO:0010942	144	578	8.00703e-10	3.31884e-08	3717|1268|114548|4609|3491|133|5743|3329|3651|5074|5580|6647|7057|255738|2152|348|664|9370|998|3486|1490|219699|7046|7040|7043|7042|5468|7124|1958|5740|3039|5599|3569|65018|2149|7316|596|598|2908|4208|11132|3146|4314|27063|2309|2308|4803|4040|3663|834|4049|1019|8737|4217|3586|581|5008|2932|1616|23411|3156|153090|27429|101|2833|6424|6714|22985|841|6423|6279|4294|1649|5979|7020|7421|50507|51741|359…	http://amigo.geneontology.org/cgi-bin/amigo/term_details?term=GO:0010942
leukocyte apoptotic process	Gene Ontology	GO:0071887	44	95	8.11918e-10	3.34982e-08	578|558|7042|6387|2737|5133|1514|4282|10758|5728|3579|207|7157|3458|3558|64127|652|6363|8737|7474|6366|2621|3586|581|8772|5027|10018|6868|6614|100|101|55829|972|6352|841|6776|3569|1029|4208|8660|356|355|3091|23411	http://amigo.geneontology.org/cgi-bin/amigo/term_details?term=GO:0071887
response to vitamin	Gene Ontology	GO:0033273	38	73	9.30773e-10	3.82257e-08	627|5741|5743|3673|3651|6781|4040|1543|6347|2056|6648|2155|3952|847|2621|2876|7298|3480|2934|4193|3627|1277|383|1591|7040|5467|5468|100|249|6678|5308|6422|4524|3371|1956|7421|5970|6696	http://amigo.geneontology.org/cgi-bin/amigo/term_details?term=GO:0033273
regulation of immune response	Gene Ontology	GO:0050776	181	783	9.41211e-10	3.82325e-08	10062|3717|1268|7043|3929|3320|5170|9173|136|5747|3654|3329|6714|5074|3710|3553|5583|5580|5581|5627|3123|3558|9564|2249|1378|2246|2247|284|6402|9365|719|718|717|716|715|966|710|3135|1956|1950|7128|7042|5468|7124|55829|1401|6794|5594|3565|5599|3569|929|920|2064|9261|7316|596|10454|5155|4208|3273|4205|4282|2308|3383|5819|4049|3572|1520|2263|2260|2264|3667|3586|581|2932|4193|11213|246|23411|153090|2…	http://amigo.geneontology.org/cgi-bin/amigo/term_details?term=GO:0050776
ion homeostasis	Gene Ontology	GO:0050801	152	623	9.43495e-10	3.82325e-08	3717|5170|4306|9365|133|5741|7222|134|2099|3710|6340|6648|5581|6647|3791|3558|54757|2247|348|287|1991|1312|719|4881|5144|6915|6916|1956|7040|6714|183|2729|4879|2147|4842|10800|6424|2149|10803|1129|596|8600|3778|3077|6387|7137|9497|6781|4283|4803|3579|6263|5167|9388|2170|23171|2264|1234|1139|1237|1230|581|23411|148|2837|2833|5777|4057|846|845|6508|5578|6279|1649|1535|3091|7421|9002|578|624|335|331…	http://amigo.geneontology.org/cgi-bin/amigo/term_details?term=GO:0050801
response to stress	Gene Ontology	GO:0006950	623	3484	9.45838e-10	3.82325e-08	3920|3929|6722|6721|6720|4023|10454|131566|4780|3557|8864|3554|3553|3552|10891|966|3558|7517|345|7515|347|10587|813|348|3992|51283|718|717|716|715|6354|710|1490|5460|7046|5465|10203|5467|7042|5468|7124|7048|6794|6657|259230|5327|10800|10803|199|597|596|4321|2147|197|3778|3084|19|6387|3146|6382|3673|3670|3674|3383|2982|1019|2263|2260|1017|2266|2264|1234|4217|1230|4210|3586|5008|4193|59272|153090|5…	http://amigo.geneontology.org/cgi-bin/amigo/term_details?term=GO:0006950
regulation of protein transport	Gene Ontology	GO:0051223	142	569	9.48018e-10	3.82325e-08	10062|3717|1268|7043|1263|114548|5743|6714|3651|3710|8864|3553|3552|5581|3123|3558|347|2244|284|27202|2243|23601|9370|998|5460|7046|4035|1950|5467|7042|7124|9173|3567|8877|3569|929|6720|9575|65018|2149|2475|11132|3309|142|3670|27063|4282|834|6513|3479|8882|1401|2266|8809|26253|3667|3586|3952|3745|2932|4193|247|23411|3156|153090|387|101|6422|5578|7424|3593|335|3753|336|8740|2737|7098|8111|7097|494…	http://amigo.geneontology.org/cgi-bin/amigo/term_details?term=GO:0051223
regulation of epithelial cell proliferation	Gene Ontology	GO:0050678	84	272	9.57769e-10	3.84525e-08	350|7046|10413|5320|1012|4321|889|4609|5155|2475|79577|7057|2152|6387|1909|64127|2022|10344|153090|5728|857|4040|1956|6347|7474|3690|2833|3458|581|3791|3479|7494|11235|657|650|652|324|2263|2246|2247|348|4088|27202|659|2719|4208|2876|207|2625|675|94|54567|1027|6423|3091|383|7040|5467|7042|7128|6678|6356|6794|2100|6352|6422|5578|6657|64919|3569|1030|1028|6772|7060|1535|7424|7423|7422|7421|1361|6331…	http://amigo.geneontology.org/cgi-bin/amigo/term_details?term=GO:0050678
regulation of kinase activity	Gene Ontology	GO:0043549	178	767	1.00192e-09	4.00456e-08	3717|5170|7128|3491|136|134|3654|6714|2041|3557|2321|3553|5580|2688|2950|6647|7057|2246|2247|348|8654|7804|3480|3484|5997|1956|22926|1950|7043|7042|7124|7048|10111|6794|5594|3569|9570|65018|920|2064|2149|9261|7316|8600|5747|5155|3667|6385|4208|3309|3306|118|4282|796|4803|4040|857|3576|3570|7436|1019|1399|8737|2260|4217|581|2932|8518|11213|1616|23411|3156|153090|5770|9314|3315|10221|5777|4057|7273…	http://amigo.geneontology.org/cgi-bin/amigo/term_details?term=GO:0043549
negative regulation of blood coagulation	Gene Ontology	GO:0030195	30	46	1.09012e-09	4.3185e-08	5155|5054|8529|239|5055|1906|2811|5580|5627|5624|7056|7057|4846|348|2243|2814|7391|302|1361|710|5327|5328|5329|5340|947|2147|350|2161|2160|3273	http://amigo.geneontology.org/cgi-bin/amigo/term_details?term=GO:0030195
negative regulation of hemostasis	Gene Ontology	GO:1900047	30	46	1.09012e-09	4.3185e-08	5155|5054|8529|239|5055|1906|2811|5580|5627|5624|7056|7057|4846|348|2243|2814|7391|302|1361|710|5327|5328|5329|5340|947|2147|350|2161|2160|3273	http://amigo.geneontology.org/cgi-bin/amigo/term_details?term=GO:1900047
external side of plasma membrane	Gene Ontology	GO:0009897	73	221	1.09581e-09	4.32195e-08	3949|308|5175|8741|9619|7852|3565|6387|2266|9173|4240|6382|3673|7099|5133|100|3674|959|4283|3383|7450|356|3123|3458|3791|7057|3572|7412|55576|2152|2244|7097|348|6517|1012|2243|1234|7293|2811|3605|958|10159|966|5027|1230|1493|7124|3627|1889|5340|8792|2833|7048|972|6402|6403|4684|960|1636|948|255738|3117|947|3569|940|19|355|2022|920|921|361|64805|6340	http://amigo.geneontology.org/cgi-bin/amigo/term_details?term=GO:0009897
nitric oxide metabolic process	Gene Ontology	GO:0046209	38	74	1.24526e-09	4.88337e-08	3717|199|207|3320|5743|1906|2099|7097|857|3553|3383|1191|3458|7099|183|186|6648|4846|5806|4842|4843|9722|3586|2643|5025|3689|7100|1956|384|23564|7124|9314|55829|5740|5593|3565|947|3569	http://amigo.geneontology.org/cgi-bin/amigo/term_details?term=GO:0046209
response to tumor necrosis factor	Gene Ontology	GO:0034612	52	129	1.24907e-09	4.88337e-08	3717|58191|627|338|11093|335|10068|10365|5743|1906|7133|27063|7124|4780|11173|796|7132|836|3383|6347|10891|3576|7057|7412|6422|1116|8737|8600|2621|2625|3934|2643|2819|672|1277|23411|153090|8792|2950|6401|6352|8877|841|259230|3569|6772|929|1535|9370|7293|5970|7186	http://amigo.geneontology.org/cgi-bin/amigo/term_details?term=GO:0034612
regulation of epithelial cell migration	Gene Ontology	GO:0010632	55	142	1.35058e-09	5.24025e-08	5170|9734|889|5155|5743|239|5747|1906|3673|6781|1969|183|5581|3690|2303|3791|7057|7048|11235|8823|3091|652|2249|8613|186|2246|2247|348|284|659|10014|207|2625|4318|54567|7040|153090|7042|6714|9314|3315|6678|10371|3273|14|5578|7474|949|9564|7424|7422|94|350|4851|358	http://amigo.geneontology.org/cgi-bin/amigo/term_details?term=GO:0010632
regulation of lipid biosynthetic process	Gene Ontology	GO:0046890	49	117	1.35206e-09	5.24025e-08	10062|3949|2475|1581|338|3638|335|2908|5155|3491|145264|5743|22937|376497|116519|3553|5580|183|3458|6647|1586|51085|7494|344|345|2170|341|9971|3952|2246|348|2264|8398|650|207|718|3480|672|3356|23411|7124|9619|4790|6794|949|6770|6720|7421|51141	http://amigo.geneontology.org/cgi-bin/amigo/term_details?term=GO:0046890
macromolecular complex remodeling	Gene Ontology	GO:0034367	22	23	1.40844e-09	5.38878e-08	55937|338|335|336|9619|4023|345|9388|1071|344|183|341|185|348|3990|116519|3931|7941|5320|4353|5360|949	http://amigo.geneontology.org/cgi-bin/amigo/term_details?term=GO:0034367
protein-lipid complex remodeling	Gene Ontology	GO:0034368	22	23	1.40844e-09	5.38878e-08	55937|338|335|336|9619|4023|345|9388|1071|344|183|341|185|348|3990|116519|3931|7941|5320|4353|5360|949	http://amigo.geneontology.org/cgi-bin/amigo/term_details?term=GO:0034368
plasma lipoprotein particle remodeling	Gene Ontology	GO:0034369	22	23	1.40844e-09	5.38878e-08	55937|338|335|336|9619|4023|345|9388|1071|344|183|341|185|348|3990|116519|3931|7941|5320|4353|5360|949	http://amigo.geneontology.org/cgi-bin/amigo/term_details?term=GO:0034369
tissue remodeling	Gene Ontology	GO:0048771	54	138	1.41841e-09	5.40383e-08	3593|578|558|4323|729230|5741|4208|3273|6714|154|796|857|4040|1969|1636|7157|2303|5167|3479|3558|183|4982|186|3976|4846|8600|659|3606|581|54567|5027|3690|3091|383|7040|7043|7042|93|101|7128|94|3552|5340|6422|3569|7060|7189|1471|2006|7421|50507|6696|2149|51561	http://amigo.geneontology.org/cgi-bin/amigo/term_details?term=GO:0048771
lipid localization	Gene Ontology	GO:0010876	91	309	1.44193e-09	5.47018e-08	10062|3929|6721|4023|7436|3553|5580|6646|7057|1071|344|345|346|347|1375|341|1376|348|56729|3990|718|9370|3931|4035|1950|5467|5468|7124|3569|19|4481|10599|55937|3949|1080|8600|8529|4282|4040|9388|2170|366|1401|3952|23411|5321|4547|6776|6770|5322|338|624|335|336|1906|376497|857|1636|183|3690|51738|79068|186|185|8714|116519|5025|5027|5950|861|8660|29881|9619|64241|1191|8398|8399|207|5167|208|5972|87…	http://amigo.geneontology.org/cgi-bin/amigo/term_details?term=GO:0010876
regulation of cell adhesion	Gene Ontology	GO:0030155	140	563	1.49912e-09	5.66314e-08	3717|5170|6441|3491|6722|5747|3329|6093|5074|2041|3557|3553|5580|5581|3123|6647|3791|7057|3558|347|2244|8654|2243|9370|998|3135|1493|7040|1952|960|7124|7048|3565|6657|3569|920|921|2064|2475|199|596|4323|6385|6387|3273|3673|836|3383|857|2303|3576|3479|3572|2266|1012|2022|3586|2934|2932|8751|246|6288|100|101|5777|6714|6422|5578|6352|6776|5979|7424|7422|6376|3593|3611|335|8740|2199|5133|9314|3456|97…	http://amigo.geneontology.org/cgi-bin/amigo/term_details?term=GO:0030155
response to peptide	Gene Ontology	GO:1901652	120	458	1.70069e-09	6.3976e-08	3717|5170|9365|133|6720|22937|5747|3553|5580|1959|6009|255738|2155|9564|2249|2246|2247|348|56729|7391|3480|3484|1490|5465|7128|5468|6714|55829|1958|6794|5594|3569|4878|374|2475|1080|197|5155|6387|11132|2784|4803|4040|3586|2303|5167|6517|2170|2263|1395|2264|3667|3663|3952|4193|5327|383|23411|2260|5770|9314|6678|5777|6272|5578|6774|6776|6770|6772|5970|9734|8743|1906|376497|7097|857|345|7494|8823|26…	http://amigo.geneontology.org/cgi-bin/amigo/term_details?term=GO:1901652
negative regulation of secretion	Gene Ontology	GO:0051048	58	157	2.02667e-09	7.59196e-08	10062|150|729230|152|3976|335|114548|7293|336|151|3667|1268|8529|6720|134|1906|3162|7124|7349|3557|3553|972|64805|7200|8673|51738|186|10911|91543|27202|284|7779|5028|7292|2621|1312|3586|3589|3952|5008|2645|50943|7351|3156|3084|2837|100|90226|6422|947|5715|3569|727|2149|9370|2693|4851|1950	http://amigo.geneontology.org/cgi-bin/amigo/term_details?term=GO:0051048
regulation of anatomical structure morphogenesis	Gene Ontology	GO:0022603	181	793	2.10525e-09	7.85348e-08	7043|2719|112744|133|6722|5743|5747|2099|6093|2041|3557|2321|3553|7453|3791|7057|7048|94|4982|2152|2244|2246|2247|348|2243|5064|664|7804|719|718|4881|3976|3689|672|6915|7046|6910|7040|7128|7042|7124|998|2260|5740|6794|8877|3569|4879|2147|65018|2064|4846|596|6387|3273|3670|7132|118|4283|4803|3579|3383|2303|1524|2263|1395|2266|2264|1139|581|2932|7058|23493|7020|153090|387|2837|100|9314|3315|6678|35…	http://amigo.geneontology.org/cgi-bin/amigo/term_details?term=GO:0022603
positive regulation of cell adhesion	Gene Ontology	GO:0045785	97	342	2.16302e-09	8.03547e-08	3717|5170|3491|3329|6714|2041|3553|5581|3123|3791|7057|3558|2244|284|2243|998|3135|1493|51561|7042|6352|7124|7048|3565|6657|3569|920|921|2064|2475|199|8600|6385|6387|3273|3673|2303|3479|3572|2266|1012|2932|246|100|101|5777|6422|6423|6776|5979|7424|7422|6376|3593|3611|335|8740|6093|2199|5133|857|6288|972|3458|7494|7412|8613|6363|3084|6366|7292|3606|2625|8772|4602|966|960|5578|6696|2737|4088|5058|2…	http://amigo.geneontology.org/cgi-bin/amigo/term_details?term=GO:0045785
response to purine-containing compound	Gene Ontology	GO:0014074	53	136	2.23935e-09	8.28468e-08	1080|7056|3753|7222|6720|6532|6382|6781|5728|24145|3553|6263|6347|7490|6647|1586|1958|6262|9370|366|328|329|5025|5144|2819|5024|5027|1277|5327|5322|2355|2353|5468|57026|1959|6678|834|6402|6546|845|7442|3784|8877|3569|6770|6772|5743|682|5972|50507|5970|374|358	http://amigo.geneontology.org/cgi-bin/amigo/term_details?term=GO:0014074
platelet alpha granule lumen	Gene Ontology	GO:0031093	30	48	2.2714e-09	8.35366e-08	5155|7057|5473|5054|7450|1191|7076|3479|2157|2153|2244|2266|7040|3082|2621|710|1950|7043|7042|6678|3273|5265|5340|2335|5627|7424|7423|7422|2243|2162	http://amigo.geneontology.org/cgi-bin/amigo/term_details?term=GO:0031093
regulation of extrinsic apoptotic signaling pathway	Gene Ontology	GO:2001236	59	162	2.27666e-09	8.35366e-08	10413|596|5979|7042|8743|3084|7057|5054|2730|7015|3162|3303|3383|857|3553|3552|4000|637|3479|1524|183|186|598|2244|367|2260|2266|2243|3082|2876|207|581|8772|2729|219699|7046|672|7128|6614|27429|7124|2950|8795|8797|6714|6422|841|6423|259230|3565|7185|356|355|7186|8737|5970|51741|6376|4846	http://amigo.geneontology.org/cgi-bin/amigo/term_details?term=GO:2001236
positive regulation of protein serine/threonine kinase activity	Gene Ontology	GO:0071902	82	269	2.45677e-09	8.97774e-08	151|150|9261|152|153090|3611|5294|5292|1139|7852|1906|4208|5058|136|10454|3306|6714|376497|6283|7124|4616|4282|958|2321|3553|972|183|727|1616|6647|7057|7098|8795|51738|64127|2688|650|1116|6363|8737|2246|2247|7474|8654|7040|3082|3557|4217|894|207|5155|5027|8550|10392|1956|6868|1950|7043|2260|8792|101|11235|8797|1991|3654|5594|4294|9370|7316|6464|7099|54106|7189|3356|7422|8600|4057|23411|50507|2064…	http://amigo.geneontology.org/cgi-bin/amigo/term_details?term=GO:0071902
regulation of anatomical structure size	Gene Ontology	GO:0090066	106	389	2.5298e-09	9.20705e-08	5175|133|6722|5743|136|134|10344|8864|6648|5580|5581|6647|624|2244|348|2243|4881|6915|5997|1956|5467|4846|59|4879|4878|10800|2149|2475|1080|6387|118|796|4803|3383|2982|2303|1019|1401|2266|3952|2934|2932|59272|246|148|2837|5979|7422|3156|3611|627|150|9535|6532|1909|1906|155|3162|7349|2053|857|1636|859|183|186|185|6366|659|10152|5028|10911|5025|6356|6405|7408|6696|151|5029|153|152|2730|154|239|5728…	http://amigo.geneontology.org/cgi-bin/amigo/term_details?term=GO:0090066
epithelial cell migration	Gene Ontology	GO:0010631	66	194	2.55103e-09	9.24671e-08	5170|9734|335|889|5155|6722|5743|239|5747|1906|3673|153090|6781|796|5728|1969|183|5581|3690|2303|3791|7057|7048|11235|8823|3091|652|2249|54345|186|2246|2247|348|284|1012|659|2876|207|2625|4318|54567|7046|7040|5467|7042|4846|6714|9314|3315|6678|10014|3273|3689|1803|14|10371|5578|7474|949|9564|7424|7422|94|350|4851|358	http://amigo.geneontology.org/cgi-bin/amigo/term_details?term=GO:0010631
regulation of MAP kinase activity	Gene Ontology	GO:0043405	84	279	2.56212e-09	9.24945e-08	151|150|9261|152|153090|3611|5294|5155|1139|7057|7852|3654|4208|5058|136|10454|1906|6714|7099|6283|7124|4282|958|2321|857|3553|972|5580|727|1616|6647|859|10221|51738|64127|652|650|6363|8737|2246|2247|348|8654|7040|3082|1950|3557|4217|9370|2932|5027|6423|8550|11213|10392|1956|3156|7043|2260|8792|101|2950|11235|5777|1991|27250|2688|5594|6422|5578|4294|7316|6464|5997|54106|7189|3356|7422|8600|50507|…	http://amigo.geneontology.org/cgi-bin/amigo/term_details?term=GO:0043405
reactive nitrogen species metabolic process	Gene Ontology	GO:2001057	38	77	2.90343e-09	1.04395e-07	3717|199|207|3320|5743|1906|2099|7097|857|3553|3383|1191|3458|7099|183|186|6648|4846|5806|4842|4843|9722|3586|2643|5025|3689|7100|1956|384|23564|7124|9314|55829|5740|5593|3565|947|3569	http://amigo.geneontology.org/cgi-bin/amigo/term_details?term=GO:2001057
calcium ion homeostasis	Gene Ontology	GO:0055074	95	335	3.1549e-09	1.12983e-07	3717|5170|3710|9365|133|5741|7222|2099|5581|3791|3558|54757|2247|348|287|1991|719|5144|6915|7040|2147|4842|148|10800|2149|10803|1129|596|8600|6387|7137|6781|4283|4803|4040|6263|1234|1139|1237|1230|581|857|9002|2837|2833|5777|846|845|5578|1649|1535|7421|578|624|7852|1909|1906|2053|3579|6288|51024|2056|859|51738|10911|6363|6366|5028|185|5025|5024|5027|6356|6354|6352|5348|727|5294|27185|958|6347|777…	http://amigo.geneontology.org/cgi-bin/amigo/term_details?term=GO:0055074
positive regulation of smooth muscle cell proliferation	Gene Ontology	GO:0048661	30	49	3.23988e-09	1.15564e-07	199|5155|3570|3654|5743|239|1906|3673|3162|10891|3479|652|2263|56729|10135|27035|5144|1956|3156|7124|7048|1991|6352|6502|3569|6772|7189|1012|4854|10203	http://amigo.geneontology.org/cgi-bin/amigo/term_details?term=GO:0048661
cellular response to external stimulus	Gene Ontology	GO:0071496	84	281	3.36866e-09	1.19681e-07	4878|2475|578|199|558|596|1909|8740|6722|1956|6720|136|8673|3309|115201|27063|4615|23710|958|7132|3553|3383|834|183|7157|3162|4929|6513|84971|355|7494|8795|255738|6422|3077|9971|3934|1030|2353|3992|857|659|2621|7391|1312|207|84938|8772|3952|2645|2932|4193|5027|1277|7351|7486|23411|7098|1591|5468|4790|1958|8797|7100|90226|1026|841|8877|6423|5599|6502|84557|6506|3371|6548|664|7099|1535|5743|2022|74…	http://amigo.geneontology.org/cgi-bin/amigo/term_details?term=GO:0071496
secretory granule lumen	Gene Ontology	GO:0034774	34	63	3.46043e-09	1.22455e-07	335|5155|7057|5473|7018|5054|7450|1191|7076|3479|51738|2157|2153|2244|2266|7040|2243|2621|710|1950|7043|7042|5126|6678|3273|5265|5340|2335|5627|7424|7423|7422|3082|2162	http://amigo.geneontology.org/cgi-bin/amigo/term_details?term=GO:0034774
positive regulation of programmed cell death	Gene Ontology	GO:0043068	137	556	3.59356e-09	1.26666e-07	3717|1268|114548|4609|3491|133|5743|3329|6714|5074|5580|6647|7057|255738|2152|664|9370|998|3486|1490|219699|7046|7040|7043|7042|5468|7124|1958|5740|5599|7316|65018|2149|3569|596|598|2908|4208|11132|3146|27063|2309|2308|4803|4040|3663|834|4049|1019|8737|4217|3586|581|5008|2932|1616|23411|3156|153090|27429|101|2833|6424|842|841|6423|6279|4294|1649|5979|7020|7421|50507|3458|3593|578|8743|7098|3002|5…	http://amigo.geneontology.org/cgi-bin/amigo/term_details?term=GO:0043068
positive regulation of apoptotic process	Gene Ontology	GO:0043065	136	551	3.7343e-09	1.31111e-07	3717|1268|114548|4609|3491|133|5743|3329|6714|5074|5580|6647|7057|255738|2152|664|9370|998|3486|1490|219699|7046|7040|7043|7042|5468|7124|1958|5740|5599|7316|65018|2149|3569|596|598|2908|4208|11132|3146|27063|2309|2308|4803|4040|3663|834|4049|1019|8737|4217|3586|581|5008|2932|1616|23411|3156|153090|27429|101|2833|6424|842|841|6423|6279|4294|1649|5979|7020|7421|50507|3458|3593|578|8743|7494|3002|5…	http://amigo.geneontology.org/cgi-bin/amigo/term_details?term=GO:0043065
lipid transport	Gene Ontology	GO:0006869	83	277	3.79834e-09	1.32838e-07	10062|3949|23411|338|1080|335|8600|3929|55937|9619|1906|8529|5322|8399|186|64241|376497|29881|336|4282|7436|857|3553|1636|51738|3690|6646|624|9388|2170|5025|1071|344|345|346|347|1375|341|1376|366|8714|348|56729|3990|1191|8398|116519|207|3952|185|3931|208|5027|4040|4035|1950|5467|5321|5468|8792|5972|4790|183|4547|5950|5360|5580|948|949|861|6770|6721|5444|8660|19|1579|4481|9370|350|4792|5465|10599|…	http://amigo.geneontology.org/cgi-bin/amigo/term_details?term=GO:0006869
response to organophosphorus	Gene Ontology	GO:0046683	49	122	4.03012e-09	1.40396e-07	1080|7056|3753|7222|6720|6532|6382|6781|5728|24145|3553|6263|6347|7490|6647|1586|1958|9370|366|328|329|7298|5025|5144|2819|5024|5027|1277|5327|5322|2355|2353|57026|1959|6678|834|6402|7442|3784|8877|6770|6772|5743|682|5972|50507|5970|374|358	http://amigo.geneontology.org/cgi-bin/amigo/term_details?term=GO:0046683
epithelium migration	Gene Ontology	GO:0090132	66	197	4.19216e-09	1.45475e-07	5170|9734|335|889|5155|6722|5743|239|5747|1906|3673|153090|6781|796|5728|1969|183|5581|3690|2303|3791|7057|7048|11235|8823|3091|652|2249|54345|186|2246|2247|348|284|1012|659|2876|207|2625|4318|54567|7046|7040|5467|7042|4846|6714|9314|3315|6678|10014|3273|3689|1803|14|10371|5578|7474|949|9564|7424|7422|94|350|4851|358	http://amigo.geneontology.org/cgi-bin/amigo/term_details?term=GO:0090132
positive regulation of nitric oxide biosynthetic process	Gene Ontology	GO:0045429	26	37	4.49696e-09	1.5497e-07	3717|199|3320|5743|1906|2099|7097|3553|3383|1191|3458|7099|183|186|6648|5806|9722|207|5025|7100|1956|23564|7124|9314|3689|3569	http://amigo.geneontology.org/cgi-bin/amigo/term_details?term=GO:0045429
regulation of sequence-specific DNA binding transcription factor activity	Gene Ontology	GO:0051090	97	348	4.50041e-09	1.5497e-07	3717|114548|5740|6722|5744|10454|3654|2099|3553|5583|10891|84159|7804|3480|6446|7040|7128|8737|5468|7124|5594|3567|8877|3565|5599|7316|9575|65018|6424|3569|8600|4803|4040|3383|367|5687|3586|11213|23411|153090|9314|10221|847|6279|4294|1649|7422|5970|177|7099|3162|8792|7097|101|6280|7098|6283|183|8613|4057|7292|7293|10392|3728|10014|3689|1029|2353|2100|5292|2621|1896|9759|958|5728|1191|9817|7471|74…	http://amigo.geneontology.org/cgi-bin/amigo/term_details?term=GO:0051090
positive regulation of cytoplasmic transport	Gene Ontology	GO:1903651	57	157	4.59615e-09	1.57124e-07	3593|3717|578|23586|4088|2737|7098|8740|7222|5743|8882|1909|5025|1896|7132|51561|4283|857|3553|1812|3479|7494|7099|5170|657|652|6363|7097|8809|7040|2621|142|3606|581|3952|2932|5024|5027|4193|5460|1956|3728|3627|7043|387|7124|2833|9002|8877|6423|3569|54106|6548|2147|7046|2149|1950	http://amigo.geneontology.org/cgi-bin/amigo/term_details?term=GO:1903651
peptidyl-tyrosine phosphorylation	Gene Ontology	GO:0018108	89	308	4.59808e-09	1.57124e-07	3717|5175|3479|5747|2041|2321|5580|5581|3791|3558|284|7804|3480|6098|1956|51561|960|6714|183|6794|3567|3565|3569|920|2064|2149|2475|134|5155|3273|3670|7132|4282|3383|3570|3572|3952|2263|2260|2264|3589|5008|5777|7273|6422|6423|6776|3690|5979|7424|7423|7422|3593|857|972|1636|2056|7157|3458|51738|2688|8613|3084|3082|10152|2621|3689|6352|5578|2690|151|150|152|558|958|1969|80310|3976|1270|3356|6868|10…	http://amigo.geneontology.org/cgi-bin/amigo/term_details?term=GO:0018108
apoptotic process	Gene Ontology	GO:0006915	344	1770	4.67246e-09	1.59059e-07	4780|3557|3553|3552|10891|3558|255738|348|51283|3689|1490|219699|1493|7040|5467|7042|5468|7124|7048|6794|6657|259230|199|1082|597|596|598|196|6387|11132|3146|3670|3383|57591|3479|1019|8737|2260|2266|4217|3586|5008|4193|153090|100|101|5777|4353|6272|5578|6279|6502|3091|6376|10413|331|1909|1906|5133|7349|857|3456|51024|3458|7416|847|6614|9021|842|6422|558|239|4615|4616|1191|7076|5921|1270|148|8795|…	http://amigo.geneontology.org/cgi-bin/amigo/term_details?term=GO:0006915
ERK1 and ERK2 cascade	Gene Ontology	GO:0070371	63	184	4.71848e-09	1.60017e-07	57447|153090|8600|5155|3491|1909|27202|7124|4282|3383|6714|1969|3791|3479|7099|183|64127|652|2249|650|1116|6363|2263|2246|2247|2266|6366|2264|2243|5028|2621|1230|9370|3976|148|1490|6098|10392|1956|3156|246|5770|8792|9314|2950|5777|3552|6356|960|5594|5578|7066|3569|972|284|3356|7423|7422|2244|50507|2064|2149|1950	http://amigo.geneontology.org/cgi-bin/amigo/term_details?term=GO:0070371
gland development	Gene Ontology	GO:0048732	108	405	4.80511e-09	1.6234e-07	3717|7043|3479|5744|2099|3651|8862|1543|7450|6647|255738|84159|675|998|7046|7040|7128|7042|7124|7048|5308|6794|5594|6657|3569|374|596|8600|196|5155|1482|3673|3670|4040|6667|1399|2263|2260|64919|3667|581|54658|247|383|367|100|38|6778|6422|6776|3091|7422|7421|5970|3458|335|1588|857|6714|7490|1586|859|7494|657|652|650|3084|1030|3082|2908|2624|2625|8772|7351|10018|7481|4602|6356|1027|960|861|1028|337…	http://amigo.geneontology.org/cgi-bin/amigo/term_details?term=GO:0048732
cell death	Gene Ontology	GO:0008219	361	1875	4.83069e-09	1.62591e-07	4780|3557|3553|3552|10891|3558|255738|348|51283|3689|1490|219699|1493|5465|7040|5467|7042|5468|7124|7048|6794|6657|259230|199|1082|597|596|598|196|6387|11132|3146|3670|3383|57591|3479|1019|8737|2260|2266|4217|3586|5008|4193|153090|100|101|5777|4353|6272|5578|6279|6502|3091|6376|10413|331|1909|1906|5133|7349|857|3456|51024|3458|7416|847|27035|6614|9021|842|6422|558|239|4615|4616|1191|7076|5921|431…	http://amigo.geneontology.org/cgi-bin/amigo/term_details?term=GO:0008219
regulation of protein secretion	Gene Ontology	GO:0050708	94	334	5.18496e-09	1.73213e-07	10062|3717|1268|5467|114548|6720|3651|3710|8864|3553|3552|5581|3123|3558|2244|284|27202|2243|23601|7040|7043|7042|6714|9173|3567|3569|929|9575|2149|11132|3670|27063|4282|834|6513|1401|2266|26253|3667|3586|3952|3745|247|3156|101|6422|5578|3091|335|336|8111|7097|6288|3458|7494|7099|51738|186|10911|6363|7292|7293|2625|5027|7351|7124|5950|6352|5715|8660|727|2693|150|153|152|2621|959|958|24145|7200|74…	http://amigo.geneontology.org/cgi-bin/amigo/term_details?term=GO:0050708
muscle system process	Gene Ontology	GO:0003012	94	334	5.18496e-09	1.73213e-07	6722|5743|136|134|7124|3553|6647|8654|6329|5144|1490|6915|5997|10203|6093|59|8877|4878|7222|1410|2149|199|3778|7139|1482|4208|3673|7137|6781|796|126393|6262|6263|2982|3479|3572|2932|23493|384|100|9314|7273|845|5578|1535|7423|57057|624|488|3757|4635|1909|1906|4638|3162|7349|857|859|183|186|10911|5028|2626|5025|5024|6525|5348|1180|287|2693|151|150|153|152|154|156|5294|23630|9759|1812|51086|4846|484…	http://amigo.geneontology.org/cgi-bin/amigo/term_details?term=GO:0003012
side of membrane	Gene Ontology	GO:0098552	88	304	5.20871e-09	1.73359e-07	5175|6517|7450|3123|3791|7057|255738|2152|2244|348|2243|4684|3135|5997|1493|960|7124|9173|7048|3565|3569|52|920|921|3949|6387|6382|3673|3674|4283|3383|3572|2266|1012|361|308|1230|153090|27429|100|2833|8741|7852|5770|5133|7097|972|1636|3458|7099|7412|7293|2811|3605|10159|5027|64805|3728|6402|6403|966|5340|19|2022|4240|9619|959|958|5728|356|3106|55576|5921|329|6340|1234|3627|1889|8792|948|3117|947|…	http://amigo.geneontology.org/cgi-bin/amigo/term_details?term=GO:0098552
positive regulation of intracellular transport	Gene Ontology	GO:0032388	74	236	5.33138e-09	1.76785e-07	3593|3717|578|23586|596|1263|5025|3002|2737|7098|8740|7222|5743|136|8673|1909|207|1896|7132|51561|4283|4946|3553|51024|1812|7157|2833|637|3479|7494|8882|5170|657|652|4088|208|6363|7097|8809|7040|10018|11132|2621|142|3606|140|581|3952|2932|5024|5027|4193|5460|1956|3728|3627|7043|387|7124|998|9002|841|8877|6423|5599|3569|54106|6548|2147|7099|857|7046|2149|1950	http://amigo.geneontology.org/cgi-bin/amigo/term_details?term=GO:0032388
positive regulation of immune response	Gene Ontology	GO:0050778	133	539	5.56401e-09	1.83818e-07	10062|1268|3710|3929|3320|5170|136|5747|3654|3329|6714|5074|3553|5583|5580|5581|5627|3123|3558|9564|1378|719|718|717|716|715|3689|710|3135|1493|7040|7128|7042|7124|6794|5594|3565|5599|7316|929|920|9261|3569|596|10454|4208|3273|4205|4282|727|4049|3572|1520|8737|1401|581|11213|23411|153090|2353|100|101|5777|4057|6778|841|6776|5970|3593|629|331|8741|7098|7097|3456|972|2209|3458|7494|7099|730|735|636…	http://amigo.geneontology.org/cgi-bin/amigo/term_details?term=GO:0050778
tissue migration	Gene Ontology	GO:0090130	66	199	5.80113e-09	1.90947e-07	5170|9734|335|889|5155|6722|5743|239|5747|1906|3673|153090|6781|796|5728|1969|183|5581|3690|2303|3791|7057|7048|11235|8823|3091|652|2249|54345|186|2246|2247|348|284|1012|659|2876|207|2625|4318|54567|7046|7040|5467|7042|4846|6714|9314|3315|6678|10014|3273|3689|1803|14|10371|5578|7474|949|9564|7424|7422|94|350|4851|358	http://amigo.geneontology.org/cgi-bin/amigo/term_details?term=GO:0090130
death	Gene Ontology	GO:0016265	361	1879	5.88145e-09	1.92882e-07	4780|3557|3553|3552|10891|3558|255738|348|51283|3689|1490|219699|1493|5465|7040|5467|7042|5468|7124|7048|6794|6657|259230|199|1082|597|596|598|196|6387|11132|3146|3670|3383|57591|3479|1019|8737|2260|2266|4217|3586|5008|4193|153090|100|101|5777|4353|6272|5578|6279|6502|3091|6376|10413|331|1909|1906|5133|7349|857|3456|51024|3458|7416|847|27035|6614|9021|842|6422|558|239|4615|4616|1191|7076|5921|431…	http://amigo.geneontology.org/cgi-bin/amigo/term_details?term=GO:0016265
peptidyl-tyrosine modification	Gene Ontology	GO:0018212	89	310	5.93449e-09	1.93233e-07	3717|5175|3479|5747|2041|2321|5580|5581|3791|3558|284|7804|3480|6098|1956|51561|960|6714|183|6794|3567|3565|3569|920|2064|2149|2475|134|5155|3273|3670|7132|4282|3383|3570|3572|3952|2263|2260|2264|3589|5008|5777|7273|6422|6423|6776|3690|5979|7424|7423|7422|3593|857|972|1636|2056|7157|3458|51738|2688|8613|3084|3082|10152|2621|3689|6352|5578|2690|151|150|152|558|958|1969|80310|3976|1270|3356|6868|10…	http://amigo.geneontology.org/cgi-bin/amigo/term_details?term=GO:0018212
metal ion homeostasis	Gene Ontology	GO:0055065	126	502	5.93534e-09	1.93233e-07	3717|5170|4306|9365|133|5741|7222|134|2099|3710|6340|6648|5581|6647|3791|3558|54757|2247|348|287|1991|1312|719|4881|5144|6915|1956|7040|183|4879|2147|4842|10800|2149|10803|1129|596|8600|3778|6387|7137|6781|4283|4803|3579|6263|3077|1234|1139|1237|1230|581|148|2837|2833|5777|4057|846|845|5578|6279|1649|1535|3091|7421|9002|578|624|331|3757|7852|7018|1909|1906|3162|2053|857|6288|51024|2056|6280|859|1…	http://amigo.geneontology.org/cgi-bin/amigo/term_details?term=GO:0055065
positive regulation of cell differentiation	Gene Ontology	GO:0045597	166	722	6.10793e-09	1.98132e-07	3717|1268|5467|3491|133|6722|5743|4023|627|5583|4602|3791|7048|3558|3570|2244|2247|348|8654|2243|5064|7804|9370|998|3486|3135|6910|7040|7043|7042|5468|7124|2260|6794|3567|8877|3565|6657|3569|4481|2475|596|8600|1482|6387|1045|27063|3303|4205|2309|796|4803|207|3479|3572|7436|8737|1401|2266|1230|581|3952|2932|247|5320|387|100|101|4057|4049|22985|841|5578|6776|6770|5979|7424|7422|7421|5970|3593|3611|…	http://amigo.geneontology.org/cgi-bin/amigo/term_details?term=GO:0045597
positive regulation of MAP kinase activity	Gene Ontology	GO:0043406	67	204	6.15115e-09	1.98813e-07	151|150|9261|152|153090|3611|5294|5155|1139|7852|3654|4208|5058|136|10454|1906|6714|7099|7124|4282|958|2321|3553|972|727|1616|6647|7057|6283|51738|2246|2688|650|6363|8737|2260|2247|7474|8654|7040|3082|3557|4217|5027|64127|10392|1956|1950|7043|8792|101|11235|1991|5594|4294|7316|6464|8550|54106|7189|3356|7422|8600|50507|2064|7186|2690	http://amigo.geneontology.org/cgi-bin/amigo/term_details?term=GO:0043406
programmed cell death	Gene Ontology	GO:0012501	346	1788	6.24674e-09	2.01176e-07	4780|3557|3553|3552|10891|3558|255738|348|51283|3689|1490|219699|1493|7040|5467|7042|5468|7124|7048|6794|6657|259230|199|1082|597|596|598|196|6387|11132|3146|3670|3383|57591|3479|1019|8737|2260|2266|4217|3586|5008|4193|153090|100|101|5777|4353|6272|5578|6279|6502|3091|6376|10413|331|1909|1906|5133|7349|857|3456|51024|3458|7416|847|6614|9021|842|6422|558|239|4615|4616|1191|7076|5921|1270|148|8795|…	http://amigo.geneontology.org/cgi-bin/amigo/term_details?term=GO:0012501
response to peptide hormone	Gene Ontology	GO:0043434	112	429	6.74403e-09	2.1564e-07	3717|5170|9365|133|6720|22937|5747|3553|5580|55829|6009|255738|2155|9564|2249|2246|2247|348|56729|7391|3480|3484|1490|5465|5468|6714|1959|1958|6794|5594|3569|4878|374|2475|1080|197|5155|6387|11132|2784|4803|4040|2303|5167|6517|2170|2263|1395|2264|3667|3586|3952|4193|5327|383|23411|2260|5770|6678|5777|6272|5578|6774|6776|6770|6772|5970|9734|8743|1906|376497|7097|857|345|7494|8823|2688|7351|7352|90…	http://amigo.geneontology.org/cgi-bin/amigo/term_details?term=GO:0043434
regulation of sterol transport	Gene Ontology	GO:0032371	25	35	7.00163e-09	2.22289e-07	10062|335|336|9619|6721|64241|8399|9388|1071|344|345|341|9370|348|116519|3952|23411|1950|5468|4790|4792|5360|19|5444|4035	http://amigo.geneontology.org/cgi-bin/amigo/term_details?term=GO:0032371
regulation of cholesterol transport	Gene Ontology	GO:0032374	25	35	7.00163e-09	2.22289e-07	10062|335|336|9619|6721|64241|8399|9388|1071|344|345|341|9370|348|116519|3952|23411|1950|5468|4790|4792|5360|19|5444|4035	http://amigo.geneontology.org/cgi-bin/amigo/term_details?term=GO:0032374
plasma lipoprotein particle organization	Gene Ontology	GO:0071827	24	32	7.10204e-09	2.24681e-07	55937|338|335|336|9619|4023|183|6646|9388|1071|344|345|341|185|348|3990|116519|3931|7941|5320|4353|5360|949|19	http://amigo.geneontology.org/cgi-bin/amigo/term_details?term=GO:0071827
positive regulation of sequence-specific DNA binding transcription factor activity	Gene Ontology	GO:0051091	70	219	7.1403e-09	2.25095e-07	3717|7316|23586|114548|8600|207|3383|6722|10454|177|1896|7099|2099|7124|9759|958|5728|4803|3553|5583|1191|10891|6280|7098|6283|183|84159|64127|8613|367|5687|7474|4057|7804|3586|7097|4693|3654|11213|10392|4040|3728|7040|8737|5468|8792|101|4790|4791|4792|10014|847|3689|2100|3567|8877|3565|6279|3569|7188|7189|54106|7422|9575|65018|7471|5970|7185|7186|2535	http://amigo.geneontology.org/cgi-bin/amigo/term_details?term=GO:0051091
regulation of cytoplasmic transport	Gene Ontology	GO:1903649	89	312	7.63758e-09	2.39927e-07	3717|5170|114548|7222|7124|3553|347|284|287|5144|5460|1956|7040|7043|6714|5594|8877|3569|2147|5743|65018|2149|2475|596|7132|4283|4803|6262|3479|8882|8809|1950|3586|581|3952|2932|4193|23411|9002|153090|387|2833|5777|845|6423|1535|3593|578|8740|7494|1909|7097|857|2056|7098|7099|657|652|6363|186|2621|3606|5025|5024|5027|3728|1026|1029|2737|3638|4088|1896|1812|4842|775|142|796|3627|23586|54106|8313|4…	http://amigo.geneontology.org/cgi-bin/amigo/term_details?term=GO:1903649
regulation of reactive oxygen species biosynthetic process	Gene Ontology	GO:1903426	31	55	7.73918e-09	2.42269e-07	3717|199|207|3320|5743|1906|2099|7097|857|3553|3383|1191|3458|7099|183|186|6648|5806|9722|3586|5025|7100|1956|23564|7124|9314|5740|3689|3565|947|3569	http://amigo.geneontology.org/cgi-bin/amigo/term_details?term=GO:1903426
cellular response to hormone stimulus	Gene Ontology	GO:0032870	135	554	8.19979e-09	2.55793e-07	10062|3717|5170|4306|9365|5741|6720|5747|2099|338|3553|5580|2688|1959|10891|6009|255738|9564|2249|2244|2246|2247|7391|3480|3484|1956|5465|7040|5467|367|5468|6714|55829|1958|6794|5594|3569|2475|199|1080|197|2908|145264|11132|3673|3670|7132|6781|2784|2355|207|2303|5167|6517|1520|79602|2263|2260|2264|361|3667|3586|3952|4193|54658|5327|383|23411|2353|5770|5777|90226|842|6422|5578|6774|6776|6770|6772|…	http://amigo.geneontology.org/cgi-bin/amigo/term_details?term=GO:0032870
extracellular matrix organization	Gene Ontology	GO:0030198	102	379	8.45249e-09	2.62761e-07	5175|3491|5747|7450|3791|7057|4982|2244|2247|1462|8434|4684|1490|7046|7040|7043|7042|960|7124|2068|826|4321|4323|4322|5155|6385|3371|6382|3673|3674|836|3383|2303|1520|8737|2266|2264|4316|302|8751|7020|101|6678|4052|6423|649|10631|3611|2199|977|1634|3690|7490|7412|183|652|650|2621|375056|1215|9507|1281|1991|3689|5340|5578|27035|2022|1514|2243|6696|4088|3909|5054|7076|7077|871|1290|1291|50848|1278|…	http://amigo.geneontology.org/cgi-bin/amigo/term_details?term=GO:0030198
cellular calcium ion homeostasis	Gene Ontology	GO:0006874	91	323	8.59517e-09	2.66272e-07	3717|5170|3710|133|5741|7222|2099|5581|3558|2247|348|287|1991|719|5144|6915|729230|2147|4842|148|10800|2149|10803|1129|596|6387|7137|6781|4283|4803|4040|6263|1234|1139|1237|1230|581|9002|2837|2833|5777|846|845|5578|1649|1535|7421|578|624|7852|1909|1906|2053|857|6288|51024|2056|859|51738|10911|6363|6366|5028|185|5025|5024|5027|6356|6354|6352|5348|727|5294|27185|958|6347|7779|775|8398|796|2645|3627…	http://amigo.geneontology.org/cgi-bin/amigo/term_details?term=GO:0006874
negative regulation of cell proliferation	Gene Ontology	GO:0008285	144	604	8.76518e-09	2.70602e-07	57447|7043|6441|3717|4049|133|6722|5743|5744|134|3651|5074|8864|3553|7453|3123|7057|3558|347|348|8654|2719|1312|675|3976|3486|3135|7046|6910|7040|5467|7042|5468|7124|7048|6794|6657|3569|2064|2149|199|596|4208|3273|3303|4040|3576|3479|94|2170|4969|2263|64919|1012|3586|581|5008|247|7020|148|5320|6648|3159|9314|7128|6678|5777|3552|6424|6422|5578|5245|2919|6772|7424|7421|50507|3458|3593|3611|578|627|…	http://amigo.geneontology.org/cgi-bin/amigo/term_details?term=GO:0008285
extracellular structure organization	Gene Ontology	GO:0043062	102	380	9.45808e-09	2.9099e-07	5175|3491|5747|7450|3791|7057|4982|2244|2247|1462|8434|4684|1490|7046|7040|7043|7042|960|7124|2068|826|4321|4323|4322|5155|6385|3371|6382|3673|3674|836|3383|2303|1520|8737|2266|2264|4316|302|8751|7020|101|6678|4052|6423|649|10631|3611|2199|977|1634|3690|7490|7412|183|652|650|2621|375056|1215|9507|1281|1991|3689|5340|5578|27035|2022|1514|2243|6696|4088|3909|5054|7076|7077|871|1290|1291|50848|1278|…	http://amigo.geneontology.org/cgi-bin/amigo/term_details?term=GO:0043062
regulation of cell activation	Gene Ontology	GO:0050865	110	422	9.77458e-09	2.99698e-07	10062|3717|1268|3929|5170|136|3329|5074|3553|5580|3123|6647|7056|7057|3558|348|8654|998|3135|1493|7040|7128|6441|6714|9173|7048|3567|3565|3569|2147|920|921|2064|2475|199|596|8600|196|5155|4208|3273|4282|836|207|5133|3479|3572|3586|3952|100|101|5777|6778|6422|5578|6776|3593|8741|8740|3162|857|3456|972|3458|7494|7099|7412|652|6363|6366|2814|7292|7293|3606|2625|8772|4602|6403|966|1026|6352|1029|8660…	http://amigo.geneontology.org/cgi-bin/amigo/term_details?term=GO:0050865
positive regulation of reactive oxygen species biosynthetic process	Gene Ontology	GO:1903428	26	39	9.893e-09	3.02294e-07	3717|199|3320|5743|1906|2099|7097|3553|3383|1191|3458|7099|183|186|6648|5806|9722|207|5025|7100|1956|23564|7124|9314|3689|3569	http://amigo.geneontology.org/cgi-bin/amigo/term_details?term=GO:1903428
divalent inorganic cation homeostasis	Gene Ontology	GO:0072507	98	360	1.01357e-08	3.08656e-07	3717|5170|3710|9365|133|5741|7222|2099|5581|3791|3558|54757|2247|348|287|1991|719|5144|6915|1956|7040|2147|4842|148|10800|2149|10803|1129|596|8600|6387|7137|6781|4283|4803|4040|6263|1234|1139|1237|1230|581|857|9002|2837|2833|5777|846|845|5578|6279|1649|1535|7421|578|624|7852|1909|1906|2053|3579|6288|51024|2056|6280|859|51738|10911|6363|6366|5028|185|5025|5024|5027|6356|6354|6352|5348|727|5294|271…	http://amigo.geneontology.org/cgi-bin/amigo/term_details?term=GO:0072507
chemokine production	Gene Ontology	GO:0032602	33	63	1.01941e-08	3.09382e-07	3929|136|3162|4210|4282|7097|3553|972|2833|3458|6280|3570|7098|7099|9173|347|7474|7292|3606|9370|64127|247|54106|6868|7124|9314|2950|1991|3565|6279|3569|727|3091	http://amigo.geneontology.org/cgi-bin/amigo/term_details?term=GO:0032602
regulation of apoptotic signaling pathway	Gene Ontology	GO:2001233	100	371	1.09873e-08	3.32327e-07	3717|664|6714|3651|4780|6648|3552|5580|6647|7057|2244|2243|23604|672|219699|7046|7128|7042|7124|55829|4846|3565|5599|259230|65018|597|596|598|6387|3303|4282|3383|3479|57591|1524|367|2260|2266|1191|581|5008|2932|1616|23411|153090|3553|3315|972|6422|6423|6279|1649|5979|3091|5970|51741|6376|578|10413|624|8743|3002|7015|3162|857|3456|51024|2056|7157|6280|7494|183|186|3084|3082|637|8772|10018|6614|295…	http://amigo.geneontology.org/cgi-bin/amigo/term_details?term=GO:2001233
regulation of ERK1 and ERK2 cascade	Gene Ontology	GO:0070372	59	171	1.13193e-08	3.41218e-07	57447|153090|8600|5155|3491|1909|27202|7124|4282|3383|6714|1969|3791|3479|7099|64127|652|2249|650|1116|6363|2263|2246|2247|2266|6366|2264|2243|5028|2621|1230|9370|3976|148|1490|6098|10392|1956|3156|246|5770|8792|9314|2950|5777|3552|960|5578|7066|3569|972|284|3356|7423|7422|2244|50507|2064|2149	http://amigo.geneontology.org/cgi-bin/amigo/term_details?term=GO:0070372
lipid homeostasis	Gene Ontology	GO:0055088	43	102	1.13613e-08	3.41334e-07	10062|3949|153|338|29881|335|336|9619|6721|4023|64241|55937|8399|255738|2053|857|6646|1581|9388|859|7494|1071|344|345|346|348|2264|3990|51085|7391|116519|3931|2645|2646|23411|2170|5468|4547|949|19|8660|51129|2167	http://amigo.geneontology.org/cgi-bin/amigo/term_details?term=GO:0055088
secretion by cell	Gene Ontology	GO:0032940	189	862	1.24125e-08	3.70783e-07	10062|3717|1268|5467|5175|8111|114548|3920|133|6720|136|134|6714|3651|3710|3557|8864|3553|3552|7450|5581|5627|3123|6647|11267|7057|3558|5170|335|2157|2153|2244|813|284|56729|2243|336|23601|5950|9370|3976|54106|710|1490|1950|7043|7042|6352|7124|9173|5265|3567|8877|3569|10758|861|9575|65018|2149|5473|8600|5155|6385|6387|11132|3309|3670|27063|3674|4282|4803|834|929|6513|3479|51192|3952|1401|2266|262…	http://amigo.geneontology.org/cgi-bin/amigo/term_details?term=GO:0032940
positive regulation of transferase activity	Gene Ontology	GO:0051347	144	608	1.24243e-08	3.70783e-07	3717|5170|3491|136|134|3654|6714|3557|2321|3553|2688|6647|7057|7048|2246|2247|8654|7804|9370|3484|7046|22926|1950|7043|7042|7124|5687|10111|6794|5594|7316|9570|65018|920|2064|2149|9261|8600|5747|5155|3667|6385|4208|3309|3306|118|4282|796|4803|3576|3570|7436|1399|8737|2260|5686|4217|581|1616|23411|153090|5770|9314|4057|4294|1649|54106|7422|50507|3593|3611|578|335|7852|7098|1906|376497|7099|7349|10…	http://amigo.geneontology.org/cgi-bin/amigo/term_details?term=GO:0051347
anatomical structure formation involved in morphogenesis	Gene Ontology	GO:0048646	217	1025	1.2797e-08	3.80636e-07	1952|112744|3491|133|6722|5743|5744|5747|4223|2321|3553|7453|3791|7057|7048|94|347|9927|2152|2535|2246|2247|284|287|7804|719|718|4881|998|672|1490|6915|7046|6910|10203|7128|7042|6093|1959|2260|14|5308|5740|8313|8877|6657|3569|4879|2068|1012|2064|4846|4323|7139|1482|6387|3273|3673|3670|27063|118|4205|4283|3579|5819|857|2303|3576|6667|1524|79600|2263|1395|2264|51129|1139|5460|581|302|688|2932|7058|…	http://amigo.geneontology.org/cgi-bin/amigo/term_details?term=GO:0048646
response to interleukin-1	Gene Ontology	GO:0070555	36	75	1.30166e-08	3.85886e-07	10365|3569|5740|3654|1906|27063|4615|6714|9759|3557|3554|3383|6347|2056|3576|1116|2244|348|11173|3605|3934|11213|153090|8792|4790|1958|6401|6352|8877|6422|5578|4524|7189|1535|3091|5970	http://amigo.geneontology.org/cgi-bin/amigo/term_details?term=GO:0070555
positive regulation of protein secretion	Gene Ontology	GO:0050714	57	163	1.3505e-08	3.98499e-07	3717|7043|114548|153|11132|6714|3670|27063|3651|4282|7097|8111|6288|3552|834|727|3123|3458|7200|7494|3558|51738|3091|186|6363|2266|2243|7292|7293|8398|23601|3586|2625|2645|5027|64127|2244|247|24145|7040|5467|7042|7124|101|9173|5950|5581|3567|947|5715|3569|26253|8660|929|7424|7474|2149	http://amigo.geneontology.org/cgi-bin/amigo/term_details?term=GO:0050714
taxis	Gene Ontology	GO:0042330	158	687	1.35756e-08	3.98499e-07	3929|3491|3320|7223|7222|5473|5747|6714|10344|2321|3553|3791|7057|1944|2155|9564|2249|2152|10663|2246|2247|284|287|6356|719|2919|5144|6354|219699|1956|7040|6441|6093|1959|1290|5594|3565|3569|2064|10803|199|8600|5155|1906|6387|3273|3146|3673|3670|3674|4282|796|3579|3577|3576|3570|51192|1524|2260|64919|1012|1234|1237|1230|3586|2932|387|101|3315|5328|5329|5578|6279|10800|7424|7423|7422|6372|6374|637…	http://amigo.geneontology.org/cgi-bin/amigo/term_details?term=GO:0042330
chemotaxis	Gene Ontology	GO:0006935	158	687	1.35756e-08	3.98499e-07	3929|3491|3320|7223|7222|5473|5747|6714|10344|2321|3553|3791|7057|1944|2155|9564|2249|2152|10663|2246|2247|284|287|6356|719|2919|5144|6354|219699|1956|7040|6441|6093|1959|1290|5594|3565|3569|2064|10803|199|8600|5155|1906|6387|3273|3146|3673|3670|3674|4282|796|3579|3577|3576|3570|51192|1524|2260|64919|1012|1234|1237|1230|3586|2932|387|101|3315|5328|5329|5578|6279|10800|7424|7423|7422|6372|6374|637…	http://amigo.geneontology.org/cgi-bin/amigo/term_details?term=GO:0006935
cellular response to tumor necrosis factor	Gene Ontology	GO:0071356	44	107	1.39051e-08	4.05513e-07	3717|627|338|335|10068|10365|7293|1906|7133|27063|8792|4780|11173|796|7132|3383|6347|10891|3576|7057|7412|1116|8737|8600|2621|2625|3934|2819|672|1277|23411|153090|7124|2950|6352|6422|8877|259230|3569|6772|1535|9370|5970|7186	http://amigo.geneontology.org/cgi-bin/amigo/term_details?term=GO:0071356
endothelial cell proliferation	Gene Ontology	GO:0001935	44	107	1.39051e-08	4.05513e-07	2475|335|4323|5155|6387|3162|10344|796|857|6347|3690|2152|3791|7057|7494|11235|51738|3091|652|650|2247|348|889|1012|659|2022|207|54567|383|2833|6678|6356|5578|947|949|6772|7060|1535|7046|7423|7422|94|350|7474	http://amigo.geneontology.org/cgi-bin/amigo/term_details?term=GO:0001935
regulation of secretion by cell	Gene Ontology	GO:1903530	131	538	1.39508e-08	4.05525e-07	10062|3717|1268|5467|114548|6720|136|134|3651|3710|3557|8864|3553|3552|5581|3123|11267|3558|5170|2244|284|56729|2243|23601|3091|9370|7040|7043|7042|6714|9173|3567|8877|3569|929|9575|65018|2149|8600|6385|6387|11132|6382|3670|27063|4282|4803|834|6513|3952|1401|2266|26253|3667|3745|3586|3589|5008|247|3156|101|90226|6422|5578|54106|335|336|1906|8111|3162|7349|7097|6288|183|3458|7494|7099|51738|186|10…	http://amigo.geneontology.org/cgi-bin/amigo/term_details?term=GO:1903530
regulation of protein localization	Gene Ontology	GO:0032880	164	723	1.62038e-08	4.69492e-07	10062|3717|1268|7043|1263|114548|1952|5743|6714|3651|3710|8864|3553|3552|5581|3123|3558|5170|347|2244|284|27202|2243|23601|9370|998|5460|7046|4035|1950|5467|7042|7124|9173|3567|8877|5599|3569|929|6720|9575|65018|2149|2475|596|598|11132|3309|8398|3670|27063|4282|834|6513|3479|8882|23171|367|1401|2266|8809|26253|3667|3586|3952|3745|2932|4193|247|23411|3156|153090|387|101|841|5578|7424|7422|3593|335…	http://amigo.geneontology.org/cgi-bin/amigo/term_details?term=GO:0032880
protein-lipid complex subunit organization	Gene Ontology	GO:0071825	24	34	1.64133e-08	4.74028e-07	55937|338|335|336|9619|4023|183|6646|9388|1071|344|345|341|185|348|3990|116519|3931|7941|5320|4353|5360|949|19	http://amigo.geneontology.org/cgi-bin/amigo/term_details?term=GO:0071825
foam cell differentiation	Gene Ontology	GO:0090077	23	31	1.6789e-08	4.81769e-07	10062|338|9619|4023|5583|3690|6646|1071|183|185|1401|8399|9370|247|5465|7040|5320|5468|4790|4792|948|19|4481	http://amigo.geneontology.org/cgi-bin/amigo/term_details?term=GO:0090077
macrophage derived foam cell differentiation	Gene Ontology	GO:0010742	23	31	1.6789e-08	4.81769e-07	10062|338|9619|4023|5583|3690|6646|1071|183|185|1401|8399|9370|247|5465|7040|5320|5468|4790|4792|948|19|4481	http://amigo.geneontology.org/cgi-bin/amigo/term_details?term=GO:0010742
regulation of protein serine/threonine kinase activity	Gene Ontology	GO:0071900	110	428	1.82963e-08	5.22925e-07	7043|136|10454|3654|7124|3557|2321|3553|5580|6647|7057|2246|2247|348|8654|9370|5997|1956|7040|7128|6714|5594|7316|2064|9261|8600|5155|1139|4208|3306|4282|836|8737|2260|4217|2932|11213|23411|3156|153090|101|3315|10221|5777|4057|6422|6423|4294|3356|7422|50507|3611|7852|1906|376497|6283|857|972|183|859|7098|7099|51738|652|650|6363|2688|1030|3082|5027|10392|2950|11235|1991|1027|1026|5578|1029|1028|72…	http://amigo.geneontology.org/cgi-bin/amigo/term_details?term=GO:0071900
cellular homeostasis	Gene Ontology	GO:0019725	160	702	1.83401e-08	5.22925e-07	3717|5170|4306|3077|133|6722|889|2099|3710|5581|3123|10891|6647|3558|345|10587|2247|348|287|1991|719|3934|5144|6915|6916|7040|6352|55829|183|5741|2729|3569|2147|7222|4842|10800|2149|10803|1129|596|3778|6387|118|7137|9497|6781|4283|4803|3579|6263|5167|366|362|361|1234|1139|1237|1230|581|23411|3156|2837|2833|5777|4057|846|845|6508|5578|6279|6770|1535|3091|7421|2308|50507|9002|578|624|3627|7852|7018…	http://amigo.geneontology.org/cgi-bin/amigo/term_details?term=GO:0019725
multicellular organismal metabolic process	Gene Ontology	GO:0044236	50	134	1.92673e-08	5.47619e-07	4261|153|155|154|4321|4323|4322|5468|3673|7349|6347|3570|871|3091|652|10911|1520|1290|1291|56729|1278|4312|4313|4314|4316|4317|4318|8751|5027|1277|1490|59272|383|6868|7040|7043|5657|5467|1991|1284|1281|1636|1282|3569|2147|1471|2022|1514|2149|2690	http://amigo.geneontology.org/cgi-bin/amigo/term_details?term=GO:0044236
cellular divalent inorganic cation homeostasis	Gene Ontology	GO:0072503	93	340	1.94543e-08	5.51184e-07	3717|5170|3710|133|5741|7222|2099|5581|3558|2247|348|287|1991|719|5144|6915|729230|2147|4842|148|10800|2149|10803|1129|596|6387|7137|6781|4283|4803|4040|6263|1234|1139|1237|1230|581|857|9002|2837|2833|5777|846|845|5578|6279|1649|1535|7421|578|624|7852|1909|1906|2053|3579|6288|51024|2056|6280|859|51738|10911|6363|6366|5028|185|5025|5024|5027|6356|6354|6352|5348|727|5294|27185|958|6347|7779|775|839…	http://amigo.geneontology.org/cgi-bin/amigo/term_details?term=GO:0072503
inorganic ion homeostasis	Gene Ontology	GO:0098771	135	565	2.21291e-08	6.2499e-07	3717|5170|4306|9365|133|5741|7222|134|2099|3710|6340|6648|5581|6647|3791|3558|54757|2247|348|287|1991|1312|719|4881|5144|6915|6916|1956|7040|183|4879|2147|4842|10800|6424|2149|10803|1129|596|8600|3778|6387|7137|9497|6781|4283|4803|3579|6263|5167|3077|2264|1234|1139|1237|1230|581|148|2837|2833|5777|4057|846|845|6508|5578|6279|1649|1535|3091|7421|9002|578|624|331|3757|7852|7018|1909|1906|3162|2053|…	http://amigo.geneontology.org/cgi-bin/amigo/term_details?term=GO:0098771
positive regulation of catalytic activity	Gene Ontology	GO:0043085	235	1140	2.23794e-08	6.3007e-07	10062|3717|5170|3710|3611|114548|3491|136|5111|134|3654|3329|2099|6714|3557|2321|3553|5580|5581|6647|7057|7048|344|341|2152|1378|2246|2247|348|8654|7804|2919|3484|3486|1490|6915|5997|1956|22926|1950|7043|7042|5468|7124|5687|10111|6794|5594|5599|7316|7099|9570|65018|920|2064|2149|4846|9261|596|4323|5747|5155|3667|7139|4208|3146|3309|3306|3673|118|4282|796|4803|836|207|834|1812|857|3576|3570|7436|1…	http://amigo.geneontology.org/cgi-bin/amigo/term_details?term=GO:0043085
regulation of interleukin-6 production	Gene Ontology	GO:0032675	38	85	2.31883e-08	6.50799e-07	9261|3929|112744|136|10365|3329|3670|7132|4615|7349|7097|3553|3106|3570|7494|7099|51738|64127|7474|27202|7292|2621|3586|5027|11213|10392|7098|50943|7128|7124|55829|948|3569|7189|54106|2693|3458|2149	http://amigo.geneontology.org/cgi-bin/amigo/term_details?term=GO:0032675
response to metal ion	Gene Ontology	GO:0010038	78	266	2.33603e-08	6.53577e-07	7222|5111|3710|596|6280|664|7139|5741|4208|5743|3273|6382|1906|627|3162|3651|4205|3383|5728|1544|6262|1543|7020|857|6647|842|7057|1584|1585|7412|845|4982|1019|10587|6648|366|1401|2266|6279|7779|2243|3778|3552|5265|846|2934|2932|6649|5027|4193|2244|383|241|246|10397|5468|4790|6678|4547|6263|7273|1027|841|8877|3565|5599|7474|3569|6770|10628|929|355|1956|6331|2353|2167|682|358	http://amigo.geneontology.org/cgi-bin/amigo/term_details?term=GO:0010038
regulation of vasoconstriction	Gene Ontology	GO:0019229	30	55	2.34525e-08	6.54114e-07	151|150|152|624|133|5743|1906|8864|857|3383|1636|183|185|2244|2266|659|775|207|3952|148|6915|59272|3356|1889|2837|6916|1956|2243|10800|2149	http://amigo.geneontology.org/cgi-bin/amigo/term_details?term=GO:0019229
response to acid chemical	Gene Ontology	GO:0001101	79	271	2.35345e-08	6.54361e-07	2475|3569|627|338|598|5732|5155|1906|1956|6720|6532|27429|2934|3673|7132|5265|3651|7097|4803|4040|3383|6347|1490|10891|1586|5979|7494|1958|2170|56603|80310|9971|6648|6363|1290|1291|348|6366|1278|7292|4313|4314|2876|5950|7298|3952|339479|4193|1277|7351|383|7481|358|5468|7124|9314|6678|8473|118|6714|1027|51141|1281|6422|1282|19|7474|4524|6506|3371|5444|6657|1535|5743|9370|1571|5970|2626|3198	http://amigo.geneontology.org/cgi-bin/amigo/term_details?term=GO:0001101
negative regulation of secretion by cell	Gene Ontology	GO:1903531	51	140	2.62158e-08	7.26657e-07	10062|150|152|3976|335|114548|7293|336|151|3667|1268|6720|134|1906|3162|7349|3557|3553|64805|7200|8673|51738|186|10911|91543|27202|284|7779|5028|7292|2621|3586|3589|3952|5008|2645|50943|7351|3156|7124|90226|6422|947|5715|3569|727|2149|9370|2693|4851|729230	http://amigo.geneontology.org/cgi-bin/amigo/term_details?term=GO:1903531
positive regulation of cell activation	Gene Ontology	GO:0050867	79	272	2.68045e-08	7.40682e-07	3593|3717|2737|199|558|9173|596|8600|3929|2475|8741|8740|7057|4208|7293|5058|136|3329|3558|5133|6714|4282|958|8673|3553|207|6347|5819|1490|3123|3458|3479|7494|3572|7412|6363|7474|6366|729230|7292|2621|3606|140|2625|8772|3952|998|50943|5170|3135|1493|7040|6352|100|101|4602|7048|5777|972|6403|966|1026|6778|3567|3565|3117|6776|3569|7099|940|8660|7189|857|64127|920|921|1803|7186|51561	http://amigo.geneontology.org/cgi-bin/amigo/term_details?term=GO:0050867
cellular metal ion homeostasis	Gene Ontology	GO:0006875	110	432	2.75276e-08	7.58323e-07	3717|5170|4306|3077|133|5741|7222|2099|3710|5581|6647|3558|2247|348|287|1991|719|3934|5144|6915|7040|183|2147|4842|10800|2149|10803|1129|596|3778|6387|7137|6781|4283|4803|4040|6263|1234|1139|1237|1230|581|857|148|2837|2833|5777|4057|846|845|5578|6279|1649|1535|3091|7421|9002|578|624|7852|7018|1909|1906|3162|2053|3579|6288|51024|2056|6280|859|730|186|10911|6363|6366|5028|57817|185|5025|5024|5027|4…	http://amigo.geneontology.org/cgi-bin/amigo/term_details?term=GO:0006875
positive regulation of cytosolic calcium ion concentration	Gene Ontology	GO:0007204	68	219	2.9323e-08	8.05303e-07	1234|3717|578|3710|596|3627|5294|729230|133|7222|1909|1906|1230|2099|4283|4803|6288|51024|1812|2056|857|624|859|3558|5170|51738|6262|10911|6363|796|2247|6366|287|775|5028|1237|8398|719|581|5144|185|5025|5024|5027|7852|2645|6915|3356|148|5733|2837|3579|2833|5777|6546|9002|1129|5581|1649|2147|1535|4040|4842|7040|845|10800|2149|10803	http://amigo.geneontology.org/cgi-bin/amigo/term_details?term=GO:0007204
cholesterol homeostasis	Gene Ontology	GO:0042632	33	67	3.19268e-08	8.74129e-07	10062|3949|338|29881|335|336|9619|6721|64241|55937|8399|255738|2053|857|6646|1581|9388|859|7494|1071|344|345|2170|348|2264|3990|116519|3931|23411|4547|949|19|2167	http://amigo.geneontology.org/cgi-bin/amigo/term_details?term=GO:0042632
cholesterol efflux	Gene Ontology	GO:0033344	25	39	3.32534e-08	9.07677e-07	10062|55937|338|335|336|9619|6721|64241|8399|6646|1071|344|345|341|348|116519|9370|4035|1950|4792|5360|949|19|5444|23411	http://amigo.geneontology.org/cgi-bin/amigo/term_details?term=GO:0033344
regulation of growth	Gene Ontology	GO:0040008	135	570	3.42818e-08	9.32903e-07	3929|3491|6722|5747|627|131566|2688|6647|3558|9564|2247|348|2719|4881|3484|3486|6446|7046|6910|7040|5467|7042|5468|7124|7048|6794|8877|4879|4878|2147|1410|2064|596|4323|1482|6387|3273|3303|4803|1490|2303|3479|8882|8804|79602|2263|2260|3586|3952|5008|2932|8751|23493|247|23411|153090|2837|27429|4353|4049|6422|6423|6279|6776|1535|3091|57057|3458|3593|3611|10413|6532|3297|7349|7097|183|7157|7490|6280…	http://amigo.geneontology.org/cgi-bin/amigo/term_details?term=GO:0040008
regulation of intracellular transport	Gene Ontology	GO:0032386	109	429	3.47981e-08	9.44084e-07	3717|5170|23586|1263|114548|5743|136|7124|3553|347|284|287|9370|5144|998|5460|1956|7040|7043|6714|5594|8877|5599|3569|2147|7222|65018|1410|2149|2475|596|1909|11132|7132|796|4803|6262|207|3479|8882|8809|3586|581|3952|2932|4193|857|23411|9002|153090|387|2833|5777|845|841|6423|1535|3593|578|3753|8740|7494|3002|3162|7097|4946|51024|2056|7157|7098|7099|657|652|6363|186|2621|3606|637|5025|5024|5027|100…	http://amigo.geneontology.org/cgi-bin/amigo/term_details?term=GO:0032386
regulation of steroid metabolic process	Gene Ontology	GO:0019218	35	75	3.55146e-08	9.60611e-07	1581|10273|338|3638|335|2908|9619|145264|6720|22937|116519|2053|3553|3458|6647|1586|183|341|9971|185|2246|348|2264|336|650|3480|3952|54658|23411|7124|4790|6776|6770|7421|51141	http://amigo.geneontology.org/cgi-bin/amigo/term_details?term=GO:0019218
plasma lipoprotein particle	Gene Ontology	GO:0034358	24	36	3.61741e-08	9.75502e-07	55937|3949|338|335|336|4023|6288|1191|7436|1071|344|345|346|341|348|3990|116519|3931|7941|55829|19|5444|4481|350	http://amigo.geneontology.org/cgi-bin/amigo/term_details?term=GO:0034358
signal transduction in absence of ligand	Gene Ontology	GO:0038034	38	87	3.7554e-08	1.00665e-06	578|597|596|5979|8743|3084|7015|3303|2309|4803|3553|3552|3479|3558|1524|836|598|8737|2260|207|581|8772|3934|2932|219699|10018|7042|27429|7124|8795|8797|841|3565|356|355|7186|51741|6376	http://amigo.geneontology.org/cgi-bin/amigo/term_details?term=GO:0038034
extrinsic apoptotic signaling pathway in absence of ligand	Gene Ontology	GO:0097192	38	87	3.7554e-08	1.00665e-06	578|597|596|5979|8743|3084|7015|3303|2309|4803|3553|3552|3479|3558|1524|836|598|8737|2260|207|581|8772|3934|2932|219699|10018|7042|27429|7124|8795|8797|841|3565|356|355|7186|51741|6376	http://amigo.geneontology.org/cgi-bin/amigo/term_details?term=GO:0097192
apoptotic signaling pathway	Gene Ontology	GO:0097190	142	610	3.78164e-08	1.01066e-06	3717|5170|5467|664|3570|5740|5741|134|6714|3651|5074|4780|3553|3552|5580|6647|7057|3558|2244|2243|23604|331|672|219699|7046|7040|7128|7042|7124|55829|6794|3565|5599|259230|7316|65018|921|597|596|598|6387|7133|7132|3303|4282|4803|836|3383|3479|57591|1524|367|2260|2266|4217|1191|581|5008|2932|1616|23411|153090|27429|3315|972|6272|843|842|6422|5578|6279|1649|5979|3091|5970|51741|6376|578|10413|624|8…	http://amigo.geneontology.org/cgi-bin/amigo/term_details?term=GO:0097190
adaptive immune response based on somatic recombination of immune receptors built from immunoglobulin superfamily domains	Gene Ontology	GO:0002460	63	197	3.80999e-08	1.0152e-06	3593|730|10068|3077|8741|5819|4208|729230|3329|7099|7124|51561|959|958|3553|3383|5580|727|1191|3123|3106|718|4049|3558|717|735|6363|1378|1401|8809|7040|7292|3606|3586|2625|8772|716|715|50943|710|3135|6868|5027|7128|91543|3456|100|9173|4791|5777|972|4153|6778|3565|3569|940|7189|355|64127|721|3458|7186|729	http://amigo.geneontology.org/cgi-bin/amigo/term_details?term=GO:0002460
positive regulation of ion transport	Gene Ontology	GO:0043270	64	202	3.97128e-08	1.05504e-06	150|153|578|1080|3753|1909|5155|3757|1482|6387|7222|134|1906|8398|4638|23630|7349|4282|4283|8673|3553|207|6347|84876|7200|5025|5170|23171|2745|348|8600|287|5028|9722|8399|26959|581|3952|5580|5024|5027|1230|857|3627|8529|6262|8792|6781|2833|6271|6352|1812|3784|5348|4878|6548|2147|1579|6331|65018|4842|64805|2149|9002	http://amigo.geneontology.org/cgi-bin/amigo/term_details?term=GO:0043270
cellular response to oxygen levels	Gene Ontology	GO:0071453	47	125	4.1744e-08	1.1046e-06	2475|596|1263|571|664|5740|3654|5743|1906|27063|3162|54583|6781|2308|7015|3383|2056|7157|6285|10891|6517|5163|207|4193|857|23411|5467|10397|5468|6714|101|1958|90226|6422|947|7316|27035|6548|4000|355|3091|7422|65018|5581|1387|4851|358	http://amigo.geneontology.org/cgi-bin/amigo/term_details?term=GO:0071453
sterol homeostasis	Gene Ontology	GO:0055092	33	68	4.19484e-08	1.1046e-06	10062|3949|338|29881|335|336|9619|6721|64241|55937|8399|255738|2053|857|6646|1581|9388|859|7494|1071|344|345|2170|348|2264|3990|116519|3931|23411|4547|949|19|2167	http://amigo.geneontology.org/cgi-bin/amigo/term_details?term=GO:0055092
regulation of acute inflammatory response	Gene Ontology	GO:0002673	33	68	4.19484e-08	1.1046e-06	1268|114548|5294|5743|134|7124|3553|5627|55829|3572|730|735|325|1378|8600|718|717|5008|710|3075|5733|5468|8792|101|2950|966|629|3565|3569|727|721|2161|729	http://amigo.geneontology.org/cgi-bin/amigo/term_details?term=GO:0002673
positive regulation of immune effector process	Gene Ontology	GO:0002699	51	143	4.53869e-08	1.19164e-06	3593|5170|3929|8741|729230|136|3329|7099|3162|51561|4282|958|3553|972|6347|5819|3106|4049|7494|3558|8673|6363|91543|7474|7040|4843|7292|7293|140|718|8772|7097|50943|3135|5027|3077|7124|4602|5950|6778|3567|948|3565|6776|3569|940|7189|64127|3458|7186|729	http://amigo.geneontology.org/cgi-bin/amigo/term_details?term=GO:0002699
regulation of cardiac muscle contraction	Gene Ontology	GO:0055117	35	76	4.58755e-08	1.20095e-06	153|5294|3757|1482|134|2626|23630|9759|7349|6781|857|6262|859|51086|23171|3753|287|775|4092|9722|5144|5025|8654|148|1490|5997|3728|488|6546|845|3784|4878|6548|6331|4842	http://amigo.geneontology.org/cgi-bin/amigo/term_details?term=GO:0055117
response to hydrogen peroxide	Gene Ontology	GO:0042542	40	96	4.63266e-08	1.20922e-06	578|558|596|10068|664|6382|10365|3162|6714|4780|6648|6647|10628|328|3082|4217|2876|3934|4193|1277|383|23411|7128|358|100|9314|11235|3240|6778|3039|8877|5599|3569|6770|6772|65018|1410|5970|374|4973	http://amigo.geneontology.org/cgi-bin/amigo/term_details?term=GO:0042542
negative regulation of inflammatory response	Gene Ontology	GO:0050728	38	88	4.75439e-08	1.23739e-06	10062|3593|5467|335|114548|4790|5740|134|7133|7132|3670|4210|6288|5580|9021|3558|51738|347|325|348|2876|3586|2625|2950|9370|50943|462|10203|7128|5468|100|9314|55829|1991|4088|3565|64127|2693	http://amigo.geneontology.org/cgi-bin/amigo/term_details?term=GO:0050728
response to growth factor	Gene Ontology	GO:0070848	155	686	4.79614e-08	1.24463e-06	5170|3710|9365|112744|5741|5747|3654|2321|3553|5580|5581|3791|7057|7048|9564|2249|2246|2247|348|7804|1490|7046|1950|7043|7042|6352|6714|1958|6794|5594|8877|5599|7474|7316|6657|2064|9261|10454|5155|3084|4208|3273|3309|7133|27063|4205|2309|796|4803|836|207|3576|6667|8882|1524|1399|2263|2260|2264|3667|2932|4193|383|23411|153090|387|5770|9314|3315|6678|847|6272|4052|6422|5578|6774|5125|6770|7157|7424…	http://amigo.geneontology.org/cgi-bin/amigo/term_details?term=GO:0070848
cation homeostasis	Gene Ontology	GO:0055080	131	552	4.88965e-08	1.26523e-06	3717|5170|4306|9365|133|5741|7222|134|2099|3710|6340|6648|5581|6647|3791|3558|54757|2247|348|287|1991|1312|719|4881|5144|6915|1956|7040|183|4879|2147|4842|10800|2149|10803|1129|596|8600|3778|6387|7137|9497|6781|4283|4803|3579|6263|3077|1234|1139|1237|1230|581|148|2837|2833|5777|4057|846|845|6508|5578|6279|1649|1535|3091|7421|9002|578|624|331|3757|7852|7018|1909|1906|3162|2053|857|6288|51024|2056|…	http://amigo.geneontology.org/cgi-bin/amigo/term_details?term=GO:0055080
cellular ion homeostasis	Gene Ontology	GO:0006873	118	481	4.95035e-08	1.27725e-06	3717|5170|4306|3077|133|5741|7222|2099|3710|5581|6647|3558|2247|348|287|1991|719|3934|5144|6915|6916|7040|183|2147|4842|10800|2149|10803|1129|596|3778|6387|7137|9497|6781|4283|4803|4040|6263|5167|1234|1139|1237|1230|581|148|2837|2833|5777|4057|846|845|6508|5578|6279|1649|1535|3091|7421|9002|578|624|7852|7018|1909|1906|3162|2053|857|6288|51024|2056|1080|6280|859|730|186|10911|6363|6366|5029|5028|5…	http://amigo.geneontology.org/cgi-bin/amigo/term_details?term=GO:0006873
response to chemical	Gene Ontology	GO:0042221	652	3786	5.05973e-08	1.30172e-06	5054|441933|3929|4049|6722|6721|6720|5322|4023|10454|4780|3557|3554|3553|3552|10891|1944|7517|345|347|10587|348|51283|717|2919|6354|1490|219699|7046|5465|10203|5467|7042|5468|7124|7048|5308|6794|6657|259230|10800|10803|199|596|598|4323|196|3084|270|19|6387|11132|3146|6382|3673|3670|4552|3674|3383|1019|2263|1401|1017|2266|2264|1234|4217|1237|1230|3586|5008|4193|153090|5770|100|101|5777|4353|90226|…	http://amigo.geneontology.org/cgi-bin/amigo/term_details?term=GO:0042221
interleukin-12 production	Gene Ontology	GO:0032615	27	47	5.20317e-08	1.33479e-06	3593|3329|3670|959|958|3663|5580|3106|7057|7098|7099|6363|5966|7292|4210|3586|7097|3135|11213|54106|51561|4790|948|7189|64127|5970|3458	http://amigo.geneontology.org/cgi-bin/amigo/term_details?term=GO:0032615
phosphatidylinositol-mediated signaling	Gene Ontology	GO:0048015	62	195	5.75905e-08	1.46539e-06	3084|3717|5170|153090|2147|5294|9365|5155|2475|145264|940|5747|1906|2249|2309|2308|5728|4803|207|183|3791|3479|7494|8823|2688|8473|10507|2263|2246|2247|284|2264|3082|5288|3667|140|2625|3480|2934|2932|2321|4193|219699|1956|1950|5467|387|9314|2260|5777|847|6403|1027|1026|6352|842|867|8660|3356|7042|2064|2149	http://amigo.geneontology.org/cgi-bin/amigo/term_details?term=GO:0048015
inositol lipid-mediated signaling	Gene Ontology	GO:0048017	62	195	5.75905e-08	1.46539e-06	3084|3717|5170|153090|2147|5294|9365|5155|2475|145264|940|5747|1906|2249|2309|2308|5728|4803|207|183|3791|3479|7494|8823|2688|8473|10507|2263|2246|2247|284|2264|3082|5288|3667|140|2625|3480|2934|2932|2321|4193|219699|1956|1950|5467|387|9314|2260|5777|847|6403|1027|1026|6352|842|867|8660|3356|7042|2064|2149	http://amigo.geneontology.org/cgi-bin/amigo/term_details?term=GO:0048017
ameboidal-type cell migration	Gene Ontology	GO:0001667	78	273	5.76138e-08	1.46539e-06	3611|5170|9734|335|889|5048|5155|7852|6722|6387|5743|239|5747|1906|3673|949|3670|153090|6781|796|5728|4040|1969|183|5581|3690|2303|3791|7057|7048|11235|8823|84159|3091|652|2249|3273|10911|54345|186|2246|2247|348|284|1012|659|2876|207|2625|4318|54567|7046|7040|5467|7042|4846|6714|9314|3315|6678|10014|5308|3689|1803|14|10371|6405|7474|5578|9564|5979|7424|7422|94|350|7076|4851|358	http://amigo.geneontology.org/cgi-bin/amigo/term_details?term=GO:0001667
positive regulation of protein localization to nucleus	Gene Ontology	GO:1900182	40	97	5.78454e-08	1.46711e-06	3593|3717|2737|23586|4088|7098|8740|5743|8882|1896|7132|51561|7097|3553|3479|7494|7099|657|652|3976|6363|8809|142|3606|3952|54106|5460|7046|3728|1950|7043|387|7124|8877|6423|3569|1029|6548|1956|7040	http://amigo.geneontology.org/cgi-bin/amigo/term_details?term=GO:1900182
interleukin-6 production	Gene Ontology	GO:0032635	38	89	5.99886e-08	1.50864e-06	9261|3929|112744|136|10365|3329|3670|7132|4615|7349|7097|3553|3106|3570|7494|7099|51738|64127|7474|27202|7292|2621|3586|5027|11213|10392|7098|50943|7128|7124|55829|948|3569|7189|54106|2693|3458|2149	http://amigo.geneontology.org/cgi-bin/amigo/term_details?term=GO:0032635
positive regulation of protein import into nucleus	Gene Ontology	GO:0042307	38	89	5.99886e-08	1.50864e-06	3593|3717|2737|23586|4088|7098|8740|5743|8882|1896|7132|51561|7097|3553|3479|7494|7099|657|652|6363|8809|142|3606|3952|54106|5460|7046|3728|1950|7043|387|7124|8877|6423|3569|6548|1956|7040	http://amigo.geneontology.org/cgi-bin/amigo/term_details?term=GO:0042307
smooth muscle contraction	Gene Ontology	GO:0006939	38	89	5.99886e-08	1.50864e-06	151|150|153|152|154|624|1909|6722|5743|136|134|1906|3673|4638|6093|7137|796|857|1812|2982|6647|183|775|3778|8398|5144|5024|148|6915|5997|3356|6525|100|6546|59|8877|2693|2149	http://amigo.geneontology.org/cgi-bin/amigo/term_details?term=GO:0006939
regulation of striated muscle contraction	Gene Ontology	GO:0006942	37	85	6.02952e-08	1.51211e-06	153|156|5294|3757|1482|134|2626|6548|23630|9759|7349|6781|857|6262|859|51086|23171|3753|287|775|4092|9722|5144|5025|148|1490|5997|3728|488|487|6546|845|3784|4878|8654|6331|4842	http://amigo.geneontology.org/cgi-bin/amigo/term_details?term=GO:0006942
regulation of macrophage derived foam cell differentiation	Gene Ontology	GO:0010743	21	28	6.12487e-08	1.53173e-06	10062|338|5583|948|183|19|9370|8399|9619|3690|247|5465|4481|5320|185|5468|1401|1071|4790|4792|4023	http://amigo.geneontology.org/cgi-bin/amigo/term_details?term=GO:0010743
positive regulation of ERK1 and ERK2 cascade	Gene Ontology	GO:0070374	46	123	6.55774e-08	1.63087e-06	8600|5155|1909|7124|4282|6714|3552|3791|7099|64127|652|2249|650|1116|6363|2263|2246|2247|2266|6366|2264|2243|5028|2621|1230|148|1490|2244|10392|3356|3156|246|8792|27202|3383|960|5578|7066|3569|972|284|1956|7423|7422|50507|2149	http://amigo.geneontology.org/cgi-bin/amigo/term_details?term=GO:0070374
multicellular organismal macromolecule metabolic process	Gene Ontology	GO:0044259	46	123	6.55774e-08	1.63087e-06	4261|5467|4321|4323|4322|5468|3673|7349|6347|3570|871|3091|652|10911|1520|1290|1291|56729|1278|4312|4313|4314|4316|4317|4318|8751|5027|1277|1490|59272|383|6868|7040|7043|5657|1991|1284|1281|1636|1282|3569|2147|1471|2022|1514|2149	http://amigo.geneontology.org/cgi-bin/amigo/term_details?term=GO:0044259
protein activation cascade	Gene Ontology	GO:0072376	33	70	7.14062e-08	1.77091e-06	629|7035|7450|730|1191|718|2155|2157|735|2152|1378|1401|2158|2243|2814|2811|2812|717|716|715|350|462|3075|710|4153|966|2147|727|721|5627|2161|2160|729	http://amigo.geneontology.org/cgi-bin/amigo/term_details?term=GO:0072376
cellular cation homeostasis	Gene Ontology	GO:0030003	115	469	7.38702e-08	1.82464e-06	3717|5170|4306|3077|133|5741|7222|2099|3710|5581|6647|3558|2247|348|287|1991|719|3934|5144|6915|7040|183|2147|4842|10800|2149|10803|1129|596|3778|6387|7137|9497|6781|4283|4803|4040|6263|1234|1139|1237|1230|581|148|2837|2833|5777|4057|846|845|6508|5578|6279|1649|1535|3091|7421|9002|578|624|7852|7018|1909|1906|3162|2053|857|6288|51024|2056|1080|6280|859|730|186|10911|6363|6366|5028|57817|185|5025|5…	http://amigo.geneontology.org/cgi-bin/amigo/term_details?term=GO:0030003
vasoconstriction	Gene Ontology	GO:0042310	34	74	7.3994e-08	1.82464e-06	151|150|152|624|133|5743|6532|1909|1906|8864|857|3383|1636|183|185|2244|2266|2243|775|207|3952|148|6915|59272|3356|1889|2837|6546|59|6916|1956|659|10800|2149	http://amigo.geneontology.org/cgi-bin/amigo/term_details?term=GO:0042310
positive regulation of secretion by cell	Gene Ontology	GO:1903532	77	270	7.41841e-08	1.82464e-06	3717|7043|156|140|114548|8600|153|6385|6387|136|6382|1906|6714|3670|27063|3651|7349|4282|7097|8111|6288|3552|834|727|3123|3458|7200|11267|7494|3558|8673|51738|3091|186|6363|2266|56729|2243|5028|7292|7293|8398|23601|3586|2625|3952|65018|2645|5027|64127|2244|247|24145|7040|5467|7042|7124|101|9173|183|5950|5581|3567|8877|861|947|5715|3569|26253|8660|929|7424|2149|1361|7474|2691|11132	http://amigo.geneontology.org/cgi-bin/amigo/term_details?term=GO:1903532
protein-lipid complex	Gene Ontology	GO:0032994	24	38	7.63428e-08	1.8626e-06	55937|3949|338|335|336|4023|6288|1191|7436|1071|344|345|346|341|348|3990|116519|3931|7941|55829|19|5444|4481|350	http://amigo.geneontology.org/cgi-bin/amigo/term_details?term=GO:0032994
cardiac muscle contraction	Gene Ontology	GO:0060048	36	82	7.63514e-08	1.8626e-06	153|156|5294|70|3757|1482|4635|134|23630|9759|7349|6781|6262|859|51086|7137|8654|287|775|4092|2626|6546|5144|5025|148|1490|5997|488|7273|845|3784|4878|6548|7423|6331|4842	http://amigo.geneontology.org/cgi-bin/amigo/term_details?term=GO:0060048
regulation of production of molecular mediator of immune response	Gene Ontology	GO:0002700	36	82	7.63514e-08	1.8626e-06	335|336|8741|7099|3162|4282|958|3456|972|3458|7494|3558|91543|7474|284|959|7292|7293|3586|7097|50943|11213|7040|7043|7042|7124|5950|6778|3567|948|3565|3569|940|7189|64127|7186	http://amigo.geneontology.org/cgi-bin/amigo/term_details?term=GO:0002700
regulation of protein import into nucleus	Gene Ontology	GO:0042306	53	155	7.66428e-08	1.86463e-06	3593|3717|2737|153090|23586|4088|114548|8313|7098|8740|5743|8882|1896|7132|284|51561|7097|3553|3479|7494|7099|657|347|652|2475|6363|186|8809|2621|142|3606|3586|3952|2932|54106|5460|1956|3728|1950|7043|387|4795|7124|4792|1026|8877|948|6423|3569|6548|7046|23411|7040	http://amigo.geneontology.org/cgi-bin/amigo/term_details?term=GO:0042306
adaptive immune response	Gene Ontology	GO:0002250	70	236	8.1456e-08	1.97636e-06	3593|730|1520|10068|3077|5294|8741|5819|4208|729230|3329|718|3558|100|51561|1514|959|958|3456|3383|5580|727|1191|3123|3106|7124|4049|3572|717|735|6363|1378|1401|8809|7040|7292|3606|3586|2625|8772|716|715|5027|710|3135|246|6868|50943|7128|91543|3553|8792|9173|4791|5777|972|4153|6778|3565|3569|7099|940|7189|355|64127|721|23411|3458|7186|729	http://amigo.geneontology.org/cgi-bin/amigo/term_details?term=GO:0002250
muscle contraction	Gene Ontology	GO:0006936	80	286	8.28229e-08	2.00409e-06	151|150|153|152|154|1482|156|5294|70|3757|7139|6722|5743|6093|136|4635|134|1906|3673|4638|845|7124|7137|7349|6781|796|126393|857|6262|6263|1812|183|2982|6647|859|23630|624|51086|9759|10911|8654|6329|6331|775|4092|57057|8398|7273|5144|5025|5024|148|1490|6915|5997|3356|6525|10203|488|487|100|6546|3778|59|3784|8877|5578|5348|4878|1180|6548|7423|287|4842|1410|384|2626|2693|1909|2149	http://amigo.geneontology.org/cgi-bin/amigo/term_details?term=GO:0006936
positive regulation of leukocyte activation	Gene Ontology	GO:0002696	75	261	8.42004e-08	2.0279e-06	3593|2475|2737|199|558|9173|596|8600|3929|8741|8740|7057|4208|7293|5058|136|3329|3558|5133|6714|4282|958|8673|3553|207|6347|5819|3123|3458|3479|7494|3572|7412|6363|7474|6366|729230|7292|2621|3606|140|2625|8772|998|50943|5170|3135|1493|7040|6352|100|101|4602|7048|5777|972|966|1026|6778|3567|3565|3117|6776|3569|7099|940|8660|7189|857|64127|920|921|1803|7186|51561	http://amigo.geneontology.org/cgi-bin/amigo/term_details?term=GO:0002696
heparin binding	Gene Ontology	GO:0008201	50	142	8.426e-08	2.0279e-06	338|5118|3491|4023|5764|6402|7058|6288|6649|6347|4043|5197|9388|7057|3053|652|2249|14|8840|2263|2246|2247|348|2264|3990|4057|116519|3627|462|1490|5322|3075|5048|2260|4353|1991|6403|6354|2335|6422|11167|7060|7423|7422|350|6372|9510|2160|10631|3273	http://amigo.geneontology.org/cgi-bin/amigo/term_details?term=GO:0008201
protein secretion	Gene Ontology	GO:0009306	107	428	9.10255e-08	2.18486e-06	10062|3717|1268|5467|114548|6720|7124|3710|3557|8864|3553|3552|5581|3123|3558|2244|284|27202|2243|23601|7040|7043|7042|6714|9173|3567|3569|10758|929|9575|2149|11132|3670|27063|4282|8111|834|6513|3651|1401|2266|26253|3667|3586|3952|3745|247|50943|5125|101|6422|5578|3091|3156|335|336|6927|6283|7097|6288|183|3458|7494|7099|51738|186|10911|6363|7292|7293|2625|5027|7351|93|5950|6352|19|5715|8660|727|2…	http://amigo.geneontology.org/cgi-bin/amigo/term_details?term=GO:0009306
response to temperature stimulus	Gene Ontology	GO:0009266	54	161	9.72324e-08	2.3276e-06	9261|3569|155|154|2475|7057|133|6387|4023|134|3654|376497|3297|3162|3303|796|6648|3552|6347|183|10891|6647|3479|8823|4792|2246|7200|4842|207|2308|5008|2932|5024|3627|7352|23411|2729|5468|27429|4846|9311|3320|1026|5594|841|947|6117|472|929|3356|1361|2353|1387|153	http://amigo.geneontology.org/cgi-bin/amigo/term_details?term=GO:0009266
regulation of protein modification process	Gene Ontology	GO:0031399	258	1304	9.92135e-08	2.36869e-06	3717|5170|7128|5175|3491|6720|136|134|3654|6714|2041|3557|8864|3553|5580|5581|2950|10891|6647|3791|7057|7048|3558|335|2249|2246|2247|348|8654|7804|718|3480|5144|3976|2729|3484|54106|3486|1490|5997|1956|22926|1950|7043|7042|6352|7124|1958|3567|6794|5686|5594|8877|3565|5599|3569|2147|9570|65018|920|2064|2149|9261|7316|199|596|8600|5747|5155|1139|6385|4208|3273|3309|3306|8398|3570|7132|3303|4282|796…	http://amigo.geneontology.org/cgi-bin/amigo/term_details?term=GO:0031399
positive regulation of nucleocytoplasmic transport	Gene Ontology	GO:0046824	41	104	1.06036e-07	2.52484e-06	3593|3717|2737|23586|4088|7098|8740|5743|8882|1896|7132|51561|7097|3553|3479|7494|7099|657|652|6363|8809|2621|142|3606|3952|2932|4193|54106|5460|1956|3728|1950|7043|387|7124|8877|6423|3569|6548|7046|7040	http://amigo.geneontology.org/cgi-bin/amigo/term_details?term=GO:0046824
response to carbohydrate	Gene Ontology	GO:0009743	56	171	1.09662e-07	2.60346e-06	55937|150|7200|338|4087|336|6722|6720|2626|3673|8111|3651|10628|5728|3553|3383|345|3123|1581|7057|7494|1958|7412|7048|51085|3091|9971|9370|7040|2621|8398|2876|1215|3952|2645|5024|2646|4193|7351|3156|5467|6648|93|55829|6678|1490|1027|5578|5581|6770|8660|1535|5743|1361|50507|10203	http://amigo.geneontology.org/cgi-bin/amigo/term_details?term=GO:0009743
collagen metabolic process	Gene Ontology	GO:0032963	44	117	1.09919e-07	2.60346e-06	4261|5467|4321|4323|4322|5468|3673|7349|6347|3570|871|3091|652|10911|1520|1290|1291|56729|1278|4312|4313|4314|4316|4317|4318|8751|5027|1277|1490|383|6868|7040|7043|5657|1991|1284|1281|1282|3569|2147|1471|2022|1514|2149	http://amigo.geneontology.org/cgi-bin/amigo/term_details?term=GO:0032963
immune system process	Gene Ontology	GO:0002376	422	2327	1.10946e-07	2.62083e-06	3929|4049|6722|10454|3557|3554|3553|3552|3558|347|719|718|717|716|715|4684|710|1493|7040|7128|7042|5468|6093|7048|5308|6794|960|6354|10803|199|596|598|8600|196|3084|6387|3146|3673|3674|3383|2263|2260|2264|26253|1234|4217|1237|1230|4210|3586|3589|5008|4193|8518|153090|5770|100|101|5777|4353|5578|6279|1536|1535|3091|6372|6374|6376|9734|335|336|331|1909|1906|5133|1938|3456|3458|7412|4772|9021|842|19…	http://amigo.geneontology.org/cgi-bin/amigo/term_details?term=GO:0002376
regulation of cell-cell adhesion	Gene Ontology	GO:0022407	90	340	1.11913e-07	2.63672e-06	3717|5170|1952|5747|3329|6714|5074|3557|3553|5580|3123|6647|3558|2244|8654|2243|9370|998|3135|1493|729230|6441|960|7124|7048|3565|6657|3569|920|921|2064|2475|199|8600|6387|836|857|3479|3572|2266|3586|246|100|9314|5777|5578|6352|6776|6376|3593|335|8740|5133|101|3456|972|3458|7494|7412|652|8613|6363|6366|7292|650|2625|8772|4602|966|5340|1029|2737|5058|239|51561|3606|6347|26191|7471|7474|4092|207|50…	http://amigo.geneontology.org/cgi-bin/amigo/term_details?term=GO:0022407
glycosaminoglycan binding	Gene Ontology	GO:0005539	60	190	1.12897e-07	2.65294e-06	338|114548|3053|5118|3491|4023|5764|7097|7058|1634|6649|6347|4043|5197|9388|7057|7048|55576|652|2249|14|6402|2263|2246|2247|348|2264|9510|4057|116519|3627|462|1490|8840|10392|1462|5322|3075|5048|6288|2260|4353|1991|6403|6354|960|2335|6422|11167|7060|64127|7423|7422|2022|350|6372|3990|2160|10631|3273	http://amigo.geneontology.org/cgi-bin/amigo/term_details?term=GO:0005539
cellular response to mechanical stimulus	Gene Ontology	GO:0071260	32	68	1.15381e-07	2.70421e-06	578|664|8740|5743|1909|7132|4615|958|27063|3553|834|355|7098|1958|183|207|8772|2932|1277|7100|1956|4790|8795|8797|841|5599|4878|6548|7099|1535|2022|358	http://amigo.geneontology.org/cgi-bin/amigo/term_details?term=GO:0071260
regulation of interleukin-12 production	Gene Ontology	GO:0032655	26	46	1.16156e-07	2.71527e-06	3593|3329|3670|959|958|3663|3106|7057|7098|7099|6363|5966|7292|4210|3586|7097|3135|11213|54106|51561|4790|948|7189|64127|5970|3458	http://amigo.geneontology.org/cgi-bin/amigo/term_details?term=GO:0032655
regulation of developmental process	Gene Ontology	GO:0050793	364	1963	1.20651e-07	2.81299e-06	9079|6722|4023|4780|3557|8864|3553|3552|10891|3558|348|3992|719|718|6354|1490|5460|7046|5465|7040|5467|7042|5468|6093|7048|1994|6794|6657|10800|596|197|6387|3670|3383|3479|8737|1401|2266|2264|1230|3586|153090|100|101|5777|5578|3091|57057|649|6376|10413|9734|335|1909|1906|3297|857|3456|51024|3458|859|2688|2249|93|9021|94|5950|6422|558|3638|239|7076|7077|5921|9370|1270|4256|1284|1281|948|3117|947|9…	http://amigo.geneontology.org/cgi-bin/amigo/term_details?term=GO:0050793
activation of protein kinase activity	Gene Ontology	GO:0032147	76	269	1.22525e-07	2.84927e-06	3593|150|9261|152|2688|154|6464|8600|10454|5155|3717|3570|7852|5170|136|134|3654|6714|7099|7124|51561|4616|153090|796|4803|3553|972|183|727|3690|6647|7057|7098|7048|7349|51738|151|652|650|1116|6363|8737|2247|7474|284|3082|4217|2621|1399|5027|64127|10392|1956|1950|7043|7042|1616|7186|93|101|8795|8797|6794|6352|5594|3084|4294|7316|1139|8550|7189|7046|7422|65018|2149|2690	http://amigo.geneontology.org/cgi-bin/amigo/term_details?term=GO:0032147
regulation of protein localization to nucleus	Gene Ontology	GO:1900180	56	172	1.28408e-07	2.97824e-06	3593|3717|2737|153090|23586|4088|114548|8313|7098|8740|5743|8882|1896|7132|284|51561|7097|3553|4000|3479|7494|7099|657|347|652|2475|3976|6363|186|8809|2621|142|3606|3586|3952|2932|54106|5460|1956|3728|1950|7043|387|4795|7124|4792|1026|8877|948|6423|3569|1029|6548|7046|23411|7040	http://amigo.geneontology.org/cgi-bin/amigo/term_details?term=GO:1900180
ossification	Gene Ontology	GO:0001503	93	357	1.28736e-07	2.97824e-06	9365|3491|5741|5743|5744|5747|7020|1462|2719|23601|4882|3486|1490|1956|7040|7043|7042|7124|1959|5599|3569|2068|6657|374|596|4323|4322|4208|5764|6781|796|4040|2303|3570|3572|3479|2263|1230|3952|246|387|1277|249|6678|847|2274|6272|6422|6423|5245|3091|649|51741|3611|657|652|650|197|3082|4057|375056|846|5027|7481|93|10014|3371|8600|659|6696|2737|154|4086|4088|9759|1969|324|91543|1290|1291|7474|4313|2…	http://amigo.geneontology.org/cgi-bin/amigo/term_details?term=GO:0001503
morphogenesis of a branching epithelium	Gene Ontology	GO:0061138	62	201	1.39565e-07	3.22043e-06	3611|578|2303|596|4323|2719|5155|859|133|6722|6387|2737|5058|1909|6943|2099|6714|7471|2321|4040|1969|7490|3791|3479|7048|183|652|650|186|2263|2246|2247|7474|57057|6356|2022|3586|581|54567|6423|1950|4609|7124|9021|2260|1906|10371|5308|7852|960|6422|1282|6657|3569|3371|7422|7421|4855|3082|374|4851|7040	http://amigo.geneontology.org/cgi-bin/amigo/term_details?term=GO:0061138
fibrinolysis	Gene Ontology	GO:0042730	19	24	1.43521e-07	3.30319e-06	7391|5054|5340|5627|302|350|7056|7057|710|2147|5327|3273|1361|2811|5055|2161|2160|5328|5329	http://amigo.geneontology.org/cgi-bin/amigo/term_details?term=GO:0042730
gland morphogenesis	Gene Ontology	GO:0022612	45	123	1.50358e-07	3.45169e-06	2737|7043|596|2908|5155|859|5744|1896|2099|6714|857|4040|1969|3458|3479|7494|7048|652|2263|9423|7474|3082|581|3480|998|1956|7040|7128|7042|6778|7124|2260|10371|6356|960|6422|6776|3569|3371|383|7421|1361|2100|374|4851	http://amigo.geneontology.org/cgi-bin/amigo/term_details?term=GO:0022612
granulocyte chemotaxis	Gene Ontology	GO:0071621	34	77	1.55317e-07	3.5564e-06	5294|3929|1909|1906|6283|3579|3553|972|6347|3458|3576|6280|7057|51192|6363|6366|27202|719|5144|3689|51561|7042|6288|6356|6354|6352|5578|6279|3565|7060|64127|7422|6696|6376	http://amigo.geneontology.org/cgi-bin/amigo/term_details?term=GO:0071621
cytosolic calcium ion homeostasis	Gene Ontology	GO:0051480	69	236	1.5693e-07	3.58417e-06	1234|3717|578|3710|596|3627|5294|729230|133|7222|1909|1906|1230|2099|4283|4803|6288|6263|1812|2056|857|581|859|3558|5170|51738|6262|10911|6363|2247|6366|287|775|5028|1237|8398|719|796|5144|185|5025|5024|5027|7852|2645|6915|3356|148|5733|2837|3579|624|2833|5777|51024|6546|9002|1129|5581|1649|2147|1535|4040|4842|7040|845|10800|2149|10803	http://amigo.geneontology.org/cgi-bin/amigo/term_details?term=GO:0051480
regulation of ion homeostasis	Gene Ontology	GO:2000021	55	169	1.66976e-07	3.8039e-06	1234|578|2730|596|4879|1909|7222|239|134|1906|4283|4803|6262|1812|2056|857|859|5170|183|23171|186|10911|6363|796|2247|6366|287|775|4092|1312|581|4881|5144|185|5025|5024|5027|3356|3627|2837|6714|2833|5777|6546|9002|2729|5581|1649|2147|1535|6331|4842|845|2149|7040	http://amigo.geneontology.org/cgi-bin/amigo/term_details?term=GO:2000021
cellular response to growth factor stimulus	Gene Ontology	GO:0071363	149	669	1.77413e-07	4.03141e-06	5170|3710|9365|112744|5747|3654|2321|3553|5580|5581|3791|7057|7048|9564|2249|2246|2247|348|7804|1490|7046|1950|7043|7042|960|6714|1958|6794|5594|8877|5599|7474|7316|2064|9261|10454|5155|3084|4208|3273|3309|7133|27063|4205|2309|796|4803|836|207|3576|6667|8882|1524|1399|2263|2260|2264|3667|2932|4193|383|23411|153090|387|5770|9314|3315|6678|847|6272|4052|6422|5578|6774|5125|6770|7157|7424|7423|7422|…	http://amigo.geneontology.org/cgi-bin/amigo/term_details?term=GO:0071363
interleukin-1 production	Gene Ontology	GO:0032612	27	51	1.82493e-07	4.13636e-06	3717|335|114548|3670|796|24145|3553|834|3315|3458|7099|51738|6363|7474|2621|4210|1215|5027|7128|6288|2950|4088|8877|19|64127|2693|2149	http://amigo.geneontology.org/cgi-bin/amigo/term_details?term=GO:0032612
growth	Gene Ontology	GO:0040007	185	878	1.82977e-07	4.13685e-06	5467|2719|3491|133|6722|5744|5747|627|2099|2688|6647|7057|3558|84159|347|9564|2246|2247|348|6356|3929|4881|5144|3484|3486|6446|6098|7046|6910|7040|7043|7042|5468|7124|7048|6794|8877|6657|259230|3569|4879|4878|2068|1410|2064|374|2475|596|598|4323|4322|5155|1482|6387|3273|3303|6781|2147|4803|4040|1490|131566|2303|3479|8882|8804|79602|2263|2260|3586|3952|2934|5008|2932|8751|23493|247|23411|153090|28…	http://amigo.geneontology.org/cgi-bin/amigo/term_details?term=GO:0040007
negative regulation of vasculature development	Gene Ontology	GO:1901343	32	70	1.92674e-07	4.34511e-06	889|112744|3273|5054|7058|6347|183|7490|7057|6678|1524|51738|652|1395|4881|54567|23493|3627|153090|6093|9314|2833|11235|10014|1284|4879|6772|7060|356|350|4851|729230	http://amigo.geneontology.org/cgi-bin/amigo/term_details?term=GO:1901343
response to insulin	Gene Ontology	GO:0032868	78	283	1.95504e-07	4.39785e-06	2475|5170|9734|26060|6464|197|9365|8743|133|145264|6720|5058|11132|22937|5770|7391|376497|6517|1959|2308|3553|207|6347|55829|2303|5167|7494|1958|255738|8823|2170|9564|2249|3952|2263|2246|2247|348|56729|3667|142|3586|7097|3480|2645|5580|3484|51141|7351|7352|5465|5468|6714|9021|2260|8473|10014|5950|6794|6272|5594|5578|6009|5155|3569|6770|4878|6772|6548|8660|208|54106|51094|2264|9370|23411|5970|2693	http://amigo.geneontology.org/cgi-bin/amigo/term_details?term=GO:0032868
regulation of transferase activity	Gene Ontology	GO:0051338	187	891	1.98328e-07	4.45021e-06	3717|5170|7128|3491|136|134|3654|6714|2041|3557|2321|3553|5580|2688|2950|6647|7057|7048|2246|2247|348|8654|7804|3480|3484|5997|1956|22926|1950|7043|7042|5468|7124|5687|10111|6794|5686|5594|3569|9570|65018|920|2064|2149|9261|7316|8600|5747|5155|3667|6385|4208|3309|3306|118|4282|796|4803|4040|857|3576|3570|7436|1019|1399|8737|2260|1017|4217|581|2932|54658|8518|11213|1616|23411|3156|153090|5770|9314…	http://amigo.geneontology.org/cgi-bin/amigo/term_details?term=GO:0051338
negative regulation of cellular component movement	Gene Ontology	GO:0051271	60	194	2.03371e-07	4.55195e-06	6910|3611|199|153090|596|889|5155|6722|6387|3273|134|5054|3162|2041|3557|5728|6347|7076|7057|10221|1524|127435|347|186|328|2247|348|6366|27202|4092|2022|375056|2625|9370|54567|8751|3486|247|4035|286205|5467|100|9314|11235|10014|1027|1281|6422|10371|6405|6774|7474|6423|727|94|350|6781|7481|4851|7040	http://amigo.geneontology.org/cgi-bin/amigo/term_details?term=GO:0051271
granulocyte migration	Gene Ontology	GO:0097530	35	83	2.46757e-07	5.50927e-06	5294|3929|1909|1906|6283|3579|3553|972|6347|3458|3576|6280|7057|51192|6363|6366|27202|719|5144|3689|51561|7042|6288|101|6356|6354|6352|5578|6279|3565|7060|64127|7422|6696|6376	http://amigo.geneontology.org/cgi-bin/amigo/term_details?term=GO:0097530
negative regulation of cell motility	Gene Ontology	GO:2000146	57	181	2.47447e-07	5.51093e-06	6910|3611|199|153090|596|889|5155|6722|6387|3273|134|5054|3162|3557|5728|6347|7076|7057|10221|1524|127435|347|186|328|2247|348|6366|27202|4092|2022|375056|2625|9370|54567|8751|3486|247|4035|286205|5467|100|9314|11235|10014|1281|6422|10371|6423|6774|2041|727|94|350|6781|7481|4851|7040	http://amigo.geneontology.org/cgi-bin/amigo/term_details?term=GO:2000146
neuron death	Gene Ontology	GO:0070997	73	260	2.60684e-07	5.777e-06	3611|3717|2597|2730|558|637|596|6770|664|4208|8882|627|3670|7132|3162|6093|4223|2309|4035|836|6347|183|7157|4929|6647|581|6648|255738|1270|10763|5921|598|2908|7349|348|284|5966|10018|4217|1191|7020|2876|207|2625|8772|998|2729|219699|4803|23411|7043|7042|1616|27429|7124|101|1958|6352|842|947|3569|1649|6548|472|356|355|3091|7423|7186|65018|5465|10891|2149	http://amigo.geneontology.org/cgi-bin/amigo/term_details?term=GO:0070997
negative regulation of cell migration	Gene Ontology	GO:0030336	56	177	2.76835e-07	6.1047e-06	6910|3611|199|153090|596|889|5155|6722|6387|3273|134|5054|3162|3557|5728|6347|7076|7057|10221|1524|127435|347|186|328|2247|348|6366|27202|4092|2022|375056|9370|54567|8751|3486|247|4035|286205|5467|100|9314|11235|10014|1281|6422|10371|6423|6774|2041|727|94|350|6781|7481|4851|7040	http://amigo.geneontology.org/cgi-bin/amigo/term_details?term=GO:0030336
cellular response to oxidative stress	Gene Ontology	GO:0034599	56	177	2.76835e-07	6.1047e-06	3717|3240|199|558|596|10068|664|10365|4314|3162|3303|4780|2309|2308|836|6649|5580|7157|3315|4929|6647|7057|7494|6648|328|1017|3082|4217|5163|142|2876|207|3934|4193|383|23411|7128|27429|9314|55829|11235|4353|6546|6778|8877|948|5599|3569|27035|3091|65018|2353|5970|10891|7186|358	http://amigo.geneontology.org/cgi-bin/amigo/term_details?term=GO:0034599
negative regulation of extrinsic apoptotic signaling pathway	Gene Ontology	GO:2001237	38	96	2.7933e-07	6.14457e-06	10413|596|598|3084|7057|5054|2730|7015|3162|3303|3553|3552|4000|3479|1524|2244|367|4846|2266|2243|3082|2876|207|2729|219699|7046|672|7128|8737|7124|2950|3383|6714|6423|259230|3565|5970|6376	http://amigo.geneontology.org/cgi-bin/amigo/term_details?term=GO:2001237
regulation of immune effector process	Gene Ontology	GO:0002697	77	281	2.81968e-07	6.18739e-06	3593|730|23586|5170|7128|335|629|3929|8741|5819|729230|91543|136|336|3329|7099|3162|51561|4282|958|3456|3383|6347|727|5627|3106|4049|7494|3558|8673|717|3077|735|6363|1378|329|7474|284|7040|4843|959|7292|7293|3586|718|8772|7097|50943|710|3135|11213|140|5027|7043|7042|3553|7124|4602|5777|972|5950|966|6778|3567|948|3565|6776|3569|940|7189|64127|3075|721|920|3458|7186|729	http://amigo.geneontology.org/cgi-bin/amigo/term_details?term=GO:0002697
regulation of endothelial cell proliferation	Gene Ontology	GO:0001936	37	92	2.91059e-07	6.37128e-06	2475|889|5155|6387|10344|857|6347|3690|2152|3791|7057|11235|51738|3091|652|650|2247|7474|1012|659|2022|207|54567|7046|2833|6678|6356|5578|348|6772|7060|1535|383|7423|7422|94|350	http://amigo.geneontology.org/cgi-bin/amigo/term_details?term=GO:0001936
tube development	Gene Ontology	GO:0035295	135	596	2.93064e-07	6.39952e-06	2719|3479|133|6722|6720|5744|10454|6441|627|2099|3651|2321|1543|7020|3791|2535|2246|2247|5144|3976|1490|1956|6910|1950|7043|7042|7124|7048|5308|6657|374|4846|596|4323|2908|6385|1482|6387|6382|3579|2303|3576|6667|79600|2263|2260|2264|581|1544|383|384|153090|5125|100|6678|847|38|6422|6423|6772|5979|3091|57057|7421|3458|3611|578|10413|7852|1909|1906|3290|6714|11019|183|3690|7490|1080|859|657|652|650…	http://amigo.geneontology.org/cgi-bin/amigo/term_details?term=GO:0035295
regulation of leukocyte apoptotic process	Gene Ontology	GO:2000106	33	76	3.17204e-07	6.90979e-06	558|7042|6387|5133|4282|5728|3579|972|7157|3558|64127|652|6363|7474|6366|2621|3586|581|8772|5027|6868|6614|100|101|55829|6352|841|6776|1029|4208|8660|3091|23411	http://amigo.geneontology.org/cgi-bin/amigo/term_details?term=GO:2000106
response to monosaccharide	Gene Ontology	GO:0034284	50	150	3.28191e-07	7.10354e-06	55937|150|7200|4087|336|6722|6720|2626|3673|8111|3651|10628|5728|6648|3383|345|3123|1581|7057|7494|1958|7412|7048|51085|3091|9971|9370|2621|8398|2876|1215|3952|2645|2646|7351|3156|5467|93|55829|6678|1490|1027|5581|6770|8660|1535|5743|1361|50507|7040	http://amigo.geneontology.org/cgi-bin/amigo/term_details?term=GO:0034284
response to toxic substance	Gene Ontology	GO:0009636	50	150	3.28191e-07	7.10354e-06	4261|3717|578|155|596|196|1267|6722|4208|6532|3309|2944|7097|2053|2052|1543|6347|7157|4929|6647|1586|7494|1019|10587|6382|7779|11093|2876|581|7298|3934|4193|383|5321|27429|249|1958|842|1027|1026|6352|5594|841|3569|6770|5444|355|65018|2353|6548	http://amigo.geneontology.org/cgi-bin/amigo/term_details?term=GO:0009636
cellular response to hypoxia	Gene Ontology	GO:0071456	42	114	3.28478e-07	7.10354e-06	2475|596|1263|571|664|5740|3654|5743|1906|27063|3162|54583|6781|7015|3383|2056|7157|6285|10891|6517|5163|207|4193|23411|5467|10397|6714|101|1958|90226|6422|947|7316|6548|4000|3091|7422|65018|5581|1387|4851|358	http://amigo.geneontology.org/cgi-bin/amigo/term_details?term=GO:0071456
protein kinase B signaling	Gene Ontology	GO:0043491	48	141	3.38094e-07	7.29387e-06	3611|2475|558|1263|5294|859|5747|6714|958|5728|101|3553|1969|6347|64805|3479|2155|2152|1116|6363|3084|6366|3667|2621|4314|2876|207|2625|3480|1956|23411|7040|10461|7124|9314|6794|6352|7066|3569|1649|940|284|7046|7423|8600|65018|50507|7057	http://amigo.geneontology.org/cgi-bin/amigo/term_details?term=GO:0043491
regulation of intracellular signal transduction	Gene Ontology	GO:1902531	281	1469	3.43633e-07	7.39555e-06	57447|7077|7043|5175|114548|9365|3717|3491|5743|136|134|3654|6714|2099|3651|4780|3557|2321|3553|3552|5580|5581|9021|6647|3791|7057|3558|5170|2155|7188|2152|2244|2246|2247|348|8654|27202|2243|23604|2950|3480|5144|3976|998|3486|1490|6915|5997|1956|1950|7128|7042|1616|6352|7124|55829|2260|3567|6794|5594|8877|3565|6657|3569|2147|2264|65018|920|2064|2149|9261|7316|597|596|598|8600|5747|5155|3084|6387|…	http://amigo.geneontology.org/cgi-bin/amigo/term_details?term=GO:1902531
urogenital system development	Gene Ontology	GO:0001655	83	314	3.53179e-07	7.58277e-06	3611|7020|2737|10413|5175|596|4088|2719|5155|6385|4208|3371|6382|6943|627|2100|2099|7471|5728|3579|1634|4086|1636|7490|581|3479|1958|255738|183|84159|652|650|185|2263|2246|2247|7474|284|7422|1909|4092|196|4087|324|2624|2625|3480|3976|1588|2303|247|7046|7481|7040|4609|384|367|93|2260|5125|847|4854|6794|38|960|6422|1282|186|947|6776|1028|6772|59|5979|10018|9510|9370|5972|5950|3458|1027|4851|358	http://amigo.geneontology.org/cgi-bin/amigo/term_details?term=GO:0001655
JAK-STAT cascade	Gene Ontology	GO:0007259	43	119	3.67469e-07	7.87068e-06	3593|3717|5175|729230|3570|3670|7132|51561|958|857|6347|2056|3458|3479|3572|183|2688|3976|3667|3586|1270|3952|5008|6868|1950|5770|9021|5777|5594|6352|3567|3565|6774|6775|6776|3569|3558|6772|8660|51094|2149|4851|2690	http://amigo.geneontology.org/cgi-bin/amigo/term_details?term=GO:0007259
membrane raft	Gene Ontology	GO:0045121	67	233	3.85869e-07	8.24508e-06	3717|5175|841|3778|5979|5740|7223|5743|6532|1909|7133|7132|3162|6714|7186|857|4040|356|64805|6513|3791|859|6517|657|1012|8737|4846|329|284|287|659|775|3667|9722|7804|8772|3480|302|2932|5024|5027|59272|1956|6868|1803|7124|7048|6385|3689|6401|6778|5594|948|949|19|867|6548|929|355|3356|6331|4842|920|682|2693|2149|4973	http://amigo.geneontology.org/cgi-bin/amigo/term_details?term=GO:0045121
positive regulation of lipid transport	Gene Ontology	GO:0032370	26	50	3.9801e-07	8.48424e-06	10062|8600|9619|8529|1906|4282|3553|5580|9388|51738|348|56729|8398|8399|9370|5025|5027|4035|8792|4792|5360|861|5444|19|1579|23411	http://amigo.geneontology.org/cgi-bin/amigo/term_details?term=GO:0032370
positive regulation of adaptive immune response	Gene Ontology	GO:0002821	32	73	4.02374e-07	8.55689e-06	3593|8741|729230|3329|3558|100|51561|958|3553|7189|3106|4049|3572|6363|91543|7292|718|8772|50943|3135|23411|5027|3077|7124|6778|3565|940|5819|64127|3458|7186|7040	http://amigo.geneontology.org/cgi-bin/amigo/term_details?term=GO:0002821
female pregnancy	Gene Ontology	GO:0007565	55	175	4.17767e-07	8.8452e-06	1268|150|152|5467|596|133|5743|5744|3297|2099|7349|3557|796|3553|207|6347|2056|7076|6647|7056|6667|51738|79602|3976|8434|361|10135|151|4313|8398|1312|10266|4318|3952|5069|183|7351|59272|383|7040|7043|3077|5125|6781|7048|8877|3565|6776|4878|7421|2353|2355|2693|6696|682	http://amigo.geneontology.org/cgi-bin/amigo/term_details?term=GO:0007565
regulation of interleukin-1 production	Gene Ontology	GO:0032652	24	43	4.17907e-07	8.8452e-06	3717|335|114548|3670|796|24145|6288|834|3315|3458|7099|51738|6363|7474|2621|4210|5027|7128|2950|4088|8877|64127|2693|2149	http://amigo.geneontology.org/cgi-bin/amigo/term_details?term=GO:0032652
regulation of protein targeting	Gene Ontology	GO:1903533	57	185	4.44645e-07	9.38893e-06	3593|3717|2737|153090|23586|4088|114548|3753|8313|7098|8740|5743|8882|1896|7132|284|51561|7097|3553|51024|3479|7494|7099|657|347|652|2475|208|6363|186|8809|2621|142|3606|3586|3952|2932|54106|5460|1956|3728|1950|7043|387|4795|7124|4792|1026|8877|948|6423|3569|6548|7046|65018|23411|7040	http://amigo.geneontology.org/cgi-bin/amigo/term_details?term=GO:1903533
temperature homeostasis	Gene Ontology	GO:0001659	21	33	4.46718e-07	9.41052e-06	3557|2308|153|1268|3553|2876|1812|6774|79068|10891|3552|5743|7124|8600|134|5733|155|8792|376497|3356|154	http://amigo.geneontology.org/cgi-bin/amigo/term_details?term=GO:0001659
positive regulation of cellular component organization	Gene Ontology	GO:0051130	168	792	4.4954e-07	9.44774e-06	1268|2719|6722|6720|6093|10344|7058|3553|3552|5580|5581|10891|3791|3558|344|2244|348|284|2243|5064|664|7804|718|717|3480|998|672|1490|5997|7046|1950|7043|7042|5468|7124|1401|6794|3567|8877|5599|929|65018|2475|596|197|196|5155|6385|1482|6387|3273|6382|3673|27063|118|4283|4803|3383|4314|3479|7436|367|2260|2266|302|581|2934|2932|59272|246|23411|153090|387|6441|6424|841|2041|5979|7422|50507|3611|578|…	http://amigo.geneontology.org/cgi-bin/amigo/term_details?term=GO:0051130
cellular response to decreased oxygen levels	Gene Ontology	GO:0036294	42	116	4.77456e-07	1.00109e-05	2475|596|1263|571|664|5740|3654|5743|1906|27063|3162|54583|6781|7015|3383|2056|7157|6285|10891|6517|5163|207|4193|23411|5467|10397|6714|101|1958|90226|6422|947|7316|6548|4000|3091|7422|65018|5581|1387|4851|358	http://amigo.geneontology.org/cgi-bin/amigo/term_details?term=GO:0036294
positive regulation of epithelial cell migration	Gene Ontology	GO:0010634	35	86	4.80691e-07	1.00552e-05	9734|5155|5743|239|1906|3673|183|5581|3690|2303|3791|7057|7048|8823|3091|652|8613|9564|2247|7474|284|659|207|2625|4318|7040|7042|3315|6678|14|5578|949|7424|7422|358	http://amigo.geneontology.org/cgi-bin/amigo/term_details?term=GO:0010634
arachidonic acid metabolic process	Gene Ontology	GO:0019369	29	62	4.87998e-07	1.0175e-05	9261|4363|5740|5742|5743|239|8399|2053|1543|4048|1565|2876|1544|6916|246|241|240|8529|5321|4056|1557|8877|1559|1558|247|1579|1573|1571|5730	http://amigo.geneontology.org/cgi-bin/amigo/term_details?term=GO:0019369
positive regulation of interleukin-12 production	Gene Ontology	GO:0032735	20	30	4.88691e-07	1.0175e-05	3593|958|7292|959|3663|948|7097|3458|7098|7099|3135|7189|54106|51561|64127|6363|3329|3670|5970|5966	http://amigo.geneontology.org/cgi-bin/amigo/term_details?term=GO:0032735
negative regulation of locomotion	Gene Ontology	GO:0040013	63	215	4.91785e-07	1.0192e-05	6910|3611|199|153090|596|889|5155|6722|6387|3273|134|5054|3162|2041|3557|5728|6347|7076|7057|10221|1524|51738|127435|347|186|325|328|2247|348|6366|27202|4092|2022|375056|2625|9370|54567|8751|3486|247|4035|286205|5467|100|9314|11235|10014|1991|1281|6422|10371|6405|6774|7474|6423|5806|727|94|350|6781|7481|4851|7040	http://amigo.geneontology.org/cgi-bin/amigo/term_details?term=GO:0040013
regulation of neuron death	Gene Ontology	GO:1901214	66	230	4.97737e-07	1.02915e-05	3611|3717|2730|558|596|6770|2908|4208|8882|627|3670|7132|3162|6093|7349|2309|4035|836|6347|7157|4929|6647|581|6648|255738|183|10763|5921|598|348|284|5966|10018|4217|1191|7020|2876|207|2625|1270|998|2729|219699|4803|23411|7043|7042|1616|27429|7124|101|1958|6352|842|947|3569|1649|472|356|3091|7423|7186|65018|5465|10891|2149	http://amigo.geneontology.org/cgi-bin/amigo/term_details?term=GO:1901214
regulation of cysteine-type endopeptidase activity involved in apoptotic process	Gene Ontology	GO:0043281	59	196	5.35442e-07	1.10456e-05	3717|578|4088|114548|331|8740|239|3146|27429|3329|5979|6714|7186|4803|836|51024|834|3491|637|6280|7057|57591|2152|8737|6657|329|3082|4217|2621|2876|207|581|8772|8743|4193|1490|10392|10018|23411|4609|5468|7124|9314|8795|8797|1027|960|842|841|6423|6279|3569|1029|356|355|7422|1410|2149|358	http://amigo.geneontology.org/cgi-bin/amigo/term_details?term=GO:0043281
cytokine metabolic process	Gene Ontology	GO:0042107	40	108	5.53114e-07	1.1384e-05	3593|3929|112744|3162|5074|7097|3553|3552|4790|3458|1215|7057|7098|7099|51738|7474|5966|336|3606|3586|2625|50943|10392|54106|729230|6441|5125|7124|9314|3315|1991|3565|6776|3569|6770|940|7189|920|5970|2693	http://amigo.geneontology.org/cgi-bin/amigo/term_details?term=GO:0042107
negative regulation of growth	Gene Ontology	GO:0045926	64	221	5.63748e-07	1.15762e-05	3593|153|23411|154|596|4088|1029|2719|4049|6532|3273|5747|155|2100|131566|3303|7097|5728|7157|7490|5167|859|7048|183|64127|652|79602|186|9423|10371|7474|659|3929|3586|5950|4881|1027|8751|247|6910|7040|5467|7042|5468|7124|94|4353|1991|4153|6794|1026|6422|948|6405|5245|6423|4879|4878|3091|51094|1410|7481|3458|6696	http://amigo.geneontology.org/cgi-bin/amigo/term_details?term=GO:0045926
positive regulation of wound healing	Gene Ontology	GO:0090303	24	44	5.72223e-07	1.17085e-05	150|3273|5054|4638|4780|5581|2303|7056|7057|7099|2155|2152|7391|8613|1361|7048|6403|5340|948|2147|7423|350|2161|2149	http://amigo.geneontology.org/cgi-bin/amigo/term_details?term=GO:0090303
steroid metabolic process	Gene Ontology	GO:0008202	76	282	5.72803e-07	1.17085e-05	3949|1581|10273|338|3638|1080|335|1586|2908|6817|9619|133|9971|145264|6720|1593|22937|1071|2099|231|116519|1588|1544|3553|1543|183|3290|10891|6647|1591|29881|1584|1585|255738|345|7436|8714|341|650|3952|2246|6646|348|1565|2264|3990|7292|336|1312|3480|185|3931|2053|54658|4035|3156|5467|10682|7124|4790|847|51141|1557|949|19|6776|3458|6770|6721|1559|7421|23411|1571|10599|51741|3565	http://amigo.geneontology.org/cgi-bin/amigo/term_details?term=GO:0008202
regulation of chemokine production	Gene Ontology	GO:0032642	27	55	5.75388e-07	1.17345e-05	3929|136|3162|4282|7097|3553|972|9173|3458|3570|7098|7099|347|7474|4210|9370|247|54106|6868|7124|9314|2950|1991|3565|3569|727|3091	http://amigo.geneontology.org/cgi-bin/amigo/term_details?term=GO:0032642
positive regulation of NF-kappaB transcription factor activity	Gene Ontology	GO:0051092	44	126	5.7959e-07	1.17933e-05	114548|8600|3654|10454|177|1896|7099|8792|958|3553|5583|1191|6280|7098|6283|183|367|5687|7474|4057|7097|11213|10392|54106|7040|8737|7124|101|4790|4791|4792|3383|847|3689|8877|6279|7316|7188|7189|64127|9575|5970|7185|7186	http://amigo.geneontology.org/cgi-bin/amigo/term_details?term=GO:0051092
cytokine biosynthetic process	Gene Ontology	GO:0042089	39	104	5.91792e-07	1.20143e-05	3593|3929|112744|3162|5074|7097|3553|3552|4790|3458|1215|7057|7098|7099|51738|7474|5966|336|3606|3586|2625|50943|10392|54106|729230|6441|5125|7124|9314|3315|1991|3565|6776|3569|940|7189|920|5970|2693	http://amigo.geneontology.org/cgi-bin/amigo/term_details?term=GO:0042089
positive regulation of endothelial cell migration	Gene Ontology	GO:0010595	28	59	6.08257e-07	1.23206e-05	9734|5155|5743|239|1906|183|3690|2303|3791|7057|8823|652|8613|9564|2247|7474|284|659|207|2625|7040|3315|6678|14|5578|949|7424|7422	http://amigo.geneontology.org/cgi-bin/amigo/term_details?term=GO:0010595
regulation of systemic arterial blood pressure	Gene Ontology	GO:0003073	34	83	6.17114e-07	1.24718e-05	153|155|154|5155|8529|134|1906|7137|796|6648|1636|1535|1585|183|186|185|4846|659|2621|1215|5144|10911|148|59272|1889|2837|5125|10159|4878|27035|1579|2022|5972|2149	http://amigo.geneontology.org/cgi-bin/amigo/term_details?term=GO:0003073
blood microparticle	Gene Ontology	GO:0072562	41	113	6.20421e-07	1.25104e-05	335|197|336|629|3273|7018|3306|3303|3674|1191|6513|183|735|325|2244|2266|2934|7040|2243|308|116519|718|716|715|1356|462|3075|70|710|3039|5340|2335|348|3240|5444|2147|5627|51129|2022|721|2162	http://amigo.geneontology.org/cgi-bin/amigo/term_details?term=GO:0072562
positive regulation of cellular protein localization	Gene Ontology	GO:1903829	61	207	6.30459e-07	1.26843e-05	3593|3717|2737|23586|596|1263|7098|8740|5743|8882|3002|1896|7132|51561|7097|4946|3553|51024|7157|3479|7494|7099|5170|657|23171|652|3976|6363|8809|10018|2621|142|3606|207|637|10268|3952|2932|4193|54106|998|5460|1956|3728|1950|7043|387|7124|1969|4088|841|8877|6423|5599|3569|1029|6548|208|7046|7422|7040	http://amigo.geneontology.org/cgi-bin/amigo/term_details?term=GO:1903829
morphogenesis of a branching structure	Gene Ontology	GO:0001763	62	212	6.35754e-07	1.27621e-05	3611|578|2303|596|4323|2719|5155|859|133|6722|6387|2737|5058|1909|6943|2099|6714|7471|2321|4040|1969|7490|3791|3479|7048|183|652|650|186|2263|2246|2247|7474|57057|6356|2022|3586|581|54567|6423|1950|4609|7124|9021|2260|1906|10371|5308|7852|960|6422|1282|6657|3569|3371|7422|7421|4855|3082|374|4851|7040	http://amigo.geneontology.org/cgi-bin/amigo/term_details?term=GO:0001763
positive regulation of cell-cell adhesion	Gene Ontology	GO:0022409	64	222	6.41442e-07	1.28475e-05	3593|2475|2737|199|8600|8740|5170|5058|3329|3558|5133|7124|857|3553|972|6347|3123|3458|3479|7494|3572|7412|64127|8613|6363|6657|2266|6366|2243|4092|7292|3606|207|2625|8772|998|50943|3135|2244|246|51561|6352|100|101|4602|7048|5777|6714|966|960|3565|3117|7474|6776|3569|940|7189|1493|7186|920|921|1803|6376|729230	http://amigo.geneontology.org/cgi-bin/amigo/term_details?term=GO:0022409
smooth muscle cell migration	Gene Ontology	GO:0014909	23	41	6.76307e-07	1.35156e-05	3611|199|596|5155|5054|3673|1636|3690|3479|328|56729|9370|5144|3486|5327|4035|5467|6714|10221|5328|6352|14|50507	http://amigo.geneontology.org/cgi-bin/amigo/term_details?term=GO:0014909
reverse cholesterol transport	Gene Ontology	GO:0043691	15	16	6.98498e-07	1.39279e-05	55937|116519|949|19|9388|336|3931|9619|344|1191|345|1071|348|335|3990	http://amigo.geneontology.org/cgi-bin/amigo/term_details?term=GO:0043691
branching morphogenesis of an epithelial tube	Gene Ontology	GO:0048754	53	169	7.05671e-07	1.40397e-05	3611|578|2303|596|4323|2719|859|7852|6722|6387|2737|5058|1909|6943|2099|6714|7471|2321|4040|1969|7490|3791|3479|183|652|650|186|2263|2246|2247|7474|57057|6356|2022|581|54567|1950|4609|7124|7048|1906|5308|960|1282|6657|6423|3371|7422|7421|4855|374|4851|7040	http://amigo.geneontology.org/cgi-bin/amigo/term_details?term=GO:0048754
plasma lipoprotein particle clearance	Gene Ontology	GO:0034381	20	31	7.12977e-07	1.41536e-05	55937|3949|336|4040|338|948|4043|335|3162|949|9388|4481|344|345|7436|341|9370|348|255738|3990	http://amigo.geneontology.org/cgi-bin/amigo/term_details?term=GO:0034381
regulation of leukocyte activation	Gene Ontology	GO:0002694	96	391	7.7859e-07	1.54219e-05	10062|1268|3929|5170|136|3329|5074|3553|3123|6647|7057|3558|8654|998|3135|1493|7040|7128|6441|6714|9173|7048|3567|3565|3569|920|921|2064|2475|199|596|8600|196|4208|4282|836|207|5133|3479|3572|3586|100|101|5777|6778|6422|6776|3593|8741|8740|3162|857|3456|972|3458|7494|7099|7412|652|6363|6366|7292|7293|3606|2625|8772|4602|966|1026|6352|1029|8660|5819|2737|558|729230|2621|5058|958|6347|26191|8673|74…	http://amigo.geneontology.org/cgi-bin/amigo/term_details?term=GO:0002694
behavior	Gene Ontology	GO:0007610	142	649	7.81938e-07	1.54541e-05	1268|3710|3929|1267|6722|5743|5473|134|3557|6648|5581|6647|3791|7057|2155|2249|2152|2246|2247|56729|1312|719|2919|5144|2833|6446|1956|5465|7040|1959|1958|7442|3565|3569|199|596|2908|5155|1906|6387|3273|3673|5764|796|4803|3579|3576|3570|7436|1012|1139|1138|1230|3952|5008|59272|3156|2353|2837|27429|100|3315|846|5578|6774|6770|6506|7424|7423|7422|5972|6372|6374|5730|627|2920|183|8740|7852|6532|1909|…	http://amigo.geneontology.org/cgi-bin/amigo/term_details?term=GO:0007610
negative regulation of angiogenesis	Gene Ontology	GO:0016525	29	64	8.1162e-07	1.59702e-05	889|112744|3273|5054|7058|6347|183|7057|6678|1524|51738|1395|4881|54567|3627|729230|153090|6093|9314|2833|11235|10014|1284|4879|6772|7060|356|350|4851	http://amigo.geneontology.org/cgi-bin/amigo/term_details?term=GO:0016525
neutrophil migration	Gene Ontology	GO:1990266	29	64	8.1162e-07	1.59702e-05	5294|3929|1909|1906|6283|3579|3553|972|6347|3458|3576|6280|51192|6363|6366|27202|719|5144|51561|7042|6288|101|3689|5578|6279|7060|64127|6696|6376	http://amigo.geneontology.org/cgi-bin/amigo/term_details?term=GO:1990266
fatty acid derivative metabolic process	Gene Ontology	GO:1901568	37	97	8.16264e-07	1.59813e-05	9261|4363|5740|5742|5743|239|1906|7132|8399|4282|7097|2053|1543|4048|3992|5322|2876|1544|6916|246|23411|240|8529|5321|972|4056|1557|8877|1559|1558|247|1565|1579|1573|241|1571|5730	http://amigo.geneontology.org/cgi-bin/amigo/term_details?term=GO:1901568
icosanoid metabolic process	Gene Ontology	GO:0006690	37	97	8.16264e-07	1.59813e-05	9261|4363|5740|5742|5743|239|1906|7132|8399|4282|7097|2053|1543|4048|3992|5322|2876|1544|6916|246|23411|240|8529|5321|972|4056|1557|8877|1559|1558|247|1565|1579|1573|241|1571|5730	http://amigo.geneontology.org/cgi-bin/amigo/term_details?term=GO:0006690
positive regulation of lymphocyte activation	Gene Ontology	GO:0051251	67	239	8.1754e-07	1.59813e-05	3593|2475|2737|199|558|596|8600|8741|8740|4208|7293|5058|3329|3558|5133|6714|4282|958|857|3553|972|6347|3123|3458|3479|7494|3572|7412|6363|6366|729230|7292|2621|3606|207|2625|8772|998|50943|5170|3135|1493|7040|6352|100|101|4602|7048|5777|966|1026|6778|3567|3565|3117|6776|3569|7099|940|8660|7189|64127|920|921|1803|7186|51561	http://amigo.geneontology.org/cgi-bin/amigo/term_details?term=GO:0051251
caveola	Gene Ontology	GO:0005901	30	68	8.21309e-07	1.602e-05	3717|3778|5740|7223|5743|3162|857|4040|64805|6513|859|657|4846|1012|659|775|3667|9722|7804|3480|3356|6714|7048|6401|5594|949|867|356|6331|2149	http://amigo.geneontology.org/cgi-bin/amigo/term_details?term=GO:0005901
positive regulation of cellular metabolic process	Gene Ontology	GO:0031325	444	2521	8.28908e-07	1.61331e-05	3929|9079|6722|6721|6720|10454|4780|3557|3553|3552|10891|3558|344|3570|341|2535|348|718|1490|5460|7046|5465|10203|5467|7042|5468|7124|7048|1994|5308|6794|6657|199|596|4323|196|1139|6385|3146|3673|3670|3383|2982|57591|1019|8737|2260|1017|2266|2264|4217|1230|4210|3586|3589|5008|4193|59272|153090|5770|101|5578|6279|3091|57057|10413|335|336|331|1909|1906|376497|3297|7349|255738|9314|3456|51024|2833|3…	http://amigo.geneontology.org/cgi-bin/amigo/term_details?term=GO:0031325
negative regulation of homeostatic process	Gene Ontology	GO:0032845	47	142	8.51989e-07	1.65463e-05	1234|5170|596|3627|1909|134|4282|4283|4803|3579|972|1812|2056|4982|10911|6363|796|2247|6366|287|775|1312|581|8772|5144|845|5027|7351|3356|3156|7128|2837|6262|100|2833|5777|150|6546|9002|6776|5581|1649|2147|1535|4842|2149|7040	http://amigo.geneontology.org/cgi-bin/amigo/term_details?term=GO:0032845
cytokine secretion	Gene Ontology	GO:0050663	45	133	8.82701e-07	1.71057e-05	335|114548|336|7293|7099|6714|4282|7097|24145|6288|3552|834|727|3123|3458|7494|6283|183|186|1116|6363|1401|7474|284|27202|26253|7292|2621|23601|3586|2625|50943|7100|247|54106|5027|7124|9173|19|947|3569|929|64127|2149|4851	http://amigo.geneontology.org/cgi-bin/amigo/term_details?term=GO:0050663
regulation of calcium ion transport	Gene Ontology	GO:0051924	55	181	9.9581e-07	1.92559e-05	7040|153|578|596|5155|1482|6387|5743|1909|8398|4638|7349|6781|4283|4803|6262|3383|1812|2056|84876|859|5170|183|796|4846|7779|775|6271|9722|581|5144|5025|5024|3627|1230|857|5027|2833|5777|150|6546|9002|6352|6347|4878|6548|2147|1535|7222|287|4842|845|64805|2149|1950	http://amigo.geneontology.org/cgi-bin/amigo/term_details?term=GO:0051924
neutrophil chemotaxis	Gene Ontology	GO:0030593	28	61	1.0205e-06	1.96908e-05	5294|3929|1909|1906|51192|3579|3553|972|6347|3458|3576|6280|6283|6363|6366|27202|719|5144|51561|7042|6288|3689|5578|6279|7060|64127|6696|6376	http://amigo.geneontology.org/cgi-bin/amigo/term_details?term=GO:0030593
response to estrogen	Gene Ontology	GO:0043627	51	162	1.0279e-06	1.97909e-05	2737|1080|335|4323|336|5155|5743|6532|7132|3162|7349|5728|1544|10266|2056|2099|637|10628|2155|4982|2688|5265|361|890|2626|2876|3586|2625|10268|4193|672|1277|1490|1956|7040|7043|5468|7048|842|1027|5594|841|6422|6774|6770|51738|857|1410|358|374|2690	http://amigo.geneontology.org/cgi-bin/amigo/term_details?term=GO:0043627
plasma membrane raft	Gene Ontology	GO:0044853	30	69	1.04316e-06	2.00416e-05	3717|3778|5740|7223|5743|3162|857|4040|64805|6513|859|657|4846|1012|659|775|3667|9722|7804|3480|3356|6714|7048|6401|5594|949|867|356|6331|2149	http://amigo.geneontology.org/cgi-bin/amigo/term_details?term=GO:0044853
regulation of cysteine-type endopeptidase activity	Gene Ontology	GO:2000116	60	206	1.06238e-06	2.03672e-05	3717|578|4088|114548|331|8740|239|3146|27429|3329|5979|6714|7186|4210|4803|836|51024|834|3491|637|6280|7057|57591|2152|8737|6657|329|3082|4217|2621|2876|207|581|8772|8743|4193|1490|10392|10018|23411|4609|5468|7124|9314|8795|8797|1027|960|842|841|6423|6279|3569|1029|356|355|7422|1410|2149|358	http://amigo.geneontology.org/cgi-bin/amigo/term_details?term=GO:2000116
myeloid cell apoptotic process	Gene Ontology	GO:0033028	19	29	1.13636e-06	2.1739e-05	4282|5728|3579|6352|23601|596|9370|6776|3569|1029|350|2056|4208|64127|6868|1514|23411|55829|3458	http://amigo.geneontology.org/cgi-bin/amigo/term_details?term=GO:0033028
muscle cell migration	Gene Ontology	GO:0014812	25	50	1.14794e-06	2.18671e-05	3611|199|596|5155|5054|3673|6093|1636|3690|3479|328|56729|9370|5144|3486|5327|4035|5467|6714|10221|5328|6352|14|7060|50507	http://amigo.geneontology.org/cgi-bin/amigo/term_details?term=GO:0014812
cellular response to interleukin-1	Gene Ontology	GO:0071347	25	50	1.14794e-06	2.18671e-05	10365|5740|1906|3654|27063|3557|3554|3383|6347|3576|2244|348|11173|3605|3934|11213|153090|4790|1958|6352|6422|3569|7189|3091|5970	http://amigo.geneontology.org/cgi-bin/amigo/term_details?term=GO:0071347
heart development	Gene Ontology	GO:0007507	105	445	1.18639e-06	2.25515e-05	2719|3491|133|6722|5747|6648|7057|54345|2247|287|1462|998|5460|7046|5465|10203|5467|7042|5468|7048|5308|2997|2064|6910|10454|5155|7139|1482|4208|3670|27063|7137|4205|836|2303|79602|1399|2263|2260|8751|23493|7020|5125|6678|7273|841|6423|3091|7423|7422|50507|9510|10413|9734|8313|1909|1906|183|7490|156|859|7412|657|652|650|186|2626|2625|54567|4772|3084|93|10014|5950|11149|2022|2274|153|2737|5111|408…	http://amigo.geneontology.org/cgi-bin/amigo/term_details?term=GO:0007507
negative regulation of lipid transport	Gene Ontology	GO:0032369	18	26	1.22238e-06	2.3138e-05	10062|344|6721|8399|207|3690|208|336|7057|4790|8660|345|8529|186|341|64241|348|1950	http://amigo.geneontology.org/cgi-bin/amigo/term_details?term=GO:0032369
chemokine-mediated signaling pathway	Gene Ontology	GO:0070098	26	54	1.225e-06	2.3138e-05	2920|7852|6387|5473|1906|4283|3579|6347|3577|3576|1524|10663|1234|1237|1230|2919|3627|729230|2833|6352|7066|3091|6372|6374|5197|10803	http://amigo.geneontology.org/cgi-bin/amigo/term_details?term=GO:0070098
positive regulation of lipid biosynthetic process	Gene Ontology	GO:0046889	26	54	1.225e-06	2.3138e-05	10062|3949|2475|335|3491|5743|3553|5580|3458|1586|2170|7494|344|183|51085|2246|348|8398|116519|207|3480|3356|7124|9619|949|6720	http://amigo.geneontology.org/cgi-bin/amigo/term_details?term=GO:0046889
lipid storage	Gene Ontology	GO:0019915	27	58	1.27926e-06	2.4112e-05	10062|338|335|9619|6721|4023|857|3553|3690|6646|5167|346|79068|1401|8399|718|5465|5468|7124|4790|4792|948|949|19|6776|3569|4481	http://amigo.geneontology.org/cgi-bin/amigo/term_details?term=GO:0019915
positive regulation of adaptive immune response based on somatic recombination of immune receptors built from immunoglobulin superfamily domains	Gene Ontology	GO:0002824	30	70	1.31923e-06	2.48132e-05	3593|8741|729230|3329|7124|958|3553|7189|50943|3106|4049|3558|6363|91543|7292|718|8772|5027|3135|51561|3077|100|6778|3565|940|5819|64127|3458|7186|7040	http://amigo.geneontology.org/cgi-bin/amigo/term_details?term=GO:0002824
negative regulation of blood vessel morphogenesis	Gene Ontology	GO:2000181	29	66	1.32431e-06	2.48565e-05	889|112744|3273|5054|7058|6347|183|7057|6678|1524|51738|1395|4881|54567|3627|729230|153090|6093|9314|2833|11235|10014|1284|4879|6772|7060|356|350|4851	http://amigo.geneontology.org/cgi-bin/amigo/term_details?term=GO:2000181
negative regulation of signaling	Gene Ontology	GO:0023057	215	1091	1.33434e-06	2.49923e-05	10062|57447|5170|7128|114548|10068|2719|133|6722|5743|134|627|2099|3651|5074|4780|3557|2309|3553|3552|5580|2950|7057|7048|255738|347|2244|348|2243|5064|3480|998|672|3486|5997|1956|4035|1950|7043|8737|5468|7124|55829|1958|3565|2729|259230|3569|6657|6720|4842|9575|65018|7316|597|596|598|197|2908|3084|1482|6387|3273|3309|4314|3670|3303|4282|796|4040|3383|4043|3576|3479|57591|3572|1524|23171|3952|367…	http://amigo.geneontology.org/cgi-bin/amigo/term_details?term=GO:0023057
regulation of peptide transport	Gene Ontology	GO:0090087	66	238	1.33974e-06	2.5041e-05	3593|150|3717|152|3710|114548|8600|1268|8740|6720|11132|3670|134|1896|8111|3651|7349|7097|8864|3553|972|5581|3123|3458|6513|6280|7098|7099|51738|3091|10911|6363|2266|8809|2243|775|3667|7200|8398|3606|3586|3952|3745|2645|7351|2244|54106|3156|5467|387|7124|4792|5950|6352|6422|8877|5578|6279|5715|8660|5743|9575|4843|2693|2691|51561	http://amigo.geneontology.org/cgi-bin/amigo/term_details?term=GO:0090087
sterol metabolic process	Gene Ontology	GO:0016125	44	131	1.35808e-06	2.5331e-05	3949|1581|338|3638|1080|335|336|9619|145264|6720|1593|22937|1071|29881|1588|6646|6647|1586|1584|1585|255738|345|7436|341|9971|2246|348|3990|7292|116519|3952|3931|2053|4035|3156|5467|10682|847|949|19|3565|6770|6721|51141	http://amigo.geneontology.org/cgi-bin/amigo/term_details?term=GO:0016125
positive regulation of peptidase activity	Gene Ontology	GO:0010952	47	145	1.37315e-06	2.55589e-05	3717|578|4088|114548|4323|8743|5118|3491|239|3146|27429|3329|857|836|51024|834|637|6280|5979|2152|1378|8797|4217|4210|581|8772|1490|10392|10018|23411|4609|5468|7124|8795|842|1027|2335|841|6423|6279|1029|356|355|7186|65018|8737|2149	http://amigo.geneontology.org/cgi-bin/amigo/term_details?term=GO:0010952
calcium ion transport	Gene Ontology	GO:0006816	86	343	1.38197e-06	2.56697e-05	5170|3710|7223|5743|7226|490|5581|2247|287|5144|2701|1490|1950|7442|4878|2147|7222|4842|10800|2149|596|5155|1482|6387|1230|6781|4283|4803|6262|6263|84876|1234|1139|9722|581|148|2833|5777|6271|845|1649|1535|7421|9002|578|1909|59284|4638|7349|857|2056|859|183|6363|796|6366|10203|2621|5025|5024|5027|4772|4602|6352|150|153|24145|6347|64805|4846|7779|775|8398|10266|10267|10268|3627|3356|488|487|3383|6…	http://amigo.geneontology.org/cgi-bin/amigo/term_details?term=GO:0006816
negative regulation of defense response	Gene Ontology	GO:0031348	42	122	1.39051e-06	2.57749e-05	10062|3593|5467|335|114548|710|4790|5740|134|7133|7132|3670|4210|6288|5580|9021|3106|3558|51738|347|325|1378|348|2876|3586|2625|2950|9370|50943|462|11213|10203|7128|5468|100|9314|55829|1991|4088|3565|64127|2693	http://amigo.geneontology.org/cgi-bin/amigo/term_details?term=GO:0031348
regulation of adaptive immune response	Gene Ontology	GO:0002819	40	113	1.39397e-06	2.57856e-05	3593|3077|8741|4208|729230|3329|3558|100|51561|958|3456|5819|3106|4049|3572|6363|1378|7292|3586|718|8772|50943|3135|246|23411|5027|7128|91543|3553|7124|9173|5777|6778|3565|940|7189|64127|3458|7186|7040	http://amigo.geneontology.org/cgi-bin/amigo/term_details?term=GO:0002819
acute-phase response	Gene Ontology	GO:0006953	24	47	1.40314e-06	2.58483e-05	1268|197|3929|5743|7124|3557|3553|3552|3570|2157|325|1401|8600|54658|5733|6288|8792|4153|5265|3240|2335|6774|3569|2147	http://amigo.geneontology.org/cgi-bin/amigo/term_details?term=GO:0006953
positive regulation of tumor necrosis factor superfamily cytokine production	Gene Ontology	GO:1903557	24	47	1.40314e-06	2.58483e-05	3593|3717|3929|3670|7132|7097|6347|1191|3458|7057|7098|7099|6363|8737|8772|10392|54106|51561|101|3315|948|929|64127|729230	http://amigo.geneontology.org/cgi-bin/amigo/term_details?term=GO:1903557
regulation of biological quality	Gene Ontology	GO:0065008	542	3174	1.42819e-06	2.62559e-05	3920|9079|6722|6721|6720|4023|4780|3557|8864|3553|3552|10891|3558|344|345|346|10587|813|348|3990|719|718|966|710|1490|5465|7040|5467|7042|5468|7124|1994|6794|960|6354|10800|10803|1129|1082|596|2147|8600|3778|1139|3077|6387|11132|3673|3670|3674|3383|2982|1019|1401|1017|2266|2264|1234|1237|1230|3586|3589|5008|4193|59272|153090|598|5770|100|101|5777|90226|6508|5578|6279|1535|3091|4842|2167|2161|2160…	http://amigo.geneontology.org/cgi-bin/amigo/term_details?term=GO:0065008
negative regulation of cytokine production	Gene Ontology	GO:0001818	56	189	1.53117e-06	2.80913e-05	3593|57447|7316|558|335|114548|3929|1139|3570|10365|7293|336|3297|3162|7124|7097|7132|3456|3123|3458|7057|7099|9173|51738|347|4790|284|27202|55829|4057|7292|2621|4210|3586|2625|2950|9370|50943|11213|54106|7481|7040|7128|7042|4795|6441|9314|7043|1991|23586|947|3569|64127|6868|2693|51561	http://amigo.geneontology.org/cgi-bin/amigo/term_details?term=GO:0001818
negative regulation of apoptotic signaling pathway	Gene Ontology	GO:2001234	58	199	1.55746e-06	2.85152e-05	10413|597|596|598|3084|7057|6387|57591|5054|2730|7015|3162|3303|4780|4282|3553|3552|2056|4000|2950|624|3479|7494|3651|1524|3315|6648|2244|367|4846|2266|2243|3082|2876|207|581|2729|219699|7046|23411|672|7128|8737|27429|7124|55829|3383|6714|960|6423|259230|3565|1191|3091|972|65018|5970|6376	http://amigo.geneontology.org/cgi-bin/amigo/term_details?term=GO:2001234
phosphatidylinositol 3-kinase signaling	Gene Ontology	GO:0014065	36	96	1.56843e-06	2.86575e-05	3717|153090|5294|5155|145264|940|5747|1906|5728|3791|3479|7494|183|2688|10507|2260|284|3082|3667|140|2625|3480|2321|219699|3356|5467|7042|9314|5777|847|6403|6352|867|2147|2064|2149	http://amigo.geneontology.org/cgi-bin/amigo/term_details?term=GO:0014065
negative regulation of epithelial cell proliferation	Gene Ontology	GO:0050680	40	114	1.66539e-06	3.03054e-05	5467|889|2719|79577|4208|153090|5728|857|4040|7057|11235|51738|652|324|2263|1030|348|2022|2625|675|94|54567|1027|350|7046|7040|5320|7042|2833|6678|6794|6422|6423|6657|7474|1028|6772|7421|1361|2100	http://amigo.geneontology.org/cgi-bin/amigo/term_details?term=GO:0050680
regulation of cytokine secretion	Gene Ontology	GO:0050707	40	114	1.66539e-06	3.03054e-05	335|114548|336|7293|6714|4282|7097|24145|6288|3552|834|727|3123|3458|7494|7099|186|6363|1401|7474|284|27202|26253|7292|2621|23601|3586|2625|50943|7100|247|54106|5027|7124|9173|947|3569|929|64127|2149	http://amigo.geneontology.org/cgi-bin/amigo/term_details?term=GO:0050707
regulation of peptidase activity	Gene Ontology	GO:0052547	91	372	1.67489e-06	3.04164e-05	3717|114548|2719|3491|3329|7124|5627|7057|2152|1378|8434|718|8743|710|1490|5468|6714|5265|6657|3569|65018|1410|2149|6590|4323|145264|7035|3146|4803|836|834|57591|8737|4217|4210|581|4193|23411|27429|9314|842|841|6423|6279|5979|7422|578|331|8740|3699|857|51024|6280|8795|183|197|3082|2621|637|8772|462|10392|10018|4609|1027|960|1029|727|721|3273|4088|5118|239|5054|5055|7078|7079|7076|7077|871|329|287…	http://amigo.geneontology.org/cgi-bin/amigo/term_details?term=GO:0052547
blood vessel endothelial cell migration	Gene Ontology	GO:0043534	29	67	1.68007e-06	3.04488e-05	9734|335|5155|6722|5743|3273|1969|2303|3791|7057|94|186|2247|348|284|2876|207|54567|7040|54345|9314|3315|11235|10014|5578|949|7424|7422|4851	http://amigo.geneontology.org/cgi-bin/amigo/term_details?term=GO:0043534
mammary gland development	Gene Ontology	GO:0030879	45	137	1.69791e-06	3.07099e-05	3717|2737|8600|2908|859|5744|3673|2099|6714|857|4040|1969|581|3479|7494|652|3480|2263|9423|7474|10018|3667|2876|207|2625|675|383|1950|7043|3084|8862|8792|7048|6356|6778|5594|6776|8660|208|3091|7422|7421|4855|374|7040	http://amigo.geneontology.org/cgi-bin/amigo/term_details?term=GO:0030879
positive regulation of growth	Gene Ontology	GO:0045927	57	195	1.76585e-06	3.18743e-05	3611|153|10413|596|4851|4323|5048|3084|6722|6387|239|3297|7349|4803|183|51738|7490|58191|6280|8882|3558|6422|2688|2263|9423|2247|348|659|7048|57057|2626|207|3952|2932|3484|23493|7046|6868|7042|2837|2260|10507|2335|8877|6423|6279|2064|6776|4208|6548|2147|1535|7422|6910|2693|2691|2690	http://amigo.geneontology.org/cgi-bin/amigo/term_details?term=GO:0045927
regulation of muscle cell apoptotic process	Gene Ontology	GO:0010660	21	37	1.7735e-06	3.1948e-05	3593|3611|5170|3579|4086|6423|7157|3480|3458|1029|3479|23493|1482|23411|3156|3084|350|1906|4040|3162|239	http://amigo.geneontology.org/cgi-bin/amigo/term_details?term=GO:0010660
response to corticosteroid	Gene Ontology	GO:0031960	46	142	1.7884e-06	3.20873e-05	596|2908|133|5743|6382|1906|3670|7124|7349|3557|4803|6714|6347|6285|7200|3651|186|7040|361|6781|336|3586|7298|9370|54658|1277|1490|5327|1956|5730|7352|249|6678|90226|1026|842|3569|6770|355|383|2022|2353|2355|374|4851|358	http://amigo.geneontology.org/cgi-bin/amigo/term_details?term=GO:0031960
kidney epithelium development	Gene Ontology	GO:0072073	46	142	1.7884e-06	3.20873e-05	3611|2737|10413|5175|596|4088|2719|5155|6385|4208|6382|6943|627|7471|3579|4086|7490|4087|183|652|650|3976|2263|2246|2247|4092|2625|9370|2303|7481|7040|4609|2260|847|38|960|6422|186|947|6772|5979|7422|384|3458|4851|358	http://amigo.geneontology.org/cgi-bin/amigo/term_details?term=GO:0072073
response to ketone	Gene Ontology	GO:1901654	41	119	1.81179e-06	3.24419e-05	10062|5732|6720|1906|7097|2355|6347|2056|857|7200|7057|10628|2155|186|1019|10911|6363|6366|7292|2621|10266|7298|5327|4507|1956|23411|7040|7043|7042|5468|6714|842|1026|6422|8877|3569|6770|383|2353|5970|358	http://amigo.geneontology.org/cgi-bin/amigo/term_details?term=GO:1901654
negative regulation of cell communication	Gene Ontology	GO:0010648	215	1097	1.83774e-06	3.2841e-05	10062|57447|5170|7128|114548|10068|2719|133|6722|5743|134|627|2099|3651|5074|4780|3557|2309|3553|3552|5580|2950|7057|7048|347|2244|348|2243|5064|3480|998|672|3486|5997|1956|4035|1950|7043|8737|5468|7124|55829|1958|3565|2729|259230|3569|6657|6720|4842|9575|65018|2475|7316|597|596|598|197|2908|3084|1482|6387|3273|3309|4314|3670|3303|4282|796|4040|3383|4043|3576|3479|57591|3572|1524|23171|3952|367|1…	http://amigo.geneontology.org/cgi-bin/amigo/term_details?term=GO:0010648
response to amino acid	Gene Ontology	GO:0043200	33	84	1.86544e-06	3.32033e-05	2475|3569|627|598|1906|7132|3651|4040|3383|6347|10891|7494|80310|1290|1291|1278|4313|4314|2876|7298|2934|1277|1490|1956|7124|1027|1281|1282|4524|6506|1535|383|5970	http://amigo.geneontology.org/cgi-bin/amigo/term_details?term=GO:0043200
positive regulation of leukocyte mediated immunity	Gene Ontology	GO:0002705	33	84	1.86544e-06	3.32033e-05	3593|8741|136|3329|51561|958|3553|6347|7189|3106|4049|3558|8673|91543|4843|7292|140|718|8772|5027|3135|50943|3077|7124|6778|3565|6776|940|5819|64127|3458|7186|7040	http://amigo.geneontology.org/cgi-bin/amigo/term_details?term=GO:0002705
single organismal cell-cell adhesion	Gene Ontology	GO:0016337	143	668	1.97733e-06	3.5125e-05	3717|5170|6441|3491|6722|5747|3329|6093|5074|3557|3553|5580|3123|6647|7048|3558|2244|8654|2243|9370|966|3135|1956|7040|1952|960|7124|1958|6794|3565|6657|64919|3569|4978|920|921|2064|4973|2475|199|596|8600|6387|22918|3674|796|4040|3383|857|3479|3572|2266|8809|3586|581|3952|246|100|101|3315|5777|6714|6778|841|5578|6279|6352|6776|3690|5979|6376|3593|3611|335|8740|7852|5133|977|9314|3456|972|7157|345…	http://amigo.geneontology.org/cgi-bin/amigo/term_details?term=GO:0016337
positive regulation of chemokine production	Gene Ontology	GO:0032722	22	41	2.04946e-06	3.63343e-05	3929|136|3162|4282|7097|3553|972|3458|3570|7098|7099|7474|9370|247|54106|6868|7124|9173|3565|3569|727|3091	http://amigo.geneontology.org/cgi-bin/amigo/term_details?term=GO:0032722
movement of cell or subcellular component	Gene Ontology	GO:0006928	308	1677	2.05961e-06	3.64421e-05	3717|5170|5175|2303|5979|2041|3929|3491|3320|6722|7223|5743|5473|134|6441|6714|64127|6093|338|3557|6283|2321|3553|5581|5627|6647|3791|7057|7048|8470|2155|84159|347|9564|2249|2152|2246|2247|348|284|56729|1462|1991|3689|7804|719|7481|3480|5144|6354|3486|6446|219699|1956|6910|7040|5467|7042|4846|5340|7124|1959|1290|7056|5308|5594|8877|3565|7474|5327|3569|2147|7222|1012|2064|2149|4973|1278|199|596|43…	http://amigo.geneontology.org/cgi-bin/amigo/term_details?term=GO:0006928
interleukin-8 production	Gene Ontology	GO:0032637	26	56	2.07289e-06	3.66046e-05	336|112744|5054|796|3553|3570|7098|7099|1116|8737|1401|7474|27202|3929|7097|8772|9370|7100|10392|54106|6868|7124|9314|1991|1649|2149	http://amigo.geneontology.org/cgi-bin/amigo/term_details?term=GO:0032637
regulation of extrinsic apoptotic signaling pathway in absence of ligand	Gene Ontology	GO:2001239	27	60	2.12093e-06	3.73794e-05	596|598|7042|8743|7015|3303|3553|3552|5979|1524|8737|2260|207|581|8772|219699|3084|27429|7124|8795|8797|841|356|355|7186|51741|6376	http://amigo.geneontology.org/cgi-bin/amigo/term_details?term=GO:2001239
single-organism nuclear import	Gene Ontology	GO:1902593	65	237	2.18289e-06	3.82455e-05	3593|3717|2737|153090|23586|4088|114548|7042|7098|8740|5743|8882|1896|7132|284|51561|7097|3553|207|1812|183|7157|3458|3479|7494|7099|10628|657|347|652|2475|6363|186|8809|2621|142|3606|3586|3952|2932|8877|2646|5460|1956|3728|1950|7043|387|4795|7124|4792|8313|1026|5594|948|6423|6774|3569|54106|6548|4000|7046|23411|2149|7040	http://amigo.geneontology.org/cgi-bin/amigo/term_details?term=GO:1902593
protein import into nucleus	Gene Ontology	GO:0006606	65	237	2.18289e-06	3.82455e-05	3593|3717|2737|153090|23586|4088|114548|7042|7098|8740|5743|8882|1896|7132|284|51561|7097|3553|207|1812|183|7157|3458|3479|7494|7099|10628|657|347|652|2475|6363|186|8809|2621|142|3606|3586|3952|2932|8877|2646|5460|1956|3728|1950|7043|387|4795|7124|4792|8313|1026|5594|948|6423|6774|3569|54106|6548|4000|7046|23411|2149|7040	http://amigo.geneontology.org/cgi-bin/amigo/term_details?term=GO:0006606
protein targeting to nucleus	Gene Ontology	GO:0044744	65	237	2.18289e-06	3.82455e-05	3593|3717|2737|153090|23586|4088|114548|7042|7098|8740|5743|8882|1896|7132|284|51561|7097|3553|207|1812|183|7157|3458|3479|7494|7099|10628|657|347|652|2475|6363|186|8809|2621|142|3606|3586|3952|2932|8877|2646|5460|1956|3728|1950|7043|387|4795|7124|4792|8313|1026|5594|948|6423|6774|3569|54106|6548|4000|7046|23411|2149|7040	http://amigo.geneontology.org/cgi-bin/amigo/term_details?term=GO:0044744
multi-multicellular organism process	Gene Ontology	GO:0044706	62	222	2.25878e-06	3.94978e-05	1268|150|152|5467|596|2908|133|5743|5744|1909|1906|3297|2099|7349|3557|796|5728|3553|1543|6347|2056|7076|6647|7056|6667|51738|79602|3976|8434|361|10135|151|4313|8398|1312|10266|4318|3952|5069|183|7351|59272|383|7040|7043|3077|5125|6781|7048|207|1812|8877|3565|6776|4878|2353|7421|6532|2355|2693|6696|682	http://amigo.geneontology.org/cgi-bin/amigo/term_details?term=GO:0044706
positive regulation of tumor necrosis factor production	Gene Ontology	GO:0032760	23	45	2.28085e-06	3.96514e-05	3593|3717|3929|3670|7132|7097|6347|1191|3458|7057|7098|7099|6363|8737|8772|10392|54106|51561|3315|948|929|64127|729230	http://amigo.geneontology.org/cgi-bin/amigo/term_details?term=GO:0032760
interleukin-1 beta production	Gene Ontology	GO:0032611	23	45	2.28085e-06	3.96514e-05	3717|335|114548|3670|24145|3553|834|3315|3458|51738|6363|7474|4210|1215|5027|7128|2950|4088|8877|19|64127|2693|2149	http://amigo.geneontology.org/cgi-bin/amigo/term_details?term=GO:0032611
regulation of blood vessel endothelial cell migration	Gene Ontology	GO:0043535	23	45	2.28085e-06	3.96514e-05	9734|5155|5743|3273|1969|2303|7057|11235|186|2247|348|284|207|54567|7040|9314|3315|94|10014|5578|7424|7422|4851	http://amigo.geneontology.org/cgi-bin/amigo/term_details?term=GO:0043535
B cell mediated immunity	Gene Ontology	GO:0019724	36	98	2.30168e-06	3.99359e-05	8741|3329|959|958|972|5580|727|1191|3123|3458|4049|3558|730|735|1378|1401|7292|3586|718|717|716|715|50943|710|7040|7124|5777|4153|6778|3565|940|5819|355|64127|721|729	http://amigo.geneontology.org/cgi-bin/amigo/term_details?term=GO:0019724
extracellular matrix disassembly	Gene Ontology	GO:0022617	42	125	2.30684e-06	3.9948e-05	4321|4323|4322|3909|836|1634|7076|7077|1803|1520|1290|1291|2264|1278|4312|4313|4314|4316|4317|4318|9507|1277|6868|7040|5340|101|1991|1284|8751|960|2335|1215|1282|1281|1471|2006|2022|649|1514|826|6696|682	http://amigo.geneontology.org/cgi-bin/amigo/term_details?term=GO:0022617
cytosolic calcium ion transport	Gene Ontology	GO:0060401	40	116	2.36125e-06	4.06932e-05	1234|578|3710|596|7222|1909|4283|4803|6262|1812|2056|857|5170|6363|796|2247|6366|287|775|581|5144|5025|5024|3627|1490|3356|5027|2833|5777|6546|9002|5581|1649|2147|1535|4842|148|845|2149|7040	http://amigo.geneontology.org/cgi-bin/amigo/term_details?term=GO:0060401
unsaturated fatty acid metabolic process	Gene Ontology	GO:0033559	38	107	2.36351e-06	4.06932e-05	9261|4363|5740|5742|5743|239|1906|7132|8399|4282|7097|2053|1543|4048|3992|5322|2876|1544|6916|246|23411|5730|8529|5321|972|4056|1557|8877|1559|1558|247|1565|1579|9415|1573|241|1571|240	http://amigo.geneontology.org/cgi-bin/amigo/term_details?term=GO:0033559
regulation of nucleocytoplasmic transport	Gene Ontology	GO:0046822	56	193	2.60414e-06	4.47503e-05	3593|3717|2737|153090|23586|4088|114548|8313|7098|8740|5743|8882|1896|7132|284|51561|7097|3553|3479|7494|7099|657|347|652|2475|6363|186|8809|2621|142|3606|3586|3952|2932|4193|54106|5460|1956|3728|1950|7043|387|4795|7124|4792|8086|1026|8877|948|6423|3569|1029|6548|7046|23411|7040	http://amigo.geneontology.org/cgi-bin/amigo/term_details?term=GO:0046822
production of molecular mediator of immune response	Gene Ontology	GO:0002440	42	126	2.71998e-06	4.66513e-05	335|336|8741|7293|3329|7099|3162|4282|958|3456|972|3123|3458|7494|3558|91543|7474|284|959|7292|2621|3586|7097|4316|50943|11213|7040|7043|7042|7124|5950|6778|3567|948|3565|3569|940|10758|7189|355|64127|7186	http://amigo.geneontology.org/cgi-bin/amigo/term_details?term=GO:0002440
negative regulation of ion transport	Gene Ontology	GO:0043271	36	99	2.77696e-06	4.75375e-05	150|1268|596|3757|7057|8529|5743|134|23630|3557|796|857|3383|2056|5581|7200|859|183|186|208|4846|348|7779|6781|207|4318|3952|3356|7040|7124|6424|845|51185|8660|727|4842	http://amigo.geneontology.org/cgi-bin/amigo/term_details?term=GO:0043271
response to hexose	Gene Ontology	GO:0009746	46	145	2.83861e-06	4.84077e-05	55937|150|7200|4087|336|6722|6720|2626|8111|3651|10628|5728|3383|5581|3123|1581|7057|7494|7048|7412|345|51085|3091|9971|2621|8398|2876|1215|9370|2645|2646|7351|3156|5467|93|55829|1958|1490|1027|6770|8660|1535|5743|1361|50507|7040	http://amigo.geneontology.org/cgi-bin/amigo/term_details?term=GO:0009746
positive regulation of intracellular protein transport	Gene Ontology	GO:0090316	46	145	2.83861e-06	4.84077e-05	3593|3717|2737|23586|1263|7098|8740|5743|8882|1896|7132|51561|7097|4946|3553|51024|3479|7494|7099|657|652|208|6363|8809|2621|142|3606|3952|2932|4193|54106|998|5460|1956|3728|1950|7043|387|7124|4088|8877|6423|3569|6548|7046|7040	http://amigo.geneontology.org/cgi-bin/amigo/term_details?term=GO:0090316
high-density lipoprotein particle	Gene Ontology	GO:0034364	17	25	2.87035e-06	4.86709e-05	55937|6288|116519|345|19|336|3931|5444|344|1191|346|341|350|1071|348|335|3990	http://amigo.geneontology.org/cgi-bin/amigo/term_details?term=GO:0034364
positive regulation of blood coagulation	Gene Ontology	GO:0030194	17	25	2.87035e-06	4.86709e-05	6403|5340|948|350|7056|7057|7099|2147|2155|3273|2152|1361|5054|7391|2161|2149|4780	http://amigo.geneontology.org/cgi-bin/amigo/term_details?term=GO:0030194
positive regulation of hemostasis	Gene Ontology	GO:1900048	17	25	2.87035e-06	4.86709e-05	6403|5340|948|350|7056|7057|7099|2147|2155|3273|2152|1361|5054|7391|2161|2149|4780	http://amigo.geneontology.org/cgi-bin/amigo/term_details?term=GO:1900048
immunoglobulin mediated immune response	Gene Ontology	GO:0016064	35	95	2.99246e-06	5.06456e-05	8741|3329|959|958|972|5580|727|1191|3123|3458|4049|3558|730|735|1378|1401|7292|3586|718|717|716|715|50943|710|7040|7124|5777|4153|6778|3565|940|5819|64127|721|729	http://amigo.geneontology.org/cgi-bin/amigo/term_details?term=GO:0016064
lipopolysaccharide-mediated signaling pathway	Gene Ontology	GO:0031663	23	46	3.03257e-06	5.11311e-05	3929|3654|4282|7097|3553|6347|5581|7099|4846|3606|7040|7128|4795|7124|10221|4792|4057|6352|5594|5578|949|6772|7189	http://amigo.geneontology.org/cgi-bin/amigo/term_details?term=GO:0031663
regulation of organic acid transport	Gene Ontology	GO:0032890	23	46	3.03257e-06	5.11311e-05	8600|8529|134|1906|7124|4282|8864|3553|7200|7057|186|208|3557|8398|8399|207|3952|5025|5027|383|8792|8660|1579	http://amigo.geneontology.org/cgi-bin/amigo/term_details?term=GO:0032890
regulation of adaptive immune response based on somatic recombination of immune receptors built from immunoglobulin superfamily domains	Gene Ontology	GO:0002822	37	104	3.07846e-06	5.18072e-05	3593|3077|8741|4208|729230|3329|7124|51561|958|3456|5819|3106|4049|3558|6363|1378|7292|3586|718|8772|5027|3135|50943|7128|91543|3553|100|9173|5777|6778|3565|940|7189|64127|3458|7186|7040	http://amigo.geneontology.org/cgi-bin/amigo/term_details?term=GO:0002822
positive regulation of protein kinase B signaling	Gene Ontology	GO:0051897	31	78	3.11101e-06	5.20614e-05	3611|2475|558|5294|7057|5747|7124|284|3479|2155|2152|1116|6363|3084|8600|2621|2876|2625|3480|7046|7040|6714|101|7066|3569|940|6366|1956|7423|65018|50507	http://amigo.geneontology.org/cgi-bin/amigo/term_details?term=GO:0051897
regulation of fatty acid metabolic process	Gene Ontology	GO:0019217	31	78	3.11101e-06	5.20614e-05	10062|2475|1268|3638|335|6720|22937|857|183|10891|51085|344|345|2170|341|9370|3667|5163|116519|207|208|54658|672|23411|5468|6794|8660|5743|5465|51141|2693	http://amigo.geneontology.org/cgi-bin/amigo/term_details?term=GO:0019217
regulation of lymphocyte activation	Gene Ontology	GO:0051249	84	341	3.23924e-06	5.41061e-05	3593|2475|2737|199|558|596|8600|196|8741|8740|8660|4208|7293|5058|6441|3329|3558|5133|6714|5074|4282|958|836|3456|207|6347|3123|3458|6647|3479|7494|3572|7412|652|6363|1803|8654|729230|7292|2621|3606|3586|2625|8772|998|50943|5170|3135|1493|7040|7128|10461|3553|100|101|4602|7048|5777|972|966|1026|6778|3567|6422|3565|3117|6352|6776|3569|1029|7099|940|6366|472|7189|355|64127|857|920|921|2064|26191|71…	http://amigo.geneontology.org/cgi-bin/amigo/term_details?term=GO:0051249
reproductive structure development	Gene Ontology	GO:0048608	98	418	3.28341e-06	5.47419e-05	3491|133|5743|5747|2099|7450|6647|3791|84159|56729|675|3976|1956|9820|5467|367|5468|6714|5308|6794|5594|6657|596|598|4323|196|5155|6382|6781|4040|3383|3479|2263|3586|581|3952|23493|247|23411|100|6422|6423|6776|6770|3091|7422|7421|5972|578|8743|3297|1588|1634|183|7490|1586|7098|7412|51738|652|5340|2626|2624|2625|10018|9021|5950|1027|6546|960|841|861|1028|3371|2100|2693|6696|558|6943|5728|324|3480|…	http://amigo.geneontology.org/cgi-bin/amigo/term_details?term=GO:0048608
striated muscle contraction	Gene Ontology	GO:0006941	40	118	3.3189e-06	5.49766e-05	153|156|5294|70|3757|1482|4635|134|23630|7137|7349|6781|6262|6263|859|51086|9759|8654|287|775|4092|2626|6546|5144|5025|148|1490|5997|384|488|487|7124|7273|845|3784|4878|6548|7423|6331|4842	http://amigo.geneontology.org/cgi-bin/amigo/term_details?term=GO:0006941
cholesterol metabolic process	Gene Ontology	GO:0008203	40	118	3.3189e-06	5.49766e-05	3949|1581|338|3638|1080|335|336|9619|145264|6720|1593|22937|29881|2053|6646|6647|1071|255738|345|7436|341|9971|2246|348|3990|7292|116519|3952|3931|4035|3156|5467|10682|847|949|19|3565|6770|6721|51141	http://amigo.geneontology.org/cgi-bin/amigo/term_details?term=GO:0008203
blood vessel remodeling	Gene Ontology	GO:0001974	21	39	3.33132e-06	5.49766e-05	3273|4846|578|558|1636|581|2303|3976|54567|3479|729230|183|4208|1471|2006|7040|7042|186|93|94|659	http://amigo.geneontology.org/cgi-bin/amigo/term_details?term=GO:0001974
regulation of lipid storage	Gene Ontology	GO:0010883	21	39	3.33132e-06	5.49766e-05	10062|718|338|948|949|19|8399|3569|6721|9619|3690|346|79068|5465|4481|5468|7124|4790|1401|4792|4023	http://amigo.geneontology.org/cgi-bin/amigo/term_details?term=GO:0010883
endothelial cell apoptotic process	Gene Ontology	GO:0072577	21	39	3.33132e-06	5.49766e-05	959|958|5054|2621|3383|10266|2625|153090|889|3565|3791|7057|7494|356|51129|7128|2244|4780|2266|284|2243	http://amigo.geneontology.org/cgi-bin/amigo/term_details?term=GO:0072577
I-kappaB kinase/NF-kappaB signaling	Gene Ontology	GO:0007249	67	251	3.33434e-06	5.49766e-05	3593|5170|153090|114548|8600|8743|8740|5743|7098|4791|10454|3654|1896|7132|4615|284|958|3553|841|834|929|6285|2099|6283|9173|356|3315|3162|6363|8737|329|4790|6366|5966|10758|3606|3586|7097|8772|9370|10392|54106|23411|51561|7128|387|4795|7124|2950|8795|4792|3552|4057|5581|843|8877|948|7316|7099|6772|8809|7188|7189|64127|65018|5970|2149	http://amigo.geneontology.org/cgi-bin/amigo/term_details?term=GO:0007249
nuclear import	Gene Ontology	GO:0051170	65	241	3.47231e-06	5.71463e-05	3593|3717|2737|153090|23586|4088|114548|7042|7098|8740|5743|8882|1896|7132|284|51561|7097|3553|207|1812|183|7157|3458|3479|7494|7099|10628|657|347|652|2475|6363|186|8809|2621|142|3606|3586|3952|2932|8877|2646|5460|1956|3728|1950|7043|387|4795|7124|4792|8313|1026|5594|948|6423|6774|3569|54106|6548|4000|7046|23411|2149|7040	http://amigo.geneontology.org/cgi-bin/amigo/term_details?term=GO:0051170
cellular response to reactive oxygen species	Gene Ontology	GO:0034614	35	96	3.61339e-06	5.9359e-05	558|10068|664|10365|4314|4780|2308|6648|6649|6647|7057|328|1017|3082|4217|142|3934|4193|383|23411|7128|9314|11235|4353|6546|6778|8877|948|5599|3569|65018|2353|5970|7186|358	http://amigo.geneontology.org/cgi-bin/amigo/term_details?term=GO:0034614
leukocyte mediated immunity	Gene Ontology	GO:0002443	68	257	3.64221e-06	5.97011e-05	3593|730|5170|140|5294|3077|8741|5819|729230|136|3002|3329|3570|3162|51561|959|958|3553|3383|6347|727|1191|3123|3106|718|4049|3558|8673|717|735|1378|1401|7040|4843|7292|3586|2625|8772|716|715|5580|50943|710|3135|6868|5027|91543|3456|7124|5777|972|1991|4153|6778|1636|3565|6776|3569|940|7189|355|64127|721|6372|6374|3458|7186|729	http://amigo.geneontology.org/cgi-bin/amigo/term_details?term=GO:0002443
regulation of I-kappaB kinase/NF-kappaB signaling	Gene Ontology	GO:0043122	62	226	3.64892e-06	5.97011e-05	3593|5170|153090|114548|8600|8743|8740|5743|7098|3654|1896|7132|4615|284|958|3553|841|834|356|6285|2099|6283|9173|3315|3162|6363|8737|329|6366|5966|10758|3606|3586|7097|8772|9370|10392|54106|23411|51561|7128|387|7124|2950|8795|4792|3552|4057|5581|843|8877|948|7316|7099|6772|8809|7188|7189|64127|65018|5970|2149	http://amigo.geneontology.org/cgi-bin/amigo/term_details?term=GO:0043122
zymogen activation	Gene Ontology	GO:0031638	39	114	3.65422e-06	5.97011e-05	3717|578|4088|114548|4323|8743|5054|3329|5979|836|834|637|6280|7057|2152|8737|4217|581|8772|350|5327|10392|10018|5468|7124|8795|8797|1027|842|841|6279|1029|356|355|7186|1361|2161|2160|2149	http://amigo.geneontology.org/cgi-bin/amigo/term_details?term=GO:0031638
fatty acid metabolic process	Gene Ontology	GO:0006631	83	337	3.70739e-06	6.04037e-05	10062|9261|1268|4363|335|2475|5740|1906|5742|5743|4023|22937|241|376497|7132|116519|4282|344|8864|3638|1543|183|8399|857|10891|240|4048|51085|7494|208|345|2170|246|1375|341|1376|7097|3992|3990|3667|5163|5322|2876|207|718|239|3952|2053|672|54658|8529|1544|6916|7352|5465|5730|5467|5321|5468|11019|4056|6794|1557|8877|1559|1558|6776|247|972|1565|8660|79602|1579|6720|51094|9415|9370|1573|23411|1571|51…	http://amigo.geneontology.org/cgi-bin/amigo/term_details?term=GO:0006631
regulation of lipid catabolic process	Gene Ontology	GO:0050994	22	43	3.71071e-06	6.04037e-05	150|2475|1268|3949|335|5294|336|134|3553|5580|5581|344|345|341|3667|116519|207|208|5465|7124|949|8660	http://amigo.geneontology.org/cgi-bin/amigo/term_details?term=GO:0050994
leukocyte proliferation	Gene Ontology	GO:0070661	67	252	3.72816e-06	6.05776e-05	3593|959|199|596|5294|196|729230|8740|7852|8660|6387|7293|3329|3558|5074|4282|958|836|3456|972|1636|7157|3123|3458|3479|51561|3572|7412|652|6363|8654|977|7292|1191|4208|3606|3586|581|8772|5580|966|50943|3135|1493|5027|7128|6441|3553|100|2950|5777|3689|1026|6352|3567|3565|6776|3569|1029|7099|940|472|7189|8600|2064|26191|7040	http://amigo.geneontology.org/cgi-bin/amigo/term_details?term=GO:0070661
regulation of vascular endothelial growth factor production	Gene Ontology	GO:0010574	18	29	3.79211e-06	6.13937e-05	57447|3553|3552|6347|3091|3569|27035|672|3572|727|5743|136|2626|718|719|3670|729230|7040	http://amigo.geneontology.org/cgi-bin/amigo/term_details?term=GO:0010574
negative regulation of smooth muscle cell proliferation	Gene Ontology	GO:0048662	18	29	3.79211e-06	6.13937e-05	3593|3611|57447|199|1312|3162|3458|4969|347|7128|4881|9370|5468|3486|9314|5467|10221|9927	http://amigo.geneontology.org/cgi-bin/amigo/term_details?term=GO:0048662
regulation of endothelial cell apoptotic process	Gene Ontology	GO:2000351	20	36	3.96552e-06	6.38548e-05	959|958|5054|2621|3383|10266|2625|889|3565|3791|7057|7494|356|51129|7128|2244|4780|2266|284|2243	http://amigo.geneontology.org/cgi-bin/amigo/term_details?term=GO:2000351
regulation of smooth muscle cell migration	Gene Ontology	GO:0014910	20	36	3.96552e-06	6.38548e-05	6714|199|1636|596|6352|5144|5155|3479|328|3611|4035|5328|5467|9370|5054|3673|50507|3486|10221|56729	http://amigo.geneontology.org/cgi-bin/amigo/term_details?term=GO:0014910
leukocyte cell-cell adhesion	Gene Ontology	GO:0007159	102	443	4.1044e-06	6.59726e-05	5170|6722|3329|6714|5074|3553|3123|6647|3558|8654|1958|3689|3135|1493|51561|6441|6352|7124|7048|6794|3565|3569|920|921|2064|4973|2475|199|596|8600|6387|796|836|3383|3479|3572|64919|8809|3586|581|3952|100|101|5777|6778|841|6279|6776|3593|8740|7852|6093|5133|977|857|3456|972|7157|3458|6280|7494|7412|652|6363|6366|7292|7293|3606|2625|8772|5027|4602|6403|966|6401|960|6404|1029|2737|4088|5294|729230|5…	http://amigo.geneontology.org/cgi-bin/amigo/term_details?term=GO:0007159
high-density lipoprotein particle remodeling	Gene Ontology	GO:0034375	13	14	4.17362e-06	6.69649e-05	55937|5360|949|335|9388|336|3931|9619|345|341|1071|348|3990	http://amigo.geneontology.org/cgi-bin/amigo/term_details?term=GO:0034375
regulation of steroid biosynthetic process	Gene Ontology	GO:0050810	24	51	4.20915e-06	6.74142e-05	6647|338|3638|2908|9619|6720|22937|3553|3458|1581|1586|650|3952|2246|348|2264|9971|3480|23411|7124|4790|6770|7421|51141	http://amigo.geneontology.org/cgi-bin/amigo/term_details?term=GO:0050810
single organism cell adhesion	Gene Ontology	GO:0098602	148	709	4.27983e-06	6.84142e-05	3717|5170|6441|3491|6722|5747|3329|6093|5074|3557|3553|5580|3123|6647|7048|3558|2244|8654|2243|9370|966|3135|1956|7040|1952|960|7124|1958|6794|3565|6657|64919|3569|4978|920|921|2064|4973|2475|199|596|8600|6387|22918|3674|796|4040|3383|857|3479|3572|2266|8809|3586|581|3952|246|100|101|3315|5777|6714|6778|841|5578|6279|6352|6776|3690|5979|6376|3593|3611|56672|335|8740|7852|5133|977|9314|3456|972|71…	http://amigo.geneontology.org/cgi-bin/amigo/term_details?term=GO:0098602
lymphocyte apoptotic process	Gene Ontology	GO:0070227	28	67	4.28687e-06	6.84142e-05	578|6614|2737|5133|4282|10758|5728|207|7157|3558|652|8737|7474|3586|581|8772|5027|10018|7042|100|101|972|6352|841|8660|356|355|3091	http://amigo.geneontology.org/cgi-bin/amigo/term_details?term=GO:0070227
cytokine-mediated signaling pathway	Gene Ontology	GO:0019221	101	438	4.31482e-06	6.86531e-05	10062|3717|5473|3654|3557|3554|3553|3552|5580|3123|2152|10663|284|7804|2919|3135|729230|9021|5468|7124|9173|1958|3567|8877|960|7316|10803|3569|8600|6387|7133|7132|4283|3579|3383|3577|3576|3570|3572|1524|79602|8737|8809|1234|1237|1230|3663|3952|5008|11213|5770|2833|5777|6778|6774|6775|6776|6772|3091|6372|5970|6374|6376|3593|4261|335|2920|7852|7850|1906|376497|857|3456|972|2209|3458|7412|2621|8772|…	http://amigo.geneontology.org/cgi-bin/amigo/term_details?term=GO:0019221
positive regulation of cysteine-type endopeptidase activity involved in apoptotic process	Gene Ontology	GO:0043280	39	115	4.32869e-06	6.86531e-05	3717|578|4088|114548|8743|3491|239|3146|27429|3329|836|51024|834|637|6280|5979|2152|8737|4217|581|8772|1490|10392|10018|23411|4609|5468|7124|8795|8797|1027|842|841|6279|1029|356|355|7186|2149	http://amigo.geneontology.org/cgi-bin/amigo/term_details?term=GO:0043280
calcium ion transport into cytosol	Gene Ontology	GO:0060402	39	115	4.32869e-06	6.86531e-05	1234|578|3710|596|7222|1909|4283|4803|6262|1812|2056|857|5170|6363|796|2247|6366|287|775|581|5144|5025|5024|3627|3356|5027|2833|5777|6546|9002|5581|1649|2147|1535|4842|148|845|2149|7040	http://amigo.geneontology.org/cgi-bin/amigo/term_details?term=GO:0060402
protein phosphorylation	Gene Ontology	GO:0006468	269	1449	4.33251e-06	6.86531e-05	3717|5170|7128|5175|1263|3491|578|136|134|3654|6714|6093|2041|3557|2321|3553|5583|5580|5581|2950|6647|3791|7057|3558|3570|2249|2246|2247|348|8654|23604|1991|7804|718|3480|4882|3976|3484|54106|3486|6446|6098|5997|1956|22926|1950|7043|7042|6352|7124|7048|3567|6010|5593|1017|5594|8877|3565|5599|3569|4803|2068|7099|9570|65018|920|2064|2149|9261|7316|199|596|2147|8600|5747|5155|1139|6385|4208|3273|330…	http://amigo.geneontology.org/cgi-bin/amigo/term_details?term=GO:0006468
positive regulation of biosynthetic process	Gene Ontology	GO:0009891	286	1556	4.35594e-06	6.88525e-05	10062|3717|5467|3611|3929|57591|112744|3491|3320|6722|6721|5743|5744|136|22937|23564|3654|6714|64127|2099|3651|5074|4780|3553|3552|5580|4772|10891|3791|7057|3558|344|2249|2535|2246|2247|348|8737|7391|675|3480|3976|998|672|1490|5460|1956|5465|10203|7043|7042|5468|7124|9079|1959|1958|3567|5308|133|6794|6646|5594|3565|6657|3569|5806|2068|861|6720|2264|9575|65018|920|1387|2064|374|2149|3949|2475|7316…	http://amigo.geneontology.org/cgi-bin/amigo/term_details?term=GO:0009891
positive regulation of JAK-STAT cascade	Gene Ontology	GO:0046427	27	63	4.36048e-06	6.88525e-05	3593|3717|5175|3570|3670|3572|958|7132|2056|3458|3479|3558|183|2688|3976|3586|1270|3952|51561|6352|3567|3565|3569|51094|2149|4851|2690	http://amigo.geneontology.org/cgi-bin/amigo/term_details?term=GO:0046427
chemokine receptor binding	Gene Ontology	GO:0042379	26	59	4.37886e-06	6.88997e-05	3576|2920|6387|5473|10344|4283|6347|5197|58191|51192|6363|6362|6367|6366|2919|3627|729230|6356|6354|6352|6774|6772|727|6372|6374|6376	http://amigo.geneontology.org/cgi-bin/amigo/term_details?term=GO:0042379
cytokine production involved in immune response	Gene Ontology	GO:0002367	26	59	4.37886e-06	6.88997e-05	335|336|3329|3162|4282|7097|3456|972|7099|91543|7474|284|7292|2621|3586|50943|11213|7040|7043|7042|7124|948|3565|7189|64127|7186	http://amigo.geneontology.org/cgi-bin/amigo/term_details?term=GO:0002367
blood coagulation, fibrin clot formation	Gene Ontology	GO:0072378	16	23	4.54401e-06	7.13728e-05	2814|2811|7450|2812|2161|462|2147|2155|2157|7035|2152|350|710|2158|2160|2243	http://amigo.geneontology.org/cgi-bin/amigo/term_details?term=GO:0072378
reproductive system development	Gene Ontology	GO:0061458	98	422	4.60632e-06	7.22249e-05	3491|133|5743|5747|2099|7450|6647|3791|84159|56729|675|3976|1956|9820|5467|367|5468|6714|5308|6794|5594|6657|596|598|4323|196|5155|6382|6781|4040|3383|3479|2263|3586|581|3952|23493|247|23411|100|6422|6423|6776|6770|3091|7422|7421|5972|578|8743|3297|1588|1634|183|7490|1586|7098|7412|51738|652|5340|2626|2624|2625|10018|9021|5950|1027|6546|960|841|861|1028|3371|2100|2693|6696|558|6943|5728|324|3480|…	http://amigo.geneontology.org/cgi-bin/amigo/term_details?term=GO:0061458
regulation of anion transport	Gene Ontology	GO:0044070	40	120	4.62582e-06	7.24038e-05	1268|1080|8600|6387|134|1906|7124|4282|8864|3553|1812|7200|7057|8673|7416|208|186|348|4842|3557|8398|8399|207|3952|5025|5027|6098|383|8737|8792|6781|6424|5580|8529|1180|8660|727|1579|3356|65018	http://amigo.geneontology.org/cgi-bin/amigo/term_details?term=GO:0044070
regulation of cytokine biosynthetic process	Gene Ontology	GO:0042035	34	93	4.70236e-06	7.29661e-05	3593|3929|112744|3162|7097|3553|3552|4790|3458|7057|7098|7099|51738|7474|5966|336|3586|2625|50943|54106|729230|6441|7124|9314|3315|1991|3565|6776|3569|940|7189|920|5970|2693	http://amigo.geneontology.org/cgi-bin/amigo/term_details?term=GO:0042035
protease binding	Gene Ontology	GO:0002020	34	93	4.70236e-06	7.29661e-05	596|5054|7132|3554|7078|7079|7450|7157|7076|7077|7494|624|2152|3934|6402|8772|675|9507|462|24145|4035|7128|7124|8797|1991|7273|5265|1803|2335|7316|940|3690|1471|65018	http://amigo.geneontology.org/cgi-bin/amigo/term_details?term=GO:0002020
response to increased oxygen levels	Gene Ontology	GO:0036296	15	20	4.70461e-06	7.29661e-05	847|2308|1026|6648|1543|2056|664|27035|1277|355|857|1019|627|5468|1958	http://amigo.geneontology.org/cgi-bin/amigo/term_details?term=GO:0036296
negative regulation of muscle contraction	Gene Ontology	GO:0045932	15	20	4.70461e-06	7.29661e-05	796|153|152|154|150|2982|5294|6647|5997|5743|156|136|134|487|8654	http://amigo.geneontology.org/cgi-bin/amigo/term_details?term=GO:0045932
response to hyperoxia	Gene Ontology	GO:0055093	15	20	4.70461e-06	7.29661e-05	847|2308|1026|6648|1543|2056|664|27035|1277|355|857|1019|627|5468|1958	http://amigo.geneontology.org/cgi-bin/amigo/term_details?term=GO:0055093
fibroblast proliferation	Gene Ontology	GO:0048144	31	80	4.71065e-06	7.29661e-05	5155|79577|4049|1909|2099|4282|6648|972|7157|3479|183|186|1019|10911|7471|7474|890|2621|581|302|1956|153090|4609|2837|5468|2950|1026|8877|6422|2355|358	http://amigo.geneontology.org/cgi-bin/amigo/term_details?term=GO:0048144
sulfur compound binding	Gene Ontology	GO:1901681	58	208	4.86017e-06	7.51522e-05	338|2719|5118|3491|4023|5764|2944|116519|6402|7058|6288|6649|6347|4043|6646|9388|7057|3053|652|2249|14|8840|2263|2246|2247|348|2264|3990|4057|2876|5167|3627|462|1490|5322|3075|5048|6262|2950|2260|4353|1991|6403|6354|2335|6422|947|11167|7060|2160|7423|7422|350|6372|9510|5197|10631|3273	http://amigo.geneontology.org/cgi-bin/amigo/term_details?term=GO:1901681
regulation of molecular function	Gene Ontology	GO:0065009	403	2308	5.06042e-06	7.81137e-05	6722|10454|3557|8864|3553|10891|344|3570|341|348|718|2919|710|1490|7046|5465|7040|7128|7042|5468|7124|7048|5308|6794|6657|6590|596|4323|1139|6385|3146|3673|3670|3383|57591|1019|8737|2260|1017|2264|4217|4210|3586|4193|8518|153090|5770|101|5777|6271|6272|5578|6279|3091|2167|335|336|331|1909|1906|2730|376497|7349|255738|857|51024|345|3458|859|2688|6424|116519|93|9021|1991|6422|239|4616|7078|7079|119…	http://amigo.geneontology.org/cgi-bin/amigo/term_details?term=GO:0065009
morphogenesis of an epithelium	Gene Ontology	GO:0002009	104	457	5.12617e-06	7.89925e-05	2719|3491|133|6722|5744|2099|3651|2321|7020|3791|11235|2246|2247|3480|998|1956|6910|7040|7042|6714|7048|5308|6657|3569|374|596|4321|4323|2908|5155|1482|6387|3579|2303|3479|79600|2263|2260|3586|581|6262|387|9314|6422|6423|6776|6772|5979|3091|57057|7421|3458|3611|578|10413|7852|1909|1906|11019|7490|859|183|652|650|186|3082|2626|2625|54567|7124|4609|9021|94|6356|960|841|861|4208|3371|7408|2022|2100|…	http://amigo.geneontology.org/cgi-bin/amigo/term_details?term=GO:0002009
regulation of metal ion transport	Gene Ontology	GO:0010959	70	271	5.30819e-06	8.16567e-05	7040|153|578|154|596|3753|1909|5155|3757|1482|6387|5743|134|207|8398|4638|23630|7349|6781|4283|4803|6262|3383|6347|2056|857|84876|859|5170|183|23171|2745|796|4846|7779|6331|775|6271|9722|26959|581|5144|5025|5024|5027|2645|3356|3627|2833|5777|150|6546|9002|6352|1812|3784|5581|5348|4878|6548|2147|1535|7222|287|4842|845|1230|64805|2149|1950	http://amigo.geneontology.org/cgi-bin/amigo/term_details?term=GO:0010959
positive regulation of homeostatic process	Gene Ontology	GO:0032846	43	135	5.38836e-06	8.27479e-05	10062|578|8600|1268|7222|5743|1909|1906|376497|8111|3303|8792|4283|857|3553|1812|3123|10891|5170|183|6262|186|2309|8398|2624|581|4881|5025|5024|3627|5027|5733|7042|4040|7124|101|2833|4879|2147|3091|6696|2149|9002	http://amigo.geneontology.org/cgi-bin/amigo/term_details?term=GO:0032846
homotypic cell-cell adhesion	Gene Ontology	GO:0034109	106	469	5.41446e-06	8.29392e-05	5170|6722|3329|5074|3553|5580|3123|6647|3558|2244|8654|1958|2243|966|3135|1493|51561|6441|960|6714|7048|6794|3565|2266|3569|920|921|2064|2475|199|596|8600|6387|3674|836|3383|3479|3572|64919|8809|3586|581|100|101|3315|5777|6778|841|5578|6279|6776|3690|3593|3611|8740|7852|5133|977|857|3456|972|7157|3458|6280|7494|7412|652|8613|6363|6366|7292|7293|3606|2625|8772|5027|4602|3689|6352|1029|2737|4088|52…	http://amigo.geneontology.org/cgi-bin/amigo/term_details?term=GO:0034109
negative regulation of tumor necrosis factor superfamily cytokine production	Gene Ontology	GO:1903556	20	37	5.41935e-06	8.29392e-05	55829|4057|1139|2621|558|3586|51738|2950|947|3929|50943|7099|11213|64127|7128|9370|4795|3297|2693|27202	http://amigo.geneontology.org/cgi-bin/amigo/term_details?term=GO:1903556
regulation of interleukin-8 production	Gene Ontology	GO:0032677	24	52	5.45235e-06	8.33018e-05	336|112744|5054|796|3553|3570|7098|7099|8737|1401|7474|27202|3929|7097|8772|9370|7100|54106|6868|7124|9314|1991|1649|2149	http://amigo.geneontology.org/cgi-bin/amigo/term_details?term=GO:0032677
peptide transport	Gene Ontology	GO:0015833	75	298	5.52809e-06	8.43152e-05	3593|150|3717|152|3710|4087|114548|8600|1268|8740|5743|11132|3670|134|1906|6927|7099|7124|51561|7349|3557|7097|8864|8111|3553|972|5581|3123|3458|6513|6280|7098|3651|51738|3091|10911|6363|2266|8809|2243|775|3667|7200|8398|3606|3586|4316|3952|3745|2645|1896|7351|2244|54106|3156|5467|387|93|4792|5950|6352|6422|8877|5578|19|5715|3569|8660|6279|6720|9575|4843|2693|2691|358	http://amigo.geneontology.org/cgi-bin/amigo/term_details?term=GO:0015833
regulation of phagocytosis	Gene Ontology	GO:0050764	25	56	5.55198e-06	8.4392e-05	197|6441|4240|3146|5657|3673|5728|3553|6347|5806|2621|2624|718|717|9370|246|7040|10461|5468|7124|4153|948|949|64127|721	http://amigo.geneontology.org/cgi-bin/amigo/term_details?term=GO:0050764
positive regulation of phosphatidylinositol 3-kinase signaling	Gene Ontology	GO:0014068	25	56	5.55198e-06	8.4392e-05	3717|5155|145264|940|5747|2321|3791|3479|183|2688|10507|2260|284|3082|140|219699|5467|7042|5777|847|6403|6352|867|2147|2149	http://amigo.geneontology.org/cgi-bin/amigo/term_details?term=GO:0014068
response to glucose	Gene Ontology	GO:0009749	44	140	5.59533e-06	8.49067e-05	55937|150|7200|4087|336|6722|6720|2626|8111|3651|10628|5728|3383|5581|3123|1581|7057|7494|7048|7412|345|51085|9971|2621|8398|2876|1215|9370|2645|7351|3156|5467|93|55829|1958|1490|1027|6770|8660|1535|3091|1361|50507|7040	http://amigo.geneontology.org/cgi-bin/amigo/term_details?term=GO:0009749
positive regulation of leukocyte cell-cell adhesion	Gene Ontology	GO:1903039	54	189	5.62775e-06	8.52543e-05	3593|2475|2737|199|8600|8740|5170|5058|3329|3558|5133|6714|857|3553|972|6347|3123|3458|3479|7494|3572|7412|6363|6366|7292|3606|207|2625|8772|998|50943|3135|1493|51561|6352|100|101|4602|7048|5777|966|960|3565|3117|6776|3569|940|7189|64127|920|921|1803|7186|729230	http://amigo.geneontology.org/cgi-bin/amigo/term_details?term=GO:1903039
regulation of protein kinase B signaling	Gene Ontology	GO:0051896	39	117	6.03502e-06	9.09212e-05	3611|2475|558|5294|859|5747|6714|5728|101|1969|3479|2155|2152|1116|6363|3084|6366|2621|4314|2876|2625|3480|1956|23411|7040|7124|9314|6794|7066|3569|1649|940|284|7046|7423|8600|65018|50507|7057	http://amigo.geneontology.org/cgi-bin/amigo/term_details?term=GO:0051896
muscle cell apoptotic process	Gene Ontology	GO:0010657	21	41	6.04246e-06	9.09212e-05	3593|3611|5170|3579|4086|6423|7157|3480|3458|1029|3479|23493|1482|23411|3156|3084|350|1906|4040|3162|239	http://amigo.geneontology.org/cgi-bin/amigo/term_details?term=GO:0010657
regulation of multicellular organismal metabolic process	Gene Ontology	GO:0044246	21	41	6.04246e-06	9.09212e-05	4261|153|3569|155|154|6347|1490|10911|3570|2147|2022|1471|652|2149|5467|5468|7040|3673|7043|56729|7349	http://amigo.geneontology.org/cgi-bin/amigo/term_details?term=GO:0044246
negative regulation of blood pressure	Gene Ontology	GO:0045776	21	41	6.04246e-06	9.09212e-05	796|153|1268|155|154|134|9370|2643|4878|148|6648|7424|5465|4843|10911|2837|186|4846|7349|4842|659	http://amigo.geneontology.org/cgi-bin/amigo/term_details?term=GO:0045776
positive regulation of coagulation	Gene Ontology	GO:0050820	17	27	6.09908e-06	9.1183e-05	6403|5340|948|350|7056|7057|7099|2147|2155|3273|2152|1361|5054|7391|2161|2149|4780	http://amigo.geneontology.org/cgi-bin/amigo/term_details?term=GO:0050820
positive regulation of heart contraction	Gene Ontology	GO:0045823	17	27	6.09908e-06	9.1183e-05	1490|153|6262|3784|5144|7042|4878|148|133|1482|5997|23493|488|10911|1906|100|7349	http://amigo.geneontology.org/cgi-bin/amigo/term_details?term=GO:0045823
extrinsic apoptotic signaling pathway via death domain receptors	Gene Ontology	GO:0008625	30	77	6.1006e-06	9.1183e-05	153090|596|5054|7132|3162|4803|836|3383|1616|637|7057|2244|4846|2266|3082|2876|581|8772|672|7128|7124|8795|8797|6272|841|6422|6423|356|355|2243	http://amigo.geneontology.org/cgi-bin/amigo/term_details?term=GO:0008625
regulation of fibroblast proliferation	Gene Ontology	GO:0048145	30	77	6.1006e-06	9.1183e-05	5155|79577|4049|2099|4282|6648|972|7157|3479|183|186|1019|10911|7471|7474|890|2621|581|302|1956|153090|4609|2837|5468|2950|1026|8877|6422|2355|358	http://amigo.geneontology.org/cgi-bin/amigo/term_details?term=GO:0048145
growth factor activity	Gene Ontology	GO:0008083	48	160	6.17833e-06	9.2191e-05	3593|627|9535|5155|6387|5473|5764|7060|2249|4693|4803|2688|7076|3479|3558|8823|652|80310|650|3589|3084|2246|2247|3082|4969|3586|1270|3952|5008|3976|1950|7043|7042|183|1490|3567|3565|7066|3569|2919|9518|2147|7424|7423|7422|649|374|7040	http://amigo.geneontology.org/cgi-bin/amigo/term_details?term=GO:0008083
collagen biosynthetic process	Gene Ontology	GO:0032964	19	34	6.44468e-06	9.60054e-05	4261|3569|7043|6347|1490|10911|3570|1277|2147|2022|383|652|7040|5467|5468|3673|871|2149|7349	http://amigo.geneontology.org/cgi-bin/amigo/term_details?term=GO:0032964
tetrapyrrole binding	Gene Ontology	GO:0046906	44	141	6.49201e-06	9.64207e-05	3717|875|571|5740|5742|5743|3273|7173|58157|3162|1588|1543|2982|1581|1586|1535|1584|1585|56603|4846|3992|4842|4843|1544|4548|6916|1591|1593|6714|1571|4353|847|3039|1557|1559|1558|8529|1565|1536|1579|6948|9415|1573|50507	http://amigo.geneontology.org/cgi-bin/amigo/term_details?term=GO:0046906
positive regulation of proteolysis	Gene Ontology	GO:0045862	76	305	6.4941e-06	9.64207e-05	150|3717|578|10273|1263|114548|4323|5747|8743|5118|3491|239|3146|27429|3329|27185|5979|7133|5728|836|3553|51024|834|1191|857|3458|637|6280|859|7494|8795|4088|2152|1378|5687|5686|348|2264|4092|4217|4210|207|581|8772|2932|4193|2729|1490|10392|842|23411|1950|153090|4609|5468|7124|101|10221|8473|8797|1027|2335|841|6423|6279|5715|7316|1029|356|355|10018|7186|65018|8737|9817|2149	http://amigo.geneontology.org/cgi-bin/amigo/term_details?term=GO:0045862
regulation of endopeptidase activity	Gene Ontology	GO:0052548	85	354	6.52677e-06	9.67453e-05	6590|239|3717|578|6657|4088|114548|197|331|3053|8740|145264|7035|3146|3329|5054|5055|718|5979|7077|7186|8434|3699|9314|6714|51024|834|356|5627|183|10018|637|6280|7057|57591|871|710|836|2152|1378|27429|329|5265|3082|4217|2621|2876|207|581|8772|8743|7078|4193|462|1490|10392|4803|23411|4609|5468|7124|3491|7076|8795|8797|3273|4210|960|842|841|6423|6279|7079|3569|1029|727|355|1471|7422|721|1410|8737|1…	http://amigo.geneontology.org/cgi-bin/amigo/term_details?term=GO:0052548
regulation of response to stimulus	Gene Ontology	GO:0048583	535	3179	6.55118e-06	9.69447e-05	3929|10454|4780|3557|3554|3553|3552|10891|3558|255738|345|347|348|51283|718|717|716|715|6354|710|1490|6098|219699|7046|5465|10203|5467|7042|5468|7124|7048|6794|6657|259230|199|597|596|598|197|1139|19|6387|3673|3670|3383|57591|2263|1401|2266|2264|4217|1230|4210|3586|3589|5008|4193|59272|153090|2260|5770|100|101|5777|5578|6279|6502|3091|57057|6372|6374|2160|6376|3156|10413|335|336|331|1909|1906|329…	http://amigo.geneontology.org/cgi-bin/amigo/term_details?term=GO:0048583
regulation of protein metabolic process	Gene Ontology	GO:0051246	376	2141	6.56188e-06	9.69447e-05	3929|6720|10454|3557|8864|3553|3552|10891|3558|7517|3570|347|348|718|717|966|710|1490|7046|7040|7128|7042|5468|7124|7048|1994|6794|6657|6590|199|596|197|6385|3146|3673|3670|3383|57591|1019|8737|2260|1017|2264|4217|4210|3586|3589|5008|4193|8518|59272|153090|5770|101|5777|5578|6279|2167|2161|335|336|331|1909|1906|376497|7349|255738|1938|3456|51024|3458|859|2688|93|9021|94|1991|6422|5054|239|4616|70…	http://amigo.geneontology.org/cgi-bin/amigo/term_details?term=GO:0051246
positive regulation of NF-kappaB import into nucleus	Gene Ontology	GO:0042346	16	24	6.72742e-06	9.90635e-05	3593|7097|3553|3606|8877|7098|8740|5743|1896|54106|387|6363|7124|7099|8809|51561	http://amigo.geneontology.org/cgi-bin/amigo/term_details?term=GO:0042346
regulation of myeloid cell apoptotic process	Gene Ontology	GO:0033032	16	24	6.72742e-06	9.90635e-05	4282|5728|3579|6352|23601|596|9370|6776|2056|1029|4208|64127|6868|350|23411|55829	http://amigo.geneontology.org/cgi-bin/amigo/term_details?term=GO:0033032
cellular response to peptide	Gene Ontology	GO:1901653	82	338	6.78538e-06	9.97529e-05	3717|5170|9734|6464|197|9365|2475|10365|145264|6720|5058|11132|5770|1906|7391|6517|2784|857|3553|6347|2688|55829|2303|5167|7494|1958|208|8823|64127|9564|8473|3952|2263|2246|2247|4790|2264|2249|3667|142|207|2308|5747|3480|2645|5580|3484|4193|7351|383|6868|2260|5468|6714|9314|9021|1395|5777|10014|6794|5594|255738|5578|6774|6009|6776|26060|6770|6772|6548|8660|328|54106|51094|688|9370|7471|23411|5970…	http://amigo.geneontology.org/cgi-bin/amigo/term_details?term=GO:1901653
chemokine activity	Gene Ontology	GO:0008009	23	49	6.83842e-06	0.000100368	3576|2920|6387|5473|10344|4283|6347|5197|58191|51192|6363|6362|6367|6366|2919|3627|6356|6354|6352|727|6372|6374|6376	http://amigo.geneontology.org/cgi-bin/amigo/term_details?term=GO:0008009
heat generation	Gene Ontology	GO:0031649	13	15	6.9306e-06	0.000101554	3557|153|1268|3553|154|8600|5743|7124|5733|155|8792|376497|3552	http://amigo.geneontology.org/cgi-bin/amigo/term_details?term=GO:0031649
neuron apoptotic process	Gene Ontology	GO:0051402	58	211	6.96967e-06	0.00010196	3611|3717|2597|2730|558|596|1649|664|4208|627|3670|7132|3162|6093|2309|4803|836|6347|183|7157|4929|6647|355|8882|255738|1270|10763|5921|598|348|284|637|2908|7020|2876|581|8772|998|2729|219699|10018|4035|7043|7042|6648|7124|101|1958|842|6770|472|356|2625|3091|7423|65018|10891|2149	http://amigo.geneontology.org/cgi-bin/amigo/term_details?term=GO:0051402
organ regeneration	Gene Ontology	GO:0031100	24	53	7.02097e-06	0.000102397	578|558|335|336|133|6387|3651|6347|2155|1019|7471|3082|890|2621|116519|7298|54658|7351|7040|5468|7048|1026|1361|4851	http://amigo.geneontology.org/cgi-bin/amigo/term_details?term=GO:0031100
heme binding	Gene Ontology	GO:0020037	42	132	7.02244e-06	0.000102397	3717|875|571|5740|5742|5743|3273|7173|58157|3162|1588|1543|2982|1581|1586|1535|1584|1585|56603|4846|3992|4842|4843|1544|6916|1591|1593|6714|1571|4353|847|3039|1557|1559|1558|8529|1565|1536|1579|9415|1573|50507	http://amigo.geneontology.org/cgi-bin/amigo/term_details?term=GO:0020037
negative regulation of immune system process	Gene Ontology	GO:0002683	81	333	7.07876e-06	0.000103051	10062|3593|1493|1268|558|134|4609|79577|8111|6387|2737|9173|4795|6441|64127|7099|3162|7124|5074|4282|796|3579|3456|2624|6347|3123|3106|7057|7098|3558|5170|335|347|652|4792|325|1378|8654|27202|55829|7292|336|2876|3586|8772|9370|1281|50943|710|3135|11213|246|7040|7043|7042|5468|100|7128|5777|972|4057|966|6778|6422|10461|3565|861|6776|1029|6366|472|727|355|54106|836|153090|284|2064|26191|4851|729230	http://amigo.geneontology.org/cgi-bin/amigo/term_details?term=GO:0002683
positive regulation of homotypic cell-cell adhesion	Gene Ontology	GO:0034112	54	191	7.24124e-06	0.000105245	3593|2475|2737|199|8600|8740|5170|5058|3329|3558|5133|6714|857|3553|972|6347|3123|3458|3479|7494|3572|7412|6363|6366|7292|3606|207|2625|8772|998|50943|3135|1493|51561|6352|100|101|4602|7048|5777|966|960|3565|3117|6776|3569|940|7189|64127|920|921|1803|7186|729230	http://amigo.geneontology.org/cgi-bin/amigo/term_details?term=GO:0034112
negative regulation of developmental process	Gene Ontology	GO:0051093	164	813	7.26576e-06	0.00010543	10062|3976|664|112744|9079|5744|5747|627|6093|7058|6648|7057|7048|94|4982|2249|2247|348|4881|4882|325|3135|5460|7046|6910|7040|7042|5468|7124|9423|6794|5594|3565|6657|3569|4879|2147|19|65018|1387|2064|374|596|197|1482|3273|3670|4282|796|8111|4040|2303|5167|3479|1524|1401|1230|3952|2932|23493|23411|3627|5320|387|9314|2833|6678|4057|6422|6423|6774|6776|1649|6772|3690|3091|3458|1493|10413|153090|139…	http://amigo.geneontology.org/cgi-bin/amigo/term_details?term=GO:0051093
regulation of interleukin-1 beta production	Gene Ontology	GO:0032651	20	38	7.33822e-06	0.000106309	3717|24145|4210|8877|51738|2950|114548|3458|5027|335|64127|3315|7128|6363|3670|7474|2693|4088|2149|834	http://amigo.geneontology.org/cgi-bin/amigo/term_details?term=GO:0032651
regulation of calcium ion transport into cytosol	Gene Ontology	GO:0010522	30	78	7.47976e-06	0.000108185	578|596|7222|1909|796|4803|6262|1812|2056|581|5170|287|775|4283|5144|5025|5024|3627|857|5027|2833|5777|6546|9002|2147|1535|4842|845|2149|7040	http://amigo.geneontology.org/cgi-bin/amigo/term_details?term=GO:0010522
vascular endothelial growth factor production	Gene Ontology	GO:0010573	18	31	7.55653e-06	0.000109119	57447|3553|3552|6347|3091|3569|27035|672|3572|727|5743|136|2626|718|719|3670|729230|7040	http://amigo.geneontology.org/cgi-bin/amigo/term_details?term=GO:0010573
protein processing	Gene Ontology	GO:0016485	119	548	7.6145e-06	0.000109779	10062|3717|114548|2719|5744|3329|6714|5627|7057|255738|2152|1378|8434|718|717|8743|1027|710|5468|7124|5265|7316|2147|1410|2149|6590|3569|1082|4323|145264|7035|4803|836|834|57591|8737|4217|115201|3586|581|4193|5327|59272|153090|27429|5126|9314|3273|842|841|6423|6279|5125|5979|7422|5972|2161|2160|578|11093|629|331|8740|3002|3699|101|1636|183|6280|8795|730|735|197|3082|2621|637|8772|10159|5027|462|1…	http://amigo.geneontology.org/cgi-bin/amigo/term_details?term=GO:0016485
innate immune response	Gene Ontology	GO:0045087	179	905	7.86321e-06	0.000113182	10062|3717|5170|3710|114548|3929|3320|5747|3654|3329|5580|5581|5627|3123|966|2249|2244|1378|2246|2247|2243|9365|23601|718|717|716|715|3689|710|3135|1956|1950|7128|6441|5468|6714|1958|5594|3565|5599|7316|929|2264|920|1387|2064|9261|199|596|598|10454|5155|3667|1906|4208|3146|4205|4282|2308|3383|834|5819|1520|2263|2260|5966|361|4217|4210|3663|2932|4193|8751|11213|153090|6288|5770|101|5777|4057|843|8…	http://amigo.geneontology.org/cgi-bin/amigo/term_details?term=GO:0045087
response to ethanol	Gene Ontology	GO:0045471	36	105	8.11517e-06	0.000116621	578|5741|1268|7132|5728|6648|3383|6347|5581|6647|6280|6678|7412|1401|329|348|6517|7200|2625|7298|9370|2934|54658|6774|3156|70|1958|5950|6354|841|3565|6279|6770|3371|929|1571	http://amigo.geneontology.org/cgi-bin/amigo/term_details?term=GO:0045471
positive regulation of T cell activation	Gene Ontology	GO:0050870	53	187	8.24556e-06	0.000118184	3593|2475|2737|199|8600|8740|5170|5058|3329|3558|5133|6714|857|3553|972|6347|3123|3458|3479|7494|3572|7412|6363|6366|7292|3606|207|2625|8772|998|50943|3135|1493|51561|1803|100|101|4602|7048|5777|966|6352|3565|3117|6776|3569|940|7189|64127|920|921|7186|729230	http://amigo.geneontology.org/cgi-bin/amigo/term_details?term=GO:0050870
regulation of ossification	Gene Ontology	GO:0030278	50	172	8.25032e-06	0.000118184	3611|2737|154|4086|596|4088|197|9365|3491|5741|4208|3570|5747|93|9759|796|4040|8313|3479|3572|657|652|650|2263|7474|659|1230|324|375056|5167|5027|4256|7020|7040|7043|7042|7124|1959|10507|10014|4057|6422|6423|6657|3569|91543|3091|3082|374|4851	http://amigo.geneontology.org/cgi-bin/amigo/term_details?term=GO:0030278
positive regulation of lymphocyte mediated immunity	Gene Ontology	GO:0002708	28	70	8.27659e-06	0.000118371	3593|8741|3329|958|3553|7189|50943|3106|4049|3558|91543|7292|718|8772|5027|3135|51561|3077|7124|6778|3565|6776|940|5819|64127|3458|7186|7040	http://amigo.geneontology.org/cgi-bin/amigo/term_details?term=GO:0002708
positive regulation of leukocyte differentiation	Gene Ontology	GO:1902107	39	119	8.34373e-06	0.000119141	3593|2737|558|8600|3565|8111|7124|796|972|3458|7494|3558|3976|6363|8737|7292|2621|1230|3117|3605|2625|8772|50943|3135|51561|100|101|4602|7048|8473|22985|3567|841|5578|861|6776|3569|7189|2353	http://amigo.geneontology.org/cgi-bin/amigo/term_details?term=GO:1902107
positive regulation of vasodilation	Gene Ontology	GO:0045909	17	28	8.70436e-06	0.000124093	150|796|2053|8398|1080|133|183|1956|186|239|5467|10911|4846|4843|3162|4842|7349	http://amigo.geneontology.org/cgi-bin/amigo/term_details?term=GO:0045909
positive regulation of cysteine-type endopeptidase activity	Gene Ontology	GO:2001056	40	124	8.77051e-06	0.000124837	3717|578|4088|114548|8743|3491|239|3146|27429|3329|836|51024|834|637|6280|5979|2152|8737|4217|4210|581|8772|1490|10392|10018|23411|4609|5468|7124|8795|8797|1027|842|841|6279|1029|356|355|7186|2149	http://amigo.geneontology.org/cgi-bin/amigo/term_details?term=GO:2001056
negative regulation of tumor necrosis factor production	Gene Ontology	GO:0032720	19	35	8.82397e-06	0.000125391	55829|1139|2621|558|3586|51738|2950|947|3929|50943|7099|11213|64127|7128|9370|4795|3297|2693|27202	http://amigo.geneontology.org/cgi-bin/amigo/term_details?term=GO:0032720
regulation of smooth muscle contraction	Gene Ontology	GO:0006940	23	50	8.85143e-06	0.000125391	151|150|153|152|154|6722|5743|136|134|1906|3673|7137|796|857|2982|6647|148|6915|5997|100|8877|2693|2149	http://amigo.geneontology.org/cgi-bin/amigo/term_details?term=GO:0006940
regulation of cytokine production involved in immune response	Gene Ontology	GO:0002718	23	50	8.85143e-06	0.000125391	335|336|3162|4282|7097|3456|972|7099|91543|7474|284|7292|3586|50943|11213|7040|7043|7042|7124|948|7189|64127|7186	http://amigo.geneontology.org/cgi-bin/amigo/term_details?term=GO:0002718
G-protein coupled receptor binding	Gene Ontology	GO:0001664	63	239	8.88848e-06	0.000125717	150|3717|152|155|10267|5064|2920|153|133|5741|6387|156|5473|134|1906|10273|718|51192|3303|7349|796|4693|6288|6347|183|5197|3576|58191|3558|624|51738|185|6363|6362|10344|7474|6366|5028|4283|2919|5144|90226|3627|7481|729230|7471|4040|6356|6354|6352|1636|6422|6774|6367|4878|6772|727|6376|6372|6374|4852|2691|8862	http://amigo.geneontology.org/cgi-bin/amigo/term_details?term=GO:0001664
regulation of B cell activation	Gene Ontology	GO:0050864	35	101	8.91204e-06	0.000125851	596|196|8741|4208|7099|5074|4282|958|836|472|3458|7494|3558|7292|7293|3586|50943|1493|7040|7128|100|5777|972|1026|6778|3567|6422|3565|6776|3569|1029|940|8660|355|64127	http://amigo.geneontology.org/cgi-bin/amigo/term_details?term=GO:0050864
positive regulation of interleukin-6 production	Gene Ontology	GO:0032755	24	54	8.98909e-06	0.000126341	3929|7098|3329|3670|4615|7349|7097|3553|3458|3570|7494|7099|7474|7292|5027|10392|54106|7124|948|3569|7189|64127|2149|136	http://amigo.geneontology.org/cgi-bin/amigo/term_details?term=GO:0032755
positive regulation of production of molecular mediator of immune response	Gene Ontology	GO:0002702	24	54	8.98909e-06	0.000126341	8741|7099|4282|958|972|3458|7494|3558|91543|7474|7292|7293|7097|7040|5950|6778|3567|948|3565|3569|940|7189|64127|7186	http://amigo.geneontology.org/cgi-bin/amigo/term_details?term=GO:0002702
lymphocyte migration	Gene Ontology	GO:0072676	24	54	8.98909e-06	0.000126341	199|5294|8740|6387|4283|6288|6347|58191|51192|347|7474|6366|2621|2625|8772|3627|6868|729230|101|2833|6354|6352|5979|6376	http://amigo.geneontology.org/cgi-bin/amigo/term_details?term=GO:0072676
protein import	Gene Ontology	GO:0017038	69	271	9.20585e-06	0.000129185	3593|3717|2737|153090|23586|4088|114548|7042|7098|8740|3320|5743|8882|3308|1896|7132|284|51561|7097|3553|207|1812|183|7157|3458|3479|7494|7099|10628|657|347|652|2475|6363|186|348|8809|1191|142|3606|3586|3952|2932|8877|2646|5460|1956|3728|1950|7043|387|4795|7124|4792|8313|1026|5594|948|6423|6774|3569|54106|6548|4000|7046|23411|2621|2149|7040	http://amigo.geneontology.org/cgi-bin/amigo/term_details?term=GO:0017038
positive regulation of endopeptidase activity	Gene Ontology	GO:0010950	42	134	9.49399e-06	0.00013302	3717|578|4088|114548|8743|3491|239|3146|27429|3329|836|51024|834|637|6280|5979|2152|1378|4217|4210|581|8772|1490|10392|10018|23411|4609|5468|7124|8795|8797|1027|842|841|6423|6279|1029|356|355|7186|8737|2149	http://amigo.geneontology.org/cgi-bin/amigo/term_details?term=GO:0010950
fatty acid transport	Gene Ontology	GO:0015908	29	75	9.70012e-06	0.000135696	624|8600|8529|1906|376497|4282|3553|1636|7057|2170|186|1376|1375|348|8398|8399|207|208|5025|5027|5322|5467|5321|5468|8792|948|8660|1579|5465	http://amigo.geneontology.org/cgi-bin/amigo/term_details?term=GO:0015908
renal system process involved in regulation of systemic arterial blood pressure	Gene Ontology	GO:0003071	16	25	9.80135e-06	0.000136685	10911|153|2621|5125|134|5155|1579|1585|183|1535|186|8529|185|2837|5972|2149	http://amigo.geneontology.org/cgi-bin/amigo/term_details?term=GO:0003071
response to ATP	Gene Ontology	GO:0033198	16	25	9.80135e-06	0.000136685	6402|5728|7442|3553|6263|8877|6647|5025|5024|5027|57026|7222|5743|6347|24145|834	http://amigo.geneontology.org/cgi-bin/amigo/term_details?term=GO:0033198
regulation of homotypic cell-cell adhesion	Gene Ontology	GO:0034110	69	272	1.01946e-05	0.000141947	3593|2475|2737|199|8600|1803|729230|8740|5170|5058|239|3329|3558|5133|6714|5074|836|3456|207|6347|3123|3458|6647|3479|7494|3572|7412|652|6363|6366|7292|3606|3586|2625|8772|998|50943|3135|1493|7040|6441|3553|100|101|4602|7048|5777|972|966|960|5580|3565|5578|3117|6352|6776|3569|1029|940|8654|7189|857|64127|920|921|2064|26191|7186|51561	http://amigo.geneontology.org/cgi-bin/amigo/term_details?term=GO:0034110
cellular response to alcohol	Gene Ontology	GO:0097306	31	84	1.03718e-05	0.000144191	23411|7132|2099|4040|6347|5581|1581|186|348|361|7804|3586|10268|54658|672|5327|1956|3728|7040|6648|6354|842|6422|19|3569|6770|3371|383|7421|1591|358	http://amigo.geneontology.org/cgi-bin/amigo/term_details?term=GO:0097306
leukocyte differentiation	Gene Ontology	GO:0002521	98	432	1.04172e-05	0.000144598	2719|6722|7124|6647|3558|1958|9370|3976|998|3135|1493|7040|7471|5468|6714|7048|6794|3567|3565|3569|920|2064|596|8600|4208|796|8737|64919|8809|1230|3586|581|3589|302|100|101|5777|4057|6778|22985|841|5578|6776|7422|3593|578|9734|5048|7494|8111|3456|972|7157|3458|7098|7099|7412|652|6363|7292|2621|2624|2625|8772|4772|4609|5657|4602|8473|10014|6422|861|1029|2353|2737|558|2739|9759|959|3605|3106|324|32…	http://amigo.geneontology.org/cgi-bin/amigo/term_details?term=GO:0002521
regulation of neuron apoptotic process	Gene Ontology	GO:0043523	53	189	1.05738e-05	0.000146544	3611|3717|2730|558|596|1649|2908|4208|627|3670|7132|3162|6093|2309|4803|836|6347|7157|4929|6647|8882|255738|183|10763|5921|598|348|284|7020|2876|581|1270|998|2729|219699|10018|4035|7043|7042|6648|7124|101|1958|842|6770|472|356|2625|3091|7423|65018|10891|2149	http://amigo.geneontology.org/cgi-bin/amigo/term_details?term=GO:0043523
response to glucocorticoid	Gene Ontology	GO:0051384	41	130	1.06514e-05	0.000147391	596|2908|133|5743|6382|1906|3670|7124|7349|3557|4803|6347|6285|7200|3651|186|7040|361|6781|336|3586|7298|9370|54658|5327|1956|5730|7352|249|6678|90226|1026|842|3569|6770|355|383|2353|2355|374|358	http://amigo.geneontology.org/cgi-bin/amigo/term_details?term=GO:0051384
regulation of leukocyte proliferation	Gene Ontology	GO:0070663	51	179	1.0686e-05	0.000147642	3593|199|596|196|729230|8660|4208|3558|5074|4282|958|3553|972|3123|3458|3479|3572|7412|652|6363|8654|7292|7293|3606|3586|8772|50943|3135|1493|7040|7128|6441|836|100|2950|5777|966|1026|6352|3567|3565|6776|3569|1029|7099|940|472|7189|2064|26191|51561	http://amigo.geneontology.org/cgi-bin/amigo/term_details?term=GO:0070663
chronic inflammatory response	Gene Ontology	GO:0002544	15	22	1.07133e-05	0.00014779	3557|6356|6352|3586|3565|6279|6280|4049|50943|7057|7412|136|7128|627|7124	http://amigo.geneontology.org/cgi-bin/amigo/term_details?term=GO:0002544
[truncated: 8,049 more rows]

## Sheet: GO（前20位）
#Term	ID	Input number	Background number	P-Value	Corrected P-Value
response to wounding	GO:0009611	308	988	7.56934e-32	6.77683e-28
inflammatory response	GO:0006954	221	598	2.68631e-31	1.20252e-27
circulatory system process	GO:0003013	168	404	1.08938e-28	3.25108e-25
blood circulation	GO:0008015	167	402	1.72265e-28	3.85572e-25
regulation of response to wounding	GO:1903034	155	356	2.93455e-28	5.19534e-25
[truncated: 14 more rows]

## Sheet: Pathway
#Term	ID	Input number	Background number	P-Value	Corrected P-Value
[truncated: 40 more rows]
